# Supplementary material for: Carbon footprint assessment and crashworthiness evaluation of alloy steel W-beam guardrails
Source: PLoS One. 2026 Apr 17;21(4):e0347115. doi: 10.1371/journal.pone.0347115 (PMC13089726; doi:10.1371/journal.pone.0347115)
Supplement: S1 File — (TXT) [file pone.0347115.s001.txt]

ADTC_DAT_TXT
�汾��:
�ɼ���ʼʱ��:
�׵�ʱ��(��):108.750000
�ɼ�ʱ��(��):0.600000
AD��ʽ:����
�ɼ�Ƶ��(Hz):20480.000000
�ɼ�����Ƶ�ʱ�:2.560000
ͨ����:1
ÿ֡����:1024
֡��:12.000000
Ch1_1ͨ��ע��:1
********

              ʱ��             Ch1_1
                ��                mV

        108.750000          0.000000
        108.750049          0.000000
        108.750098          0.000001
        108.750146          0.000004
        108.750195          0.000012
        108.750244          0.000030
        108.750293          0.000064
        108.750342          0.000121
        108.750391          0.000211
        108.750439          0.000345
        108.750488          0.000535
        108.750537          0.000791
        108.750586          0.001125
        108.750635          0.001547
        108.750684          0.002068
        108.750732          0.002694
        108.750781          0.003433
        108.750830          0.004291
        108.750879          0.005271
        108.750928          0.006377
        108.750977          0.007610
        108.751025          0.008970
        108.751074          0.010453
        108.751123          0.012055
        108.751172          0.013768
        108.751221          0.015583
        108.751270          0.017487
        108.751318          0.019467
        108.751367          0.021507
        108.751416          0.023588
        108.751465          0.025694
        108.751514          0.027804
        108.751563          0.029901
        108.751611          0.031969
        108.751660          0.033992
        108.751709          0.035955
        108.751758          0.037849
        108.751807          0.039663
        108.751855          0.041389
        108.751904          0.043021
        108.751953          0.044556
        108.752002          0.045990
        108.752051          0.047322
        108.752100          0.048552
        108.752148          0.049682
        108.752197          0.050713
        108.752246          0.051647
        108.752295          0.052487
        108.752344          0.053236
        108.752393          0.053899
        108.752441          0.054480
        108.752490          0.054988
        108.752539          0.055428
        108.752588          0.055810
        108.752637          0.056144
        108.752686          0.056439
        108.752734          0.056707
        108.752783          0.056958
        108.752832          0.057203
        108.752881          0.057450
        108.752930          0.057708
        108.752979          0.057984
        108.753027          0.058283
        108.753076          0.058607
        108.753125          0.058957
        108.753174          0.059333
        108.753223          0.059733
        108.753271          0.060152
        108.753320          0.060586
        108.753369          0.061028
        108.753418          0.061470
        108.753467          0.061904
        108.753516          0.062322
        108.753564          0.062713
        108.753613          0.063068
        108.753662          0.063377
        108.753711          0.063629
        108.753760          0.063814
        108.753809          0.063921
        108.753857          0.063940
        108.753906          0.063862
        108.753955          0.063680
        108.754004          0.063386
        108.754053          0.062977
        108.754102          0.062451
        108.754150          0.061807
        108.754199          0.061050
        108.754248          0.060185
        108.754297          0.059219
        108.754346          0.058162
        108.754395          0.057022
        108.754443          0.055810
        108.754492          0.054539
        108.754541          0.053221
        108.754590          0.051867
        108.754639          0.050492
        108.754688          0.049109
        108.754736          0.047732
        108.754785          0.046374
        108.754834          0.045050
        108.754883          0.043772
        108.754932          0.042554
        108.754980          0.041407
        108.755029          0.040343
        108.755078          0.039373
        108.755127          0.038508
        108.755176          0.037757
        108.755225          0.037129
        108.755273          0.036633
        108.755322          0.036278
        108.755371          0.036075
        108.755420          0.036033
        108.755469          0.036163
        108.755518          0.036477
        108.755566          0.036986
        108.755615          0.037699
        108.755664          0.038623
        108.755713          0.039766
        108.755762          0.041130
        108.755811          0.042720
        108.755859          0.044534
        108.755908          0.046572
        108.755957          0.048830
        108.756006          0.051306
        108.756055          0.053990
        108.756104          0.056874
        108.756152          0.059947
        108.756201          0.063194
        108.756250          0.066601
        108.756299          0.070149
        108.756348          0.073820
        108.756396          0.077598
        108.756445          0.081461
        108.756494          0.085393
        108.756543          0.089374
        108.756592          0.093386
        108.756641          0.097411
        108.756689          0.101432
        108.756738          0.105430
        108.756787          0.109389
        108.756836          0.113292
        108.756885          0.117123
        108.756934          0.120867
        108.756982          0.124511
        108.757031          0.128044
        108.757080          0.131454
        108.757129          0.134733
        108.757178          0.137873
        108.757227          0.140870
        108.757275          0.143719
        108.757324          0.146418
        108.757373          0.148965
        108.757422          0.151361
        108.757471          0.153606
        108.757520          0.155703
        108.757568          0.157653
        108.757617          0.159459
        108.757666          0.161122
        108.757715          0.162645
        108.757764          0.164028
        108.757813          0.165272
        108.757861          0.166378
        108.757910          0.167342
        108.757959          0.168163
        108.758008          0.168837
        108.758057          0.169358
        108.758105          0.169719
        108.758154          0.169916
        108.758203          0.169942
        108.758252          0.169792
        108.758301          0.169462
        108.758350          0.168950
        108.758398          0.168253
        108.758447          0.167370
        108.758496          0.166300
        108.758545          0.165038
        108.758594          0.163585
        108.758643          0.161936
        108.758691          0.160091
        108.758740          0.158046
        108.758789          0.155802
        108.758838          0.153358
        108.758887          0.150714
        108.758936          0.147870
        108.758984          0.144827
        108.759033          0.141586
        108.759082          0.138147
        108.759131          0.134512
        108.759180          0.130682
        108.759229          0.126660
        108.759277          0.122450
        108.759326          0.118056
        108.759375          0.113485
        108.759424          0.108745
        108.759473          0.103842
        108.759521          0.098788
        108.759570          0.093593
        108.759619          0.088269
        108.759668          0.082829
        108.759717          0.077289
        108.759766          0.071666
        108.759814          0.065975
        108.759863          0.060237
        108.759912          0.054468
        108.759961          0.048687
        108.760010          0.042913
        108.760059          0.037167
        108.760107          0.031469
        108.760156          0.025843
        108.760205          0.020311
        108.760254          0.014899
        108.760303          0.009633
        108.760352          0.004539
        108.760400         -0.000356
        108.760449         -0.005025
        108.760498         -0.009445
        108.760547         -0.013590
        108.760596         -0.017440
        108.760645         -0.020974
        108.760693         -0.024174
        108.760742         -0.027023
        108.760791         -0.029506
        108.760840         -0.031611
        108.760889         -0.033325
        108.760938         -0.034637
        108.760986         -0.035539
        108.761035         -0.036021
        108.761084         -0.036078
        108.761133         -0.035707
        108.761182         -0.034906
        108.761230         -0.033678
        108.761279         -0.032028
        108.761328         -0.029967
        108.761377         -0.027510
        108.761426         -0.024674
        108.761475         -0.021480
        108.761523         -0.017951
        108.761572         -0.014111
        108.761621         -0.009983
        108.761670         -0.005593
        108.761719         -0.000964
        108.761768          0.003880
        108.761816          0.008914
        108.761865          0.014117
        108.761914          0.019463
        108.761963          0.024932
        108.762012          0.030503
        108.762061          0.036159
        108.762109          0.041887
        108.762158          0.047673
        108.762207          0.053509
        108.762256          0.059386
        108.762305          0.065298
        108.762354          0.071237
        108.762402          0.077195
        108.762451          0.083162
        108.762500          0.089129
        108.762549          0.095084
        108.762598          0.101015
        108.762646          0.106908
        108.762695          0.112751
        108.762744          0.118529
        108.762793          0.124226
        108.762842          0.129828
        108.762891          0.135316
        108.762939          0.140672
        108.762988          0.145878
        108.763037          0.150914
        108.763086          0.155761
        108.763135          0.160402
        108.763184          0.164821
        108.763232          0.169003
        108.763281          0.172935
        108.763330          0.176607
        108.763379          0.180008
        108.763428          0.183130
        108.763477          0.185966
        108.763525          0.188511
        108.763574          0.190760
        108.763623          0.192711
        108.763672          0.194361
        108.763721          0.195713
        108.763770          0.196768
        108.763818          0.197529
        108.763867          0.198004
        108.763916          0.198198
        108.763965          0.198120
        108.764014          0.197780
        108.764062          0.197190
        108.764111          0.196363
        108.764160          0.195313
        108.764209          0.194054
        108.764258          0.192601
        108.764307          0.190970
        108.764355          0.189176
        108.764404          0.187234
        108.764453          0.185160
        108.764502          0.182970
        108.764551          0.180680
        108.764600          0.178304
        108.764648          0.175859
        108.764697          0.173358
        108.764746          0.170814
        108.764795          0.168237
        108.764844          0.165637
        108.764893          0.163020
        108.764941          0.160393
        108.764990          0.157760
        108.765039          0.155124
        108.765088          0.152489
        108.765137          0.149858
        108.765186          0.147233
        108.765234          0.144619
        108.765283          0.142019
        108.765332          0.139438
        108.765381          0.136882
        108.765430          0.134356
        108.765479          0.131868
        108.765527          0.129426
        108.765576          0.127040
        108.765625          0.124717
        108.765674          0.122468
        108.765723          0.120300
        108.765771          0.118221
        108.765820          0.116238
        108.765869          0.114355
        108.765918          0.112576
        108.765967          0.110904
        108.766016          0.109342
        108.766064          0.107893
        108.766113          0.106557
        108.766162          0.105336
        108.766211          0.104229
        108.766260          0.103235
        108.766309          0.102350
        108.766357          0.101570
        108.766406          0.100887
        108.766455          0.100295
        108.766504          0.099786
        108.766553          0.099351
        108.766602          0.098985
        108.766650          0.098680
        108.766699          0.098431
        108.766748          0.098231
        108.766797          0.098076
        108.766846          0.097961
        108.766895          0.097879
        108.766943          0.097827
        108.766992          0.097799
        108.767041          0.097788
        108.767090          0.097790
        108.767139          0.097798
        108.767188          0.097805
        108.767236          0.097805
        108.767285          0.097789
        108.767334          0.097751
        108.767383          0.097684
        108.767432          0.097580
        108.767480          0.097434
        108.767529          0.097242
        108.767578          0.097002
        108.767627          0.096710
        108.767676          0.096365
        108.767725          0.095965
        108.767773          0.095511
        108.767822          0.095001
        108.767871          0.094436
        108.767920          0.093816
        108.767969          0.093144
        108.768018          0.092422
        108.768066          0.091655
        108.768115          0.090848
        108.768164          0.090009
        108.768213          0.089145
        108.768262          0.088265
        108.768311          0.087377
        108.768359          0.086491
        108.768408          0.085617
        108.768457          0.084764
        108.768506          0.083942
        108.768555          0.083161
        108.768604          0.082431
        108.768652          0.081762
        108.768701          0.081163
        108.768750          0.080640
        108.768799          0.080201
        108.768848          0.079848
        108.768896          0.079585
        108.768945          0.079412
        108.768994          0.079329
        108.769043          0.079335
        108.769092          0.079428
        108.769141          0.079607
        108.769189          0.079872
        108.769238          0.080223
        108.769287          0.080661
        108.769336          0.081188
        108.769385          0.081808
        108.769434          0.082525
        108.769482          0.083343
        108.769531          0.084268
        108.769580          0.085303
        108.769629          0.086455
        108.769678          0.087727
        108.769727          0.089122
        108.769775          0.090644
        108.769824          0.092293
        108.769873          0.094069
        108.769922          0.095971
        108.769971          0.097996
        108.770020          0.100137
        108.770068          0.102389
        108.770117          0.104745
        108.770166          0.107196
        108.770215          0.109732
        108.770264          0.112344
        108.770313          0.115019
        108.770361          0.117746
        108.770410          0.120511
        108.770459          0.123300
        108.770508          0.126096
        108.770557          0.128883
        108.770605          0.131644
        108.770654          0.134362
        108.770703          0.137022
        108.770752          0.139607
        108.770801          0.142104
        108.770850          0.144499
        108.770898          0.146783
        108.770947          0.148945
        108.770996          0.150979
        108.771045          0.152878
        108.771094          0.154639
        108.771143          0.156260
        108.771191          0.157739
        108.771240          0.159078
        108.771289          0.160280
        108.771338          0.161347
        108.771387          0.162286
        108.771436          0.163101
        108.771484          0.163801
        108.771533          0.164393
        108.771582          0.164887
        108.771631          0.165293
        108.771680          0.165622
        108.771729          0.165886
        108.771777          0.166096
        108.771826          0.166264
        108.771875          0.166403
        108.771924          0.166523
        108.771973          0.166634
        108.772021          0.166746
        108.772070          0.166868
        108.772119          0.167008
        108.772168          0.167173
        108.772217          0.167371
        108.772266          0.167610
        108.772314          0.167898
        108.772363          0.168242
        108.772412          0.168652
        108.772461          0.169136
        108.772510          0.169701
        108.772559          0.170358
        108.772607          0.171113
        108.772656          0.171972
        108.772705          0.172942
        108.772754          0.174025
        108.772803          0.175226
        108.772852          0.176543
        108.772900          0.177976
        108.772949          0.179523
        108.772998          0.181179
        108.773047          0.182938
        108.773096          0.184791
        108.773145          0.186729
        108.773193          0.188742
        108.773242          0.190817
        108.773291          0.192940
        108.773340          0.195098
        108.773389          0.197274
        108.773438          0.199455
        108.773486          0.201626
        108.773535          0.203771
        108.773584          0.205877
        108.773633          0.207928
        108.773682          0.209911
        108.773730          0.211809
        108.773779          0.213607
        108.773828          0.215291
        108.773877          0.216844
        108.773926          0.218253
        108.773975          0.219503
        108.774023          0.220582
        108.774072          0.221480
        108.774121          0.222188
        108.774170          0.222698
        108.774219          0.223004
        108.774268          0.223100
        108.774316          0.222981
        108.774365          0.222643
        108.774414          0.222082
        108.774463          0.221296
        108.774512          0.220284
        108.774561          0.219046
        108.774609          0.217583
        108.774658          0.215899
        108.774707          0.213998
        108.774756          0.211887
        108.774805          0.209574
        108.774854          0.207066
        108.774902          0.204375
        108.774951          0.201511
        108.775000          0.198487
        108.775049          0.195316
        108.775098          0.192014
        108.775146          0.188598
        108.775195          0.185089
        108.775244          0.181508
        108.775293          0.177880
        108.775342          0.174231
        108.775391          0.170587
        108.775439          0.166974
        108.775488          0.163418
        108.775537          0.159945
        108.775586          0.156579
        108.775635          0.153345
        108.775684          0.150264
        108.775732          0.147360
        108.775781          0.144654
        108.775830          0.142166
        108.775879          0.139914
        108.775928          0.137913
        108.775977          0.136178
        108.776025          0.134718
        108.776074          0.133539
        108.776123          0.132647
        108.776172          0.132043
        108.776221          0.131724
        108.776270          0.131687
        108.776318          0.131925
        108.776367          0.132428
        108.776416          0.133185
        108.776465          0.134182
        108.776514          0.135408
        108.776563          0.136846
        108.776611          0.138484
        108.776660          0.140308
        108.776709          0.142303
        108.776758          0.144455
        108.776807          0.146752
        108.776855          0.149180
        108.776904          0.151724
        108.776953          0.154370
        108.777002          0.157105
        108.777051          0.159914
        108.777100          0.162784
        108.777148          0.165704
        108.777197          0.168660
        108.777246          0.171642
        108.777295          0.174639
        108.777344          0.177642
        108.777393          0.180640
        108.777441          0.183621
        108.777490          0.186576
        108.777539          0.189490
        108.777588          0.192351
        108.777637          0.195146
        108.777686          0.197858
        108.777734          0.200476
        108.777783          0.202984
        108.777832          0.205369
        108.777881          0.207620
        108.777930          0.209726
        108.777979          0.211674
        108.778027          0.213457
        108.778076          0.215064
        108.778125          0.216485
        108.778174          0.217712
        108.778223          0.218737
        108.778271          0.219552
        108.778320          0.220151
        108.778369          0.220530
        108.778418          0.220688
        108.778467          0.220623
        108.778516          0.220338
        108.778564          0.219836
        108.778613          0.219122
        108.778662          0.218203
        108.778711          0.217086
        108.778760          0.215781
        108.778809          0.214298
        108.778857          0.212645
        108.778906          0.210833
        108.778955          0.208873
        108.779004          0.206774
        108.779053          0.204547
        108.779102          0.202203
        108.779150          0.199750
        108.779199          0.197200
        108.779248          0.194562
        108.779297          0.191848
        108.779346          0.189069
        108.779395          0.186240
        108.779443          0.183374
        108.779492          0.180487
        108.779541          0.177597
        108.779590          0.174720
        108.779639          0.171876
        108.779687          0.169084
        108.779736          0.166361
        108.779785          0.163727
        108.779834          0.161197
        108.779883          0.158789
        108.779932          0.156516
        108.779980          0.154393
        108.780029          0.152431
        108.780078          0.150642
        108.780127          0.149036
        108.780176          0.147620
        108.780225          0.146404
        108.780273          0.145392
        108.780322          0.144593
        108.780371          0.144010
        108.780420          0.143649
        108.780469          0.143515
        108.780518          0.143611
        108.780566          0.143941
        108.780615          0.144507
        108.780664          0.145310
        108.780713          0.146350
        108.780762          0.147624
        108.780811          0.149127
        108.780859          0.150851
        108.780908          0.152788
        108.780957          0.154924
        108.781006          0.157247
        108.781055          0.159740
        108.781104          0.162385
        108.781152          0.165164
        108.781201          0.168057
        108.781250          0.171040
        108.781299          0.174089
        108.781348          0.177179
        108.781396          0.180280
        108.781445          0.183364
        108.781494          0.186401
        108.781543          0.189359
        108.781592          0.192210
        108.781641          0.194923
        108.781689          0.197473
        108.781738          0.199834
        108.781787          0.201986
        108.781836          0.203914
        108.781885          0.205605
        108.781934          0.207052
        108.781982          0.208253
        108.782031          0.209211
        108.782080          0.209931
        108.782129          0.210426
        108.782178          0.210709
        108.782227          0.210798
        108.782275          0.210711
        108.782324          0.210470
        108.782373          0.210095
        108.782422          0.209610
        108.782471          0.209036
        108.782520          0.208396
        108.782568          0.207709
        108.782617          0.206996
        108.782666          0.206275
        108.782715          0.205560
        108.782764          0.204866
        108.782813          0.204202
        108.782861          0.203578
        108.782910          0.202998
        108.782959          0.202468
        108.783008          0.201989
        108.783057          0.201561
        108.783105          0.201184
        108.783154          0.200855
        108.783203          0.200571
        108.783252          0.200324
        108.783301          0.200110
        108.783350          0.199921
        108.783398          0.199751
        108.783447          0.199593
        108.783496          0.199443
        108.783545          0.199297
        108.783594          0.199151
        108.783643          0.199003
        108.783691          0.198850
        108.783740          0.198690
        108.783789          0.198521
        108.783838          0.198341
        108.783887          0.198146
        108.783936          0.197935
        108.783984          0.197705
        108.784033          0.197454
        108.784082          0.197181
        108.784131          0.196882
        108.784180          0.196555
        108.784229          0.196197
        108.784277          0.195805
        108.784326          0.195376
        108.784375          0.194909
        108.784424          0.194403
        108.784473          0.193861
        108.784521          0.193289
        108.784570          0.192693
        108.784619          0.192085
        108.784668          0.191475
        108.784717          0.190877
        108.784766          0.190305
        108.784814          0.189774
        108.784863          0.189299
        108.784912          0.188895
        108.784961          0.188576
        108.785010          0.188359
        108.785059          0.188256
        108.785107          0.188280
        108.785156          0.188443
        108.785205          0.188754
        108.785254          0.189221
        108.785303          0.189850
        108.785352          0.190645
        108.785400          0.191610
        108.785449          0.192745
        108.785498          0.194051
        108.785547          0.195525
        108.785596          0.197164
        108.785645          0.198963
        108.785693          0.200913
        108.785742          0.203005
        108.785791          0.205226
        108.785840          0.207561
        108.785889          0.209995
        108.785938          0.212508
        108.785986          0.215083
        108.786035          0.217701
        108.786084          0.220342
        108.786133          0.222987
        108.786182          0.225619
        108.786230          0.228219
        108.786279          0.230772
        108.786328          0.233261
        108.786377          0.235673
        108.786426          0.237993
        108.786475          0.240211
        108.786523          0.242316
        108.786572          0.244300
        108.786621          0.246154
        108.786670          0.247874
        108.786719          0.249455
        108.786768          0.250895
        108.786816          0.252193
        108.786865          0.253351
        108.786914          0.254370
        108.786963          0.255252
        108.787012          0.256003
        108.787061          0.256626
        108.787109          0.257127
        108.787158          0.257512
        108.787207          0.257788
        108.787256          0.257962
        108.787305          0.258043
        108.787354          0.258038
        108.787402          0.257958
        108.787451          0.257812
        108.787500          0.257609
        108.787549          0.257360
        108.787598          0.257074
        108.787646          0.256762
        108.787695          0.256433
        108.787744          0.256097
        108.787793          0.255763
        108.787842          0.255438
        108.787891          0.255130
        108.787939          0.254845
        108.787988          0.254588
        108.788037          0.254363
        108.788086          0.254170
        108.788135          0.254011
        108.788184          0.253883
        108.788232          0.253787
        108.788281          0.253718
        108.788330          0.253677
        108.788379          0.253660
        108.788428          0.253667
        108.788477          0.253696
        108.788525          0.253749
        108.788574          0.253824
        108.788623          0.253922
        108.788672          0.254041
        108.788721          0.254180
        108.788770          0.254339
        108.788818          0.254515
        108.788867          0.254706
        108.788916          0.254912
        108.788965          0.255130
        108.789014          0.255359
        108.789063          0.255597
        108.789111          0.255842
        108.789160          0.256091
        108.789209          0.256340
        108.789258          0.256582
        108.789307          0.256812
        108.789355          0.257021
        108.789404          0.257199
        108.789453          0.257335
        108.789502          0.257418
        108.789551          0.257434
        108.789600          0.257370
        108.789648          0.257210
        108.789697          0.256942
        108.789746          0.256550
        108.789795          0.256022
        108.789844          0.255343
        108.789893          0.254502
        108.789941          0.253488
        108.789990          0.252292
        108.790039          0.250906
        108.790088          0.249322
        108.790137          0.247534
        108.790186          0.245539
        108.790234          0.243333
        108.790283          0.240914
        108.790332          0.238286
        108.790381          0.235451
        108.790430          0.232419
        108.790479          0.229200
        108.790527          0.225810
        108.790576          0.222267
        108.790625          0.218592
        108.790674          0.214810
        108.790723          0.210948
        108.790771          0.207034
        108.790820          0.203098
        108.790869          0.199173
        108.790918          0.195289
        108.790967          0.191479
        108.791016          0.187774
        108.791064          0.184202
        108.791113          0.180793
        108.791162          0.177570
        108.791211          0.174557
        108.791260          0.171772
        108.791309          0.169230
        108.791357          0.166944
        108.791406          0.164921
        108.791455          0.163167
        108.791504          0.161685
        108.791553          0.160477
        108.791602          0.159543
        108.791650          0.158880
        108.791699          0.158488
        108.791748          0.158362
        108.791797          0.158499
        108.791846          0.158892
        108.791895          0.159534
        108.791943          0.160416
        108.791992          0.161530
        108.792041          0.162865
        108.792090          0.164411
        108.792139          0.166157
        108.792188          0.168091
        108.792236          0.170202
        108.792285          0.172479
        108.792334          0.174908
        108.792383          0.177478
        108.792432          0.180176
        108.792480          0.182991
        108.792529          0.185909
        108.792578          0.188921
        108.792627          0.192013
        108.792676          0.195175
        108.792725          0.198396
        108.792773          0.201663
        108.792822          0.204968
        108.792871          0.208297
        108.792920          0.211640
        108.792969          0.214986
        108.793018          0.218325
        108.793066          0.221645
        108.793115          0.224938
        108.793164          0.228192
        108.793213          0.231398
        108.793262          0.234545
        108.793311          0.237621
        108.793359          0.240616
        108.793408          0.243518
        108.793457          0.246317
        108.793506          0.249003
        108.793555          0.251568
        108.793604          0.254005
        108.793652          0.256308
        108.793701          0.258470
        108.793750          0.260484
        108.793799          0.262345
        108.793848          0.264045
        108.793896          0.265577
        108.793945          0.266936
        108.793994          0.268116
        108.794043          0.269112
        108.794092          0.269922
        108.794141          0.270544
        108.794189          0.270978
        108.794238          0.271225
        108.794287          0.271288
        108.794336          0.271170
        108.794385          0.270878
        108.794434          0.270418
        108.794482          0.269799
        108.794531          0.269028
        108.794580          0.268116
        108.794629          0.267071
        108.794678          0.265905
        108.794727          0.264627
        108.794775          0.263248
        108.794824          0.261778
        108.794873          0.260229
        108.794922          0.258609
        108.794971          0.256931
        108.795020          0.255203
        108.795068          0.253435
        108.795117          0.251635
        108.795166          0.249811
        108.795215          0.247970
        108.795264          0.246116
        108.795312          0.244256
        108.795361          0.242395
        108.795410          0.240538
        108.795459          0.238688
        108.795508          0.236852
        108.795557          0.235033
        108.795605          0.233238
        108.795654          0.231473
        108.795703          0.229743
        108.795752          0.228056
        108.795801          0.226421
        108.795850          0.224845
        108.795898          0.223338
        108.795947          0.221909
        108.795996          0.220568
        108.796045          0.219323
        108.796094          0.218184
        108.796143          0.217159
        108.796191          0.216257
        108.796240          0.215486
        108.796289          0.214852
        108.796338          0.214364
        108.796387          0.214025
        108.796436          0.213841
        108.796484          0.213812
        108.796533          0.213941
        108.796582          0.214224
        108.796631          0.214659
        108.796680          0.215241
        108.796729          0.215963
        108.796777          0.216819
        108.796826          0.217801
        108.796875          0.218904
        108.796924          0.220120
        108.796973          0.221444
        108.797021          0.222869
        108.797070          0.224389
        108.797119          0.225998
        108.797168          0.227687
        108.797217          0.229450
        108.797266          0.231278
        108.797314          0.233161
        108.797363          0.235091
        108.797412          0.237059
        108.797461          0.239057
        108.797510          0.241074
        108.797559          0.243102
        108.797607          0.245131
        108.797656          0.247153
        108.797705          0.249159
        108.797754          0.251141
        108.797803          0.253091
        108.797852          0.255000
        108.797900          0.256862
        108.797949          0.258668
        108.797998          0.260413
        108.798047          0.262087
        108.798096          0.263685
        108.798145          0.265197
        108.798193          0.266615
        108.798242          0.267931
        108.798291          0.269136
        108.798340          0.270221
        108.798389          0.271176
        108.798438          0.271994
        108.798486          0.272664
        108.798535          0.273178
        108.798584          0.273528
        108.798633          0.273706
        108.798682          0.273704
        108.798730          0.273518
        108.798779          0.273141
        108.798828          0.272571
        108.798877          0.271806
        108.798926          0.270846
        108.798975          0.269693
        108.799023          0.268350
        108.799072          0.266822
        108.799121          0.265114
        108.799170          0.263232
        108.799219          0.261185
        108.799268          0.258980
        108.799316          0.256625
        108.799365          0.254132
        108.799414          0.251510
        108.799463          0.248770
        108.799512          0.245923
        108.799561          0.242982
        108.799609          0.239955
        108.799658          0.236854
        108.799707          0.233688
        108.799756          0.230465
        108.799805          0.227193
        108.799854          0.223879
        108.799902          0.220527
        108.799951          0.217144
        108.800000          0.213734
        108.800049          0.210303
        108.800098          0.206854
        108.800146          0.203394
        108.800195          0.199926
        108.800244          0.196454
        108.800293          0.192981
        108.800342          0.189511
        108.800391          0.186044
        108.800439          0.182580
        108.800488          0.179122
        108.800537          0.175667
        108.800586          0.172215
        108.800635          0.168767
        108.800684          0.165323
        108.800732          0.161883
        108.800781          0.158450
        108.800830          0.155025
        108.800879          0.151613
        108.800928          0.148218
        108.800977          0.144842
        108.801025          0.141489
        108.801074          0.138163
        108.801123          0.134866
        108.801172          0.131599
        108.801221          0.128363
        108.801270          0.125160
        108.801318          0.121993
        108.801367          0.118864
        108.801416          0.115778
        108.801465          0.112741
        108.801514          0.109758
        108.801563          0.106838
        108.801611          0.103991
        108.801660          0.101224
        108.801709          0.098551
        108.801758          0.095980
        108.801807          0.093525
        108.801855          0.091197
        108.801904          0.089010
        108.801953          0.086976
        108.802002          0.085110
        108.802051          0.083425
        108.802100          0.081934
        108.802148          0.080647
        108.802197          0.079577
        108.802246          0.078732
        108.802295          0.078122
        108.802344          0.077754
        108.802393          0.077634
        108.802441          0.077769
        108.802490          0.078161
        108.802539          0.078813
        108.802588          0.079726
        108.802637          0.080897
        108.802686          0.082323
        108.802734          0.083995
        108.802783          0.085907
        108.802832          0.088047
        108.802881          0.090402
        108.802930          0.092960
        108.802979          0.095706
        108.803027          0.098623
        108.803076          0.101696
        108.803125          0.104908
        108.803174          0.108242
        108.803223          0.111679
        108.803271          0.115202
        108.803320          0.118796
        108.803369          0.122444
        108.803418          0.126133
        108.803467          0.129847
        108.803516          0.133574
        108.803564          0.137298
        108.803613          0.141006
        108.803662          0.144682
        108.803711          0.148310
        108.803760          0.151873
        108.803809          0.155354
        108.803857          0.158738
        108.803906          0.162009
        108.803955          0.165154
        108.804004          0.168162
        108.804053          0.171019
        108.804102          0.173718
        108.804150          0.176248
        108.804199          0.178601
        108.804248          0.180769
        108.804297          0.182744
        108.804346          0.184519
        108.804395          0.186087
        108.804443          0.187443
        108.804492          0.188582
        108.804541          0.189500
        108.804590          0.190196
        108.804639          0.190666
        108.804688          0.190909
        108.804736          0.190925
        108.804785          0.190715
        108.804834          0.190281
        108.804883          0.189628
        108.804932          0.188762
        108.804980          0.187691
        108.805029          0.186425
        108.805078          0.184976
        108.805127          0.183357
        108.805176          0.181581
        108.805225          0.179663
        108.805273          0.177618
        108.805322          0.175460
        108.805371          0.173205
        108.805420          0.170868
        108.805469          0.168464
        108.805518          0.166009
        108.805566          0.163518
        108.805615          0.161007
        108.805664          0.158492
        108.805713          0.155989
        108.805762          0.153516
        108.805811          0.151087
        108.805859          0.148717
        108.805908          0.146423
        108.805957          0.144215
        108.806006          0.142108
        108.806055          0.140109
        108.806104          0.138228
        108.806152          0.136473
        108.806201          0.134847
        108.806250          0.133356
        108.806299          0.132004
        108.806348          0.130794
        108.806396          0.129730
        108.806445          0.128815
        108.806494          0.128053
        108.806543          0.127445
        108.806592          0.126994
        108.806641          0.126701
        108.806689          0.126568
        108.806738          0.126595
        108.806787          0.126782
        108.806836          0.127130
        108.806885          0.127637
        108.806934          0.128302
        108.806982          0.129121
        108.807031          0.130088
        108.807080          0.131198
        108.807129          0.132440
        108.807178          0.133804
        108.807227          0.135278
        108.807275          0.136849
        108.807324          0.138503
        108.807373          0.140226
        108.807422          0.142004
        108.807471          0.143825
        108.807520          0.145676
        108.807568          0.147546
        108.807617          0.149423
        108.807666          0.151297
        108.807715          0.153157
        108.807764          0.154994
        108.807813          0.156796
        108.807861          0.158555
        108.807910          0.160260
        108.807959          0.161902
        108.808008          0.163472
        108.808057          0.164961
        108.808105          0.166359
        108.808154          0.167658
        108.808203          0.168850
        108.808252          0.169927
        108.808301          0.170884
        108.808350          0.171715
        108.808398          0.172417
        108.808447          0.172988
        108.808496          0.173426
        108.808545          0.173733
        108.808594          0.173909
        108.808643          0.173957
        108.808691          0.173881
        108.808740          0.173683
        108.808789          0.173367
        108.808838          0.172936
        108.808887          0.172391
        108.808936          0.171734
        108.808984          0.170963
        108.809033          0.170078
        108.809082          0.169077
        108.809131          0.167955
        108.809180          0.166708
        108.809229          0.165333
        108.809277          0.163823
        108.809326          0.162173
        108.809375          0.160378
        108.809424          0.158434
        108.809473          0.156335
        108.809521          0.154080
        108.809570          0.151667
        108.809619          0.149098
        108.809668          0.146373
        108.809717          0.143499
        108.809766          0.140480
        108.809814          0.137326
        108.809863          0.134044
        108.809912          0.130647
        108.809961          0.127146
        108.810010          0.123552
        108.810059          0.119878
        108.810107          0.116138
        108.810156          0.112347
        108.810205          0.108519
        108.810254          0.104670
        108.810303          0.100817
        108.810352          0.096976
        108.810400          0.093166
        108.810449          0.089403
        108.810498          0.085707
        108.810547          0.082096
        108.810596          0.078588
        108.810645          0.075202
        108.810693          0.071954
        108.810742          0.068862
        108.810791          0.065943
        108.810840          0.063211
        108.810889          0.060682
        108.810937          0.058370
        108.810986          0.056288
        108.811035          0.054447
        108.811084          0.052856
        108.811133          0.051524
        108.811182          0.050454
        108.811230          0.049650
        108.811279          0.049111
        108.811328          0.048836
        108.811377          0.048821
        108.811426          0.049059
        108.811475          0.049543
        108.811523          0.050261
        108.811572          0.051203
        108.811621          0.052358
        108.811670          0.053712
        108.811719          0.055252
        108.811768          0.056965
        108.811816          0.058840
        108.811865          0.060862
        108.811914          0.063021
        108.811963          0.065304
        108.812012          0.067700
        108.812061          0.070199
        108.812109          0.072789
        108.812158          0.075459
        108.812207          0.078198
        108.812256          0.080997
        108.812305          0.083843
        108.812354          0.086727
        108.812402          0.089636
        108.812451          0.092561
        108.812500          0.095488
        108.812549          0.098408
        108.812598          0.101308
        108.812646          0.104175
        108.812695          0.106999
        108.812744          0.109768
        108.812793          0.112471
        108.812842          0.115098
        108.812891          0.117643
        108.812939          0.120098
        108.812988          0.122457
        108.813037          0.124717
        108.813086          0.126874
        108.813135          0.128925
        108.813184          0.130868
        108.813232          0.132702
        108.813281          0.134426
        108.813330          0.136039
        108.813379          0.137544
        108.813428          0.138940
        108.813477          0.140233
        108.813525          0.141426
        108.813574          0.142525
        108.813623          0.143538
        108.813672          0.144472
        108.813721          0.145335
        108.813770          0.146135
        108.813818          0.146879
        108.813867          0.147574
        108.813916          0.148225
        108.813965          0.148839
        108.814014          0.149419
        108.814063          0.149968
        108.814111          0.150488
        108.814160          0.150980
        108.814209          0.151444
        108.814258          0.151880
        108.814307          0.152285
        108.814355          0.152657
        108.814404          0.152996
        108.814453          0.153298
        108.814502          0.153561
        108.814551          0.153781
        108.814600          0.153956
        108.814648          0.154082
        108.814697          0.154157
        108.814746          0.154177
        108.814795          0.154140
        108.814844          0.154045
        108.814893          0.153891
        108.814941          0.153676
        108.814990          0.153400
        108.815039          0.153065
        108.815088          0.152669
        108.815137          0.152214
        108.815186          0.151699
        108.815234          0.151124
        108.815283          0.150488
        108.815332          0.149790
        108.815381          0.149028
        108.815430          0.148199
        108.815479          0.147299
        108.815527          0.146326
        108.815576          0.145277
        108.815625          0.144153
        108.815674          0.142955
        108.815723          0.141687
        108.815771          0.140354
        108.815820          0.138966
        108.815869          0.137532
        108.815918          0.136064
        108.815967          0.134574
        108.816016          0.133075
        108.816064          0.131578
        108.816113          0.130095
        108.816162          0.128637
        108.816211          0.127213
        108.816260          0.125831
        108.816309          0.124496
        108.816357          0.123212
        108.816406          0.121981
        108.816455          0.120803
        108.816504          0.119676
        108.816553          0.118601
        108.816602          0.117573
        108.816650          0.116592
        108.816699          0.115654
        108.816748          0.114757
        108.816797          0.113901
        108.816846          0.113083
        108.816895          0.112302
        108.816943          0.111560
        108.816992          0.110854
        108.817041          0.110187
        108.817090          0.109560
        108.817139          0.108975
        108.817188          0.108435
        108.817236          0.107943
        108.817285          0.107504
        108.817334          0.107120
        108.817383          0.106796
        108.817432          0.106535
        108.817480          0.106340
        108.817529          0.106211
        108.817578          0.106152
        108.817627          0.106160
        108.817676          0.106237
        108.817725          0.106379
        108.817773          0.106584
        108.817822          0.106847
        108.817871          0.107162
        108.817920          0.107524
        108.817969          0.107926
        108.818018          0.108360
        108.818066          0.108818
        108.818115          0.109294
        108.818164          0.109781
        108.818213          0.110271
        108.818262          0.110757
        108.818311          0.111233
        108.818359          0.111691
        108.818408          0.112124
        108.818457          0.112525
        108.818506          0.112887
        108.818555          0.113205
        108.818604          0.113474
        108.818652          0.113689
        108.818701          0.113848
        108.818750          0.113949
        108.818799          0.113990
        108.818848          0.113970
        108.818896          0.113892
        108.818945          0.113756
        108.818994          0.113567
        108.819043          0.113329
        108.819092          0.113050
        108.819141          0.112738
        108.819189          0.112401
        108.819238          0.112049
        108.819287          0.111692
        108.819336          0.111339
        108.819385          0.111001
        108.819434          0.110685
        108.819482          0.110403
        108.819531          0.110163
        108.819580          0.109974
        108.819629          0.109842
        108.819678          0.109773
        108.819727          0.109770
        108.819775          0.109834
        108.819824          0.109962
        108.819873          0.110150
        108.819922          0.110391
        108.819971          0.110675
        108.820020          0.110993
        108.820068          0.111332
        108.820117          0.111682
        108.820166          0.112031
        108.820215          0.112369
        108.820264          0.112686
        108.820313          0.112971
        108.820361          0.113218
        108.820410          0.113416
        108.820459          0.113557
        108.820508          0.113635
        108.820557          0.113640
        108.820605          0.113564
        108.820654          0.113400
        108.820703          0.113139
        108.820752          0.112774
        108.820801          0.112299
        108.820850          0.111707
        108.820898          0.110996
        108.820947          0.110163
        108.820996          0.109209
        108.821045          0.108135
        108.821094          0.106947
        108.821143          0.105651
        108.821191          0.104257
        108.821240          0.102772
        108.821289          0.101210
        108.821338          0.099580
        108.821387          0.097895
        108.821436          0.096166
        108.821484          0.094404
        108.821533          0.092619
        108.821582          0.090820
        108.821631          0.089016
        108.821680          0.087215
        108.821729          0.085426
        108.821777          0.083656
        108.821826          0.081913
        108.821875          0.080206
        108.821924          0.078544
        108.821973          0.076938
        108.822021          0.075396
        108.822070          0.073930
        108.822119          0.072547
        108.822168          0.071257
        108.822217          0.070069
        108.822266          0.068987
        108.822314          0.068016
        108.822363          0.067162
        108.822412          0.066423
        108.822461          0.065801
        108.822510          0.065293
        108.822559          0.064896
        108.822607          0.064603
        108.822656          0.064409
        108.822705          0.064304
        108.822754          0.064281
        108.822803          0.064330
        108.822852          0.064440
        108.822900          0.064602
        108.822949          0.064806
        108.822998          0.065044
        108.823047          0.065307
        108.823096          0.065589
        108.823145          0.065882
        108.823193          0.066179
        108.823242          0.066474
        108.823291          0.066760
        108.823340          0.067030
        108.823389          0.067276
        108.823438          0.067491
        108.823486          0.067668
        108.823535          0.067801
        108.823584          0.067883
        108.823633          0.067911
        108.823682          0.067878
        108.823730          0.067782
        108.823779          0.067619
        108.823828          0.067385
        108.823877          0.067080
        108.823926          0.066703
        108.823975          0.066256
        108.824023          0.065743
        108.824072          0.065167
        108.824121          0.064536
        108.824170          0.063855
        108.824219          0.063134
        108.824268          0.062380
        108.824316          0.061603
        108.824365          0.060813
        108.824414          0.060023
        108.824463          0.059243
        108.824512          0.058486
        108.824561          0.057766
        108.824609          0.057095
        108.824658          0.056484
        108.824707          0.055945
        108.824756          0.055486
        108.824805          0.055115
        108.824854          0.054839
        108.824902          0.054661
        108.824951          0.054586
        108.825000          0.054614
        108.825049          0.054747
        108.825098          0.054985
        108.825146          0.055325
        108.825195          0.055767
        108.825244          0.056306
        108.825293          0.056937
        108.825342          0.057656
        108.825391          0.058456
        108.825439          0.059330
        108.825488          0.060272
        108.825537          0.061275
        108.825586          0.062332
        108.825635          0.063435
        108.825684          0.064577
        108.825732          0.065748
        108.825781          0.066940
        108.825830          0.068142
        108.825879          0.069344
        108.825928          0.070537
        108.825977          0.071709
        108.826025          0.072853
        108.826074          0.073959
        108.826123          0.075020
        108.826172          0.076028
        108.826221          0.076978
        108.826270          0.077860
        108.826318          0.078668
        108.826367          0.079393
        108.826416          0.080028
        108.826465          0.080565
        108.826514          0.080995
        108.826562          0.081313
        108.826611          0.081510
        108.826660          0.081582
        108.826709          0.081522
        108.826758          0.081326
        108.826807          0.080988
        108.826855          0.080506
        108.826904          0.079876
        108.826953          0.079100
        108.827002          0.078178
        108.827051          0.077114
        108.827100          0.075914
        108.827148          0.074585
        108.827197          0.073135
        108.827246          0.071575
        108.827295          0.069914
        108.827344          0.068165
        108.827393          0.066340
        108.827441          0.064454
        108.827490          0.062522
        108.827539          0.060558
        108.827588          0.058578
        108.827637          0.056597
        108.827686          0.054628
        108.827734          0.052684
        108.827783          0.050773
        108.827832          0.048906
        108.827881          0.047088
        108.827930          0.045325
        108.827979          0.043622
        108.828027          0.041983
        108.828076          0.040411
        108.828125          0.038907
        108.828174          0.037473
        108.828223          0.036110
        108.828271          0.034816
        108.828320          0.033592
        108.828369          0.032436
        108.828418          0.031349
        108.828467          0.030331
        108.828516          0.029384
        108.828564          0.028510
        108.828613          0.027714
        108.828662          0.026999
        108.828711          0.026370
        108.828760          0.025830
        108.828809          0.025385
        108.828857          0.025037
        108.828906          0.024788
        108.828955          0.024640
        108.829004          0.024591
        108.829053          0.024638
        108.829102          0.024777
        108.829150          0.025000
        108.829199          0.025300
        108.829248          0.025668
        108.829297          0.026095
        108.829346          0.026574
        108.829395          0.027096
        108.829443          0.027658
        108.829492          0.028253
        108.829541          0.028879
        108.829590          0.029532
        108.829639          0.030211
        108.829688          0.030914
        108.829736          0.031639
        108.829785          0.032384
        108.829834          0.033149
        108.829883          0.033934
        108.829932          0.034740
        108.829980          0.035569
        108.830029          0.036422
        108.830078          0.037302
        108.830127          0.038212
        108.830176          0.039154
        108.830225          0.040129
        108.830273          0.041142
        108.830322          0.042194
        108.830371          0.043291
        108.830420          0.044437
        108.830469          0.045635
        108.830518          0.046891
        108.830566          0.048207
        108.830615          0.049585
        108.830664          0.051026
        108.830713          0.052531
        108.830762          0.054098
        108.830811          0.055727
        108.830859          0.057415
        108.830908          0.059161
        108.830957          0.060964
        108.831006          0.062821
        108.831055          0.064729
        108.831104          0.066686
        108.831152          0.068687
        108.831201          0.070729
        108.831250          0.072807
        108.831299          0.074915
        108.831348          0.077047
        108.831396          0.079196
        108.831445          0.081355
        108.831494          0.083516
        108.831543          0.085670
        108.831592          0.087808
        108.831641          0.089921
        108.831689          0.092000
        108.831738          0.094038
        108.831787          0.096024
        108.831836          0.097952
        108.831885          0.099814
        108.831934          0.101602
        108.831982          0.103309
        108.832031          0.104928
        108.832080          0.106451
        108.832129          0.107874
        108.832178          0.109189
        108.832227          0.110392
        108.832275          0.111477
        108.832324          0.112440
        108.832373          0.113278
        108.832422          0.113987
        108.832471          0.114564
        108.832520          0.115008
        108.832568          0.115316
        108.832617          0.115487
        108.832666          0.115519
        108.832715          0.115414
        108.832764          0.115170
        108.832813          0.114791
        108.832861          0.114279
        108.832910          0.113638
        108.832959          0.112873
        108.833008          0.111992
        108.833057          0.111002
        108.833105          0.109913
        108.833154          0.108733
        108.833203          0.107476
        108.833252          0.106152
        108.833301          0.104775
        108.833350          0.103356
        108.833398          0.101909
        108.833447          0.100446
        108.833496          0.098976
        108.833545          0.097510
        108.833594          0.096056
        108.833643          0.094620
        108.833691          0.093209
        108.833740          0.091825
        108.833789          0.090472
        108.833838          0.089153
        108.833887          0.087869
        108.833936          0.086622
        108.833984          0.085411
        108.834033          0.084239
        108.834082          0.083107
        108.834131          0.082015
        108.834180          0.080965
        108.834229          0.079958
        108.834277          0.078994
        108.834326          0.078071
        108.834375          0.077188
        108.834424          0.076341
        108.834473          0.075527
        108.834521          0.074740
        108.834570          0.073975
        108.834619          0.073226
        108.834668          0.072489
        108.834717          0.071757
        108.834766          0.071026
        108.834814          0.070291
        108.834863          0.069549
        108.834912          0.068796
        108.834961          0.068032
        108.835010          0.067258
        108.835059          0.066475
        108.835107          0.065688
        108.835156          0.064901
        108.835205          0.064118
        108.835254          0.063346
        108.835303          0.062588
        108.835352          0.061849
        108.835400          0.061133
        108.835449          0.060445
        108.835498          0.059790
        108.835547          0.059172
        108.835596          0.058598
        108.835645          0.058075
        108.835693          0.057607
        108.835742          0.057203
        108.835791          0.056868
        108.835840          0.056605
        108.835889          0.056419
        108.835938          0.056311
        108.835986          0.056281
        108.836035          0.056329
        108.836084          0.056453
        108.836133          0.056652
        108.836182          0.056923
        108.836230          0.057263
        108.836279          0.057669
        108.836328          0.058140
        108.836377          0.058671
        108.836426          0.059258
        108.836475          0.059899
        108.836523          0.060587
        108.836572          0.061318
        108.836621          0.062085
        108.836670          0.062881
        108.836719          0.063700
        108.836768          0.064536
        108.836816          0.065381
        108.836865          0.066231
        108.836914          0.067080
        108.836963          0.067922
        108.837012          0.068753
        108.837061          0.069566
        108.837109          0.070354
        108.837158          0.071113
        108.837207          0.071834
        108.837256          0.072510
        108.837305          0.073137
        108.837354          0.073709
        108.837402          0.074222
        108.837451          0.074674
        108.837500          0.075062
        108.837549          0.075385
        108.837598          0.075640
        108.837646          0.075825
        108.837695          0.075937
        108.837744          0.075973
        108.837793          0.075929
        108.837842          0.075801
        108.837891          0.075585
        108.837939          0.075279
        108.837988          0.074881
        108.838037          0.074391
        108.838086          0.073811
        108.838135          0.073144
        108.838184          0.072394
        108.838232          0.071569
        108.838281          0.070678
        108.838330          0.069730
        108.838379          0.068736
        108.838428          0.067710
        108.838477          0.066666
        108.838525          0.065616
        108.838574          0.064577
        108.838623          0.063561
        108.838672          0.062584
        108.838721          0.061657
        108.838770          0.060793
        108.838818          0.060002
        108.838867          0.059293
        108.838916          0.058674
        108.838965          0.058149
        108.839014          0.057722
        108.839063          0.057393
        108.839111          0.057161
        108.839160          0.057022
        108.839209          0.056969
        108.839258          0.056994
        108.839307          0.057088
        108.839355          0.057239
        108.839404          0.057436
        108.839453          0.057666
        108.839502          0.057919
        108.839551          0.058183
        108.839600          0.058449
        108.839648          0.058711
        108.839697          0.058962
        108.839746          0.059198
        108.839795          0.059417
        108.839844          0.059619
        108.839893          0.059803
        108.839941          0.059972
        108.839990          0.060127
        108.840039          0.060273
        108.840088          0.060413
        108.840137          0.060553
        108.840186          0.060699
        108.840234          0.060857
        108.840283          0.061033
        108.840332          0.061235
        108.840381          0.061467
        108.840430          0.061737
        108.840479          0.062049
        108.840527          0.062408
        108.840576          0.062817
        108.840625          0.063281
        108.840674          0.063801
        108.840723          0.064379
        108.840771          0.065016
        108.840820          0.065715
        108.840869          0.066476
        108.840918          0.067300
        108.840967          0.068189
        108.841016          0.069142
        108.841064          0.070160
        108.841113          0.071243
        108.841162          0.072389
        108.841211          0.073597
        108.841260          0.074865
        108.841309          0.076192
        108.841357          0.077574
        108.841406          0.079008
        108.841455          0.080489
        108.841504          0.082010
        108.841553          0.083564
        108.841602          0.085142
        108.841650          0.086734
        108.841699          0.088328
        108.841748          0.089913
        108.841797          0.091476
        108.841846          0.093006
        108.841895          0.094491
        108.841943          0.095920
        108.841992          0.097284
        108.842041          0.098574
        108.842090          0.099783
        108.842139          0.100907
        108.842187          0.101944
        108.842236          0.102894
        108.842285          0.103761
        108.842334          0.104552
        108.842383          0.105275
        108.842432          0.105941
        108.842480          0.106563
        108.842529          0.107154
        108.842578          0.107728
        108.842627          0.108301
        108.842676          0.108885
        108.842725          0.109495
        108.842773          0.110142
        108.842822          0.110840
        108.842871          0.111599
        108.842920          0.112430
        108.842969          0.113344
        108.843018          0.114350
        108.843066          0.115458
        108.843115          0.116678
        108.843164          0.118019
        108.843213          0.119490
        108.843262          0.121099
        108.843311          0.122854
        108.843359          0.124762
        108.843408          0.126826
        108.843457          0.129052
        108.843506          0.131440
        108.843555          0.133992
        108.843604          0.136707
        108.843652          0.139584
        108.843701          0.142619
        108.843750          0.145809
        108.843799          0.149148
        108.843848          0.152632
        108.843896          0.156253
        108.843945          0.160005
        108.843994          0.163877
        108.844043          0.167860
        108.844092          0.171945
        108.844141          0.176120
        108.844189          0.180374
        108.844238          0.184693
        108.844287          0.189065
        108.844336          0.193475
        108.844385          0.197909
        108.844434          0.202350
        108.844482          0.206783
        108.844531          0.211190
        108.844580          0.215556
        108.844629          0.219864
        108.844678          0.224100
        108.844727          0.228251
        108.844775          0.232303
        108.844824          0.236245
        108.844873          0.240065
        108.844922          0.243754
        108.844971          0.247301
        108.845020          0.250698
        108.845068          0.253939
        108.845117          0.257018
        108.845166          0.259930
        108.845215          0.262672
        108.845264          0.265244
        108.845313          0.267644
        108.845361          0.269872
        108.845410          0.271927
        108.845459          0.273811
        108.845508          0.275523
        108.845557          0.277065
        108.845605          0.278440
        108.845654          0.279649
        108.845703          0.280697
        108.845752          0.281588
        108.845801          0.282325
        108.845850          0.282914
        108.845898          0.283358
        108.845947          0.283664
        108.845996          0.283835
        108.846045          0.283878
        108.846094          0.283799
        108.846143          0.283604
        108.846191          0.283300
        108.846240          0.282895
        108.846289          0.282395
        108.846338          0.281807
        108.846387          0.281136
        108.846436          0.280386
        108.846484          0.279559
        108.846533          0.278658
        108.846582          0.277680
        108.846631          0.276624
        108.846680          0.275486
        108.846729          0.274261
        108.846777          0.272943
        108.846826          0.271526
        108.846875          0.270003
        108.846924          0.268367
        108.846973          0.266610
        108.847021          0.264724
        108.847070          0.262703
        108.847119          0.260541
        108.847168          0.258232
        108.847217          0.255776
        108.847266          0.253170
        108.847314          0.250416
        108.847363          0.247518
        108.847412          0.244479
        108.847461          0.241308
        108.847510          0.238013
        108.847559          0.234607
        108.847607          0.231103
        108.847656          0.227518
        108.847705          0.223870
        108.847754          0.220180
        108.847803          0.216470
        108.847852          0.212761
        108.847900          0.209075
        108.847949          0.205433
        108.847998          0.201855
        108.848047          0.198358
        108.848096          0.194959
        108.848145          0.191672
        108.848193          0.188509
        108.848242          0.185484
        108.848291          0.182607
        108.848340          0.179887
        108.848389          0.177333
        108.848438          0.174953
        108.848486          0.172752
        108.848535          0.170737
        108.848584          0.168910
        108.848633          0.167274
        108.848682          0.165831
        108.848730          0.164579
        108.848779          0.163518
        108.848828          0.162646
        108.848877          0.161959
        108.848926          0.161453
        108.848975          0.161123
        108.849023          0.160962
        108.849072          0.160963
        108.849121          0.161115
        108.849170          0.161409
        108.849219          0.161834
        108.849268          0.162380
        108.849316          0.163033
        108.849365          0.163784
        108.849414          0.164620
        108.849463          0.165529
        108.849512          0.166499
        108.849561          0.167517
        108.849609          0.168570
        108.849658          0.169642
        108.849707          0.170719
        108.849756          0.171786
        108.849805          0.172825
        108.849854          0.173821
        108.849902          0.174758
        108.849951          0.175619
        108.850000          0.176392
        108.850049          0.177063
        108.850098          0.177622
        108.850146          0.178060
        108.850195          0.178371
        108.850244          0.178551
        108.850293          0.178598
        108.850342          0.178512
        108.850391          0.178293
        108.850439          0.177944
        108.850488          0.177471
        108.850537          0.176878
        108.850586          0.176174
        108.850635          0.175367
        108.850684          0.174469
        108.850732          0.173491
        108.850781          0.172446
        108.850830          0.171348
        108.850879          0.170211
        108.850928          0.169048
        108.850977          0.167874
        108.851025          0.166703
        108.851074          0.165547
        108.851123          0.164420
        108.851172          0.163334
        108.851221          0.162301
        108.851270          0.161331
        108.851318          0.160433
        108.851367          0.159615
        108.851416          0.158882
        108.851465          0.158236
        108.851514          0.157680
        108.851563          0.157212
        108.851611          0.156830
        108.851660          0.156530
        108.851709          0.156308
        108.851758          0.156156
        108.851807          0.156068
        108.851855          0.156035
        108.851904          0.156049
        108.851953          0.156098
        108.852002          0.156172
        108.852051          0.156260
        108.852100          0.156348
        108.852148          0.156424
        108.852197          0.156476
        108.852246          0.156490
        108.852295          0.156456
        108.852344          0.156363
        108.852393          0.156204
        108.852441          0.155974
        108.852490          0.155669
        108.852539          0.155289
        108.852588          0.154834
        108.852637          0.154306
        108.852686          0.153709
        108.852734          0.153045
        108.852783          0.152321
        108.852832          0.151540
        108.852881          0.150708
        108.852930          0.149829
        108.852979          0.148909
        108.853027          0.147951
        108.853076          0.146961
        108.853125          0.145942
        108.853174          0.144901
        108.853223          0.143845
        108.853271          0.142780
        108.853320          0.141718
        108.853369          0.140668
        108.853418          0.139644
        108.853467          0.138660
        108.853516          0.137730
        108.853564          0.136871
        108.853613          0.136097
        108.853662          0.135422
        108.853711          0.134858
        108.853760          0.134417
        108.853809          0.134108
        108.853857          0.133940
        108.853906          0.133918
        108.853955          0.134046
        108.854004          0.134326
        108.854053          0.134758
        108.854102          0.135340
        108.854150          0.136069
        108.854199          0.136939
        108.854248          0.137945
        108.854297          0.139079
        108.854346          0.140334
        108.854395          0.141701
        108.854443          0.143174
        108.854492          0.144742
        108.854541          0.146398
        108.854590          0.148132
        108.854639          0.149937
        108.854688          0.151803
        108.854736          0.153723
        108.854785          0.155691
        108.854834          0.157699
        108.854883          0.159740
        108.854932          0.161810
        108.854980          0.163902
        108.855029          0.166011
        108.855078          0.168132
        108.855127          0.170258
        108.855176          0.172383
        108.855225          0.174500
        108.855273          0.176601
        108.855322          0.178677
        108.855371          0.180717
        108.855420          0.182711
        108.855469          0.184649
        108.855518          0.186521
        108.855566          0.188318
        108.855615          0.190033
        108.855664          0.191660
        108.855713          0.193196
        108.855762          0.194638
        108.855811          0.195985
        108.855859          0.197239
        108.855908          0.198400
        108.855957          0.199472
        108.856006          0.200461
        108.856055          0.201372
        108.856104          0.202211
        108.856152          0.202987
        108.856201          0.203705
        108.856250          0.204373
        108.856299          0.204996
        108.856348          0.205578
        108.856396          0.206125
        108.856445          0.206639
        108.856494          0.207125
        108.856543          0.207585
        108.856592          0.208025
        108.856641          0.208447
        108.856689          0.208856
        108.856738          0.209255
        108.856787          0.209648
        108.856836          0.210036
        108.856885          0.210422
        108.856934          0.210806
        108.856982          0.211191
        108.857031          0.211577
        108.857080          0.211966
        108.857129          0.212358
        108.857178          0.212756
        108.857227          0.213162
        108.857275          0.213576
        108.857324          0.213998
        108.857373          0.214430
        108.857422          0.214871
        108.857471          0.215318
        108.857520          0.215770
        108.857568          0.216226
        108.857617          0.216681
        108.857666          0.217136
        108.857715          0.217586
        108.857764          0.218031
        108.857812          0.218468
        108.857861          0.218897
        108.857910          0.219315
        108.857959          0.219722
        108.858008          0.220118
        108.858057          0.220503
        108.858105          0.220878
        108.858154          0.221245
        108.858203          0.221604
        108.858252          0.221958
        108.858301          0.222310
        108.858350          0.222660
        108.858398          0.223011
        108.858447          0.223365
        108.858496          0.223721
        108.858545          0.224081
        108.858594          0.224442
        108.858643          0.224801
        108.858691          0.225155
        108.858740          0.225496
        108.858789          0.225816
        108.858838          0.226103
        108.858887          0.226345
        108.858936          0.226529
        108.858984          0.226638
        108.859033          0.226654
        108.859082          0.226557
        108.859131          0.226326
        108.859180          0.225939
        108.859229          0.225369
        108.859277          0.224594
        108.859326          0.223589
        108.859375          0.222332
        108.859424          0.220800
        108.859473          0.218978
        108.859521          0.216851
        108.859570          0.214406
        108.859619          0.211638
        108.859668          0.208545
        108.859717          0.205128
        108.859766          0.201396
        108.859814          0.197363
        108.859863          0.193050
        108.859912          0.188485
        108.859961          0.183700
        108.860010          0.178736
        108.860059          0.173638
        108.860107          0.168456
        108.860156          0.163244
        108.860205          0.158058
        108.860254          0.152958
        108.860303          0.148001
        108.860352          0.143246
        108.860400          0.138752
        108.860449          0.134574
        108.860498          0.130765
        108.860547          0.127377
        108.860596          0.124457
        108.860645          0.122051
        108.860693          0.120200
        108.860742          0.118943
        108.860791          0.118313
        108.860840          0.118340
        108.860889          0.119046
        108.860938          0.120450
        108.860986          0.122560
        108.861035          0.125379
        108.861084          0.128903
        108.861133          0.133119
        108.861182          0.138006
        108.861230          0.143537
        108.861279          0.149678
        108.861328          0.156389
        108.861377          0.163624
        108.861426          0.171331
        108.861475          0.179453
        108.861523          0.187930
        108.861572          0.196697
        108.861621          0.205685
        108.861670          0.214824
        108.861719          0.224043
        108.861768          0.233271
        108.861816          0.242438
        108.861865          0.251475
        108.861914          0.260318
        108.861963          0.268906
        108.862012          0.277182
        108.862061          0.285094
        108.862109          0.292596
        108.862158          0.299646
        108.862207          0.306211
        108.862256          0.312260
        108.862305          0.317772
        108.862354          0.322728
        108.862402          0.327117
        108.862451          0.330932
        108.862500          0.334172
        108.862549          0.336839
        108.862598          0.338941
        108.862646          0.340488
        108.862695          0.341493
        108.862744          0.341976
        108.862793          0.341956
        108.862842          0.341458
        108.862891          0.340509
        108.862939          0.339140
        108.862988          0.337387
        108.863037          0.335291
        108.863086          0.332893
        108.863135          0.330243
        108.863184          0.327392
        108.863232          0.324395
        108.863281          0.321313
        108.863330          0.318205
        108.863379          0.315136
        108.863428          0.312172
        108.863477          0.309379
        108.863525          0.306825
        108.863574          0.304576
        108.863623          0.302698
        108.863672          0.301255
        108.863721          0.300307
        108.863770          0.299912
        108.863818          0.300123
        108.863867          0.300986
        108.863916          0.302541
        108.863965          0.304819
        108.864014          0.307843
        108.864063          0.311625
        108.864111          0.316166
        108.864160          0.321454
        108.864209          0.327466
        108.864258          0.334166
        108.864307          0.341504
        108.864355          0.349416
        108.864404          0.357828
        108.864453          0.366650
        108.864502          0.375783
        108.864551          0.385113
        108.864600          0.394519
        108.864648          0.403868
        108.864697          0.413018
        108.864746          0.421820
        108.864795          0.430118
        108.864844          0.437750
        108.864893          0.444553
        108.864941          0.450361
        108.864990          0.455009
        108.865039          0.458337
        108.865088          0.460190
        108.865137          0.460421
        108.865186          0.458896
        108.865234          0.455489
        108.865283          0.450088
        108.865332          0.442596
        108.865381          0.432929
        108.865430          0.421016
        108.865479          0.406803
        108.865527          0.390246
        108.865576          0.371316
        108.865625          0.349996
        108.865674          0.326279
        108.865723          0.300169
        108.865771          0.271677
        108.865820          0.240822
        108.865869          0.207631
        108.865918          0.172134
        108.865967          0.134367
        108.866016          0.094371
        108.866064          0.052193
        108.866113          0.007883
        108.866162         -0.038501
        108.866211         -0.086893
        108.866260         -0.137221
        108.866309         -0.189403
        108.866357         -0.243347
        108.866406         -0.298949
        108.866455         -0.356094
        108.866504         -0.414654
        108.866553         -0.474484
        108.866602         -0.535427
        108.866650         -0.597308
        108.866699         -0.659936
        108.866748         -0.723105
        108.866797         -0.786592
        108.866846         -0.850160
        108.866895         -0.913559
        108.866943         -0.976527
        108.866992         -1.038791
        108.867041         -1.100074
        108.867090         -1.160093
        108.867139         -1.218562
        108.867188         -1.275201
        108.867236         -1.329732
        108.867285         -1.381887
        108.867334         -1.431407
        108.867383         -1.478046
        108.867432         -1.521571
        108.867480         -1.561765
        108.867529         -1.598427
        108.867578         -1.631372
        108.867627         -1.660432
        108.867676         -1.685457
        108.867725         -1.706310
        108.867773         -1.722876
        108.867822         -1.735051
        108.867871         -1.742751
        108.867920         -1.745905
        108.867969         -1.744458
        108.868018         -1.738371
        108.868066         -1.727624
        108.868115         -1.712211
        108.868164         -1.692143
        108.868213         -1.667453
        108.868262         -1.638187
        108.868311         -1.604416
        108.868359         -1.566225
        108.868408         -1.523724
        108.868457         -1.477042
        108.868506         -1.426332
        108.868555         -1.371768
        108.868604         -1.313553
        108.868652         -1.251908
        108.868701         -1.187085
        108.868750         -1.119356
        108.868799         -1.049018
        108.868848         -0.976393
        108.868896         -0.901820
        108.868945         -0.825661
        108.868994         -0.748298
        108.869043         -0.670127
        108.869092         -0.591564
        108.869141         -0.513038
        108.869189         -0.434992
        108.869238         -0.357883
        108.869287         -0.282176
        108.869336         -0.208347
        108.869385         -0.136878
        108.869434         -0.068258
        108.869482         -0.002977
        108.869531          0.058473
        108.869580          0.115603
        108.869629          0.167931
        108.869678          0.214984
        108.869727          0.256306
        108.869775          0.291463
        108.869824          0.320047
        108.869873          0.341688
        108.869922          0.356058
        108.869971          0.362882
        108.870020          0.361941
        108.870068          0.353087
        108.870117          0.336245
        108.870166          0.311421
        108.870215          0.278705
        108.870264          0.238281
        108.870313          0.190422
        108.870361          0.135491
        108.870410          0.073940
        108.870459          0.006305
        108.870508         -0.066805
        108.870557         -0.144717
        108.870605         -0.226703
        108.870654         -0.311997
        108.870703         -0.399806
        108.870752         -0.489322
        108.870801         -0.579738
        108.870850         -0.670261
        108.870898         -0.760123
        108.870947         -0.848590
        108.870996         -0.934976
        108.871045         -1.018652
        108.871094         -1.099048
        108.871143         -1.175665
        108.871191         -1.248081
        108.871240         -1.315946
        108.871289         -1.378993
        108.871338         -1.437030
        108.871387         -1.489944
        108.871436         -1.537694
        108.871484         -1.580310
        108.871533         -1.617881
        108.871582         -1.650554
        108.871631         -1.678520
        108.871680         -1.702012
        108.871729         -1.721287
        108.871777         -1.736627
        108.871826         -1.748324
        108.871875         -1.756674
        108.871924         -1.761974
        108.871973         -1.764514
        108.872021         -1.764573
        108.872070         -1.762415
        108.872119         -1.758290
        108.872168         -1.752427
        108.872217         -1.745035
        108.872266         -1.736307
        108.872314         -1.726415
        108.872363         -1.715515
        108.872412         -1.703747
        108.872461         -1.691240
        108.872510         -1.678111
        108.872559         -1.664469
        108.872607         -1.650415
        108.872656         -1.636042
        108.872705         -1.621438
        108.872754         -1.606682
        108.872803         -1.591844
        108.872852         -1.576983
        108.872900         -1.562148
        108.872949         -1.547376
        108.872998         -1.532687
        108.873047         -1.518090
        108.873096         -1.503573
        108.873145         -1.489107
        108.873193         -1.474642
        108.873242         -1.460109
        108.873291         -1.445415
        108.873340         -1.430449
        108.873389         -1.415081
        108.873437         -1.399162
        108.873486         -1.382533
        108.873535         -1.365023
        108.873584         -1.346457
        108.873633         -1.326658
        108.873682         -1.305455
        108.873730         -1.282688
        108.873779         -1.258212
        108.873828         -1.231902
        108.873877         -1.203661
        108.873926         -1.173420
        108.873975         -1.141144
        108.874023         -1.106832
        108.874072         -1.070520
        108.874121         -1.032280
        108.874170         -0.992216
        108.874219         -0.950464
        108.874268         -0.907187
        108.874316         -0.862568
        108.874365         -0.816809
        108.874414         -0.770118
        108.874463         -0.722707
        108.874512         -0.674779
        108.874561         -0.626529
        108.874609         -0.578127
        108.874658         -0.529720
        108.874707         -0.481422
        108.874756         -0.433313
        108.874805         -0.385439
        108.874854         -0.337808
        108.874902         -0.290400
        108.874951         -0.243170
        108.875000         -0.196053
        108.875049         -0.148976
        108.875098         -0.101868
        108.875146         -0.054666
        108.875195         -0.007334
        108.875244          0.040138
        108.875293          0.087717
        108.875342          0.135324
        108.875391          0.182831
        108.875439          0.230054
        108.875488          0.276759
        108.875537          0.322663
        108.875586          0.367439
        108.875635          0.410727
        108.875684          0.452141
        108.875732          0.491284
        108.875781          0.527753
        108.875830          0.561156
        108.875879          0.591119
        108.875928          0.617300
        108.875977          0.639393
        108.876025          0.657140
        108.876074          0.670335
        108.876123          0.678830
        108.876172          0.682535
        108.876221          0.681416
        108.876270          0.675498
        108.876318          0.664855
        108.876367          0.649606
        108.876416          0.629905
        108.876465          0.605936
        108.876514          0.577904
        108.876563          0.546029
        108.876611          0.510541
        108.876660          0.471675
        108.876709          0.429663
        108.876758          0.384737
        108.876807          0.337123
        108.876855          0.287035
        108.876904          0.234676
        108.876953          0.180231
        108.877002          0.123873
        108.877051          0.065754
        108.877100          0.006016
        108.877148         -0.055212
        108.877197         -0.117804
        108.877246         -0.181637
        108.877295         -0.246580
        108.877344         -0.312495
        108.877393         -0.379227
        108.877441         -0.446608
        108.877490         -0.514450
        108.877539         -0.582546
        108.877588         -0.650670
        108.877637         -0.718581
        108.877686         -0.786020
        108.877734         -0.852720
        108.877783         -0.918405
        108.877832         -0.982796
        108.877881         -1.045623
        108.877930         -1.106623
        108.877979         -1.165555
        108.878027         -1.222202
        108.878076         -1.276381
        108.878125         -1.327949
        108.878174         -1.376806
        108.878223         -1.422900
        108.878271         -1.466236
        108.878320         -1.506868
        108.878369         -1.544908
        108.878418         -1.580524
        108.878467         -1.613931
        108.878516         -1.645394
        108.878564         -1.675215
        108.878613         -1.703728
        108.878662         -1.731288
        108.878711         -1.758260
        108.878760         -1.785009
        108.878809         -1.811887
        108.878857         -1.839224
        108.878906         -1.867319
        108.878955         -1.896434
        108.879004         -1.926785
        108.879053         -1.958543
        108.879102         -1.991829
        108.879150         -2.026718
        108.879199         -2.063237
        108.879248         -2.101374
        108.879297         -2.141082
        108.879346         -2.182284
        108.879395         -2.224878
        108.879443         -2.268750
        108.879492         -2.313771
        108.879541         -2.359805
        108.879590         -2.406714
        108.879639         -2.454360
        108.879688         -2.502602
        108.879736         -2.551301
        108.879785         -2.600317
        108.879834         -2.649507
        108.879883         -2.698727
        108.879932         -2.747822
        108.879980         -2.796631
        108.880029         -2.844979
        108.880078         -2.892677
        108.880127         -2.939518
        108.880176         -2.985277
        108.880225         -3.029712
        108.880273         -3.072558
        108.880322         -3.113533
        108.880371         -3.152340
        108.880420         -3.188664
        108.880469         -3.222179
        108.880518         -3.252550
        108.880566         -3.279437
        108.880615         -3.302498
        108.880664         -3.321394
        108.880713         -3.335801
        108.880762         -3.345407
        108.880811         -3.349926
        108.880859         -3.349101
        108.880908         -3.342713
        108.880957         -3.330583
        108.881006         -3.312581
        108.881055         -3.288627
        108.881104         -3.258694
        108.881152         -3.222811
        108.881201         -3.181062
        108.881250         -3.133585
        108.881299         -3.080578
        108.881348         -3.022288
        108.881396         -2.959016
        108.881445         -2.891111
        108.881494         -2.818966
        108.881543         -2.743015
        108.881592         -2.663729
        108.881641         -2.581605
        108.881689         -2.497170
        108.881738         -2.410968
        108.881787         -2.323557
        108.881836         -2.235511
        108.881885         -2.147408
        108.881934         -2.059834
        108.881982         -1.973373
        108.882031         -1.888611
        108.882080         -1.806130
        108.882129         -1.726502
        108.882178         -1.650287
        108.882227         -1.578028
        108.882275         -1.510247
        108.882324         -1.447440
        108.882373         -1.390075
        108.882422         -1.338586
        108.882471         -1.293371
        108.882520         -1.254787
        108.882568         -1.223145
        108.882617         -1.198707
        108.882666         -1.181686
        108.882715         -1.172237
        108.882764         -1.170462
        108.882813         -1.176404
        108.882861         -1.190054
        108.882910         -1.211349
        108.882959         -1.240179
        108.883008         -1.276385
        108.883057         -1.319768
        108.883105         -1.370088
        108.883154         -1.427068
        108.883203         -1.490395
        108.883252         -1.559724
        108.883301         -1.634678
        108.883350         -1.714854
        108.883398         -1.799820
        108.883447         -1.889125
        108.883496         -1.982292
        108.883545         -2.078824
        108.883594         -2.178205
        108.883643         -2.279897
        108.883691         -2.383343
        108.883740         -2.487966
        108.883789         -2.593179
        108.883838         -2.698387
        108.883887         -2.802997
        108.883936         -2.906426
        108.883984         -3.008111
        108.884033         -3.107517
        108.884082         -3.204145
        108.884131         -3.297538
        108.884180         -3.387277
        108.884229         -3.472990
        108.884277         -3.554344
        108.884326         -3.631048
        108.884375         -3.702854
        108.884424         -3.769551
        108.884473         -3.830966
        108.884521         -3.886968
        108.884570         -3.937461
        108.884619         -3.982384
        108.884668         -4.021713
        108.884717         -4.055447
        108.884766         -4.083612
        108.884814         -4.106250
        108.884863         -4.123412
        108.884912         -4.135152
        108.884961         -4.141523
        108.885010         -4.142566
        108.885059         -4.138312
        108.885107         -4.128773
        108.885156         -4.113945
        108.885205         -4.093803
        108.885254         -4.068304
        108.885303         -4.037380
        108.885352         -4.000951
        108.885400         -3.958914
        108.885449         -3.911153
        108.885498         -3.857540
        108.885547         -3.797939
        108.885596         -3.732209
        108.885645         -3.660215
        108.885693         -3.581828
        108.885742         -3.496935
        108.885791         -3.405444
        108.885840         -3.307292
        108.885889         -3.202451
        108.885938         -3.090932
        108.885986         -2.972799
        108.886035         -2.848169
        108.886084         -2.717226
        108.886133         -2.580220
        108.886182         -2.437481
        108.886230         -2.289413
        108.886279         -2.136500
        108.886328         -1.979301
        108.886377         -1.818441
        108.886426         -1.654604
        108.886475         -1.488525
        108.886523         -1.320972
        108.886572         -1.152743
        108.886621         -0.984649
        108.886670         -0.817508
        108.886719         -0.652132
        108.886768         -0.489321
        108.886816         -0.329850
        108.886865         -0.174464
        108.886914         -0.023861
        108.886963          0.121307
        108.887012          0.260449
        108.887061          0.393036
        108.887109          0.518609
        108.887158          0.636778
        108.887207          0.747222
        108.887256          0.849692
        108.887305          0.944004
        108.887354          1.030043
        108.887402          1.107750
        108.887451          1.177129
        108.887500          1.238236
        108.887549          1.291176
        108.887598          1.336104
        108.887646          1.373213
        108.887695          1.402735
        108.887744          1.424939
        108.887793          1.440120
        108.887842          1.448600
        108.887891          1.450726
        108.887939          1.446861
        108.887988          1.437382
        108.888037          1.422671
        108.888086          1.403115
        108.888135          1.379094
        108.888184          1.350977
        108.888232          1.319118
        108.888281          1.283853
        108.888330          1.245496
        108.888379          1.204337
        108.888428          1.160647
        108.888477          1.114673
        108.888525          1.066646
        108.888574          1.016780
        108.888623          0.965278
        108.888672          0.912338
        108.888721          0.858156
        108.888770          0.802935
        108.888818          0.746887
        108.888867          0.690243
        108.888916          0.633255
        108.888965          0.576198
        108.889014          0.519372
        108.889062          0.463103
        108.889111          0.407735
        108.889160          0.353633
        108.889209          0.301169
        108.889258          0.250725
        108.889307          0.202680
        108.889355          0.157407
        108.889404          0.115262
        108.889453          0.076583
        108.889502          0.041677
        108.889551          0.010819
        108.889600         -0.015757
        108.889648         -0.037862
        108.889697         -0.055355
        108.889746         -0.068148
        108.889795         -0.076205
        108.889844         -0.079549
        108.889893         -0.078258
        108.889941         -0.072468
        108.889990         -0.062374
        108.890039         -0.048228
        108.890088         -0.030339
        108.890137         -0.009069
        108.890186          0.015171
        108.890234          0.041922
        108.890283          0.070686
        108.890332          0.100929
        108.890381          0.132085
        108.890430          0.163563
        108.890479          0.194752
        108.890527          0.225023
        108.890576          0.253740
        108.890625          0.280260
        108.890674          0.303943
        108.890723          0.324160
        108.890771          0.340295
        108.890820          0.351758
        108.890869          0.357990
        108.890918          0.358468
        108.890967          0.352713
        108.891016          0.340296
        108.891064          0.320845
        108.891113          0.294048
        108.891162          0.259661
        108.891211          0.217511
        108.891260          0.167496
        108.891309          0.109590
        108.891357          0.043843
        108.891406         -0.029628
        108.891455         -0.110632
        108.891504         -0.198918
        108.891553         -0.294174
        108.891602         -0.396034
        108.891650         -0.504088
        108.891699         -0.617881
        108.891748         -0.736926
        108.891797         -0.860704
        108.891846         -0.988672
        108.891895         -1.120270
        108.891943         -1.254921
        108.891992         -1.392044
        108.892041         -1.531049
        108.892090         -1.671348
        108.892139         -1.812355
        108.892188         -1.953489
        108.892236         -2.094175
        108.892285         -2.233847
        108.892334         -2.371952
        108.892383         -2.507943
        108.892432         -2.641292
        108.892480         -2.771481
        108.892529         -2.898010
        108.892578         -3.020396
        108.892627         -3.138176
        108.892676         -3.250908
        108.892725         -3.358173
        108.892773         -3.459578
        108.892822         -3.554751
        108.892871         -3.643350
        108.892920         -3.725063
        108.892969         -3.799605
        108.893018         -3.866727
        108.893066         -3.926214
        108.893115         -3.977887
        108.893164         -4.021608
        108.893213         -4.057275
        108.893262         -4.084827
        108.893311         -4.104240
        108.893359         -4.115528
        108.893408         -4.118740
        108.893457         -4.113961
        108.893506         -4.101312
        108.893555         -4.080947
        108.893604         -4.053060
        108.893652         -4.017879
        108.893701         -3.975673
        108.893750         -3.926751
        108.893799         -3.871463
        108.893848         -3.810196
        108.893896         -3.743380
        108.893945         -3.671479
        108.893994         -3.594991
        108.894043         -3.514442
        108.894092         -3.430384
        108.894141         -3.343387
        108.894189         -3.254032
        108.894238         -3.162906
        108.894287         -3.070597
        108.894336         -2.977683
        108.894385         -2.884730
        108.894434         -2.792286
        108.894482         -2.700876
        108.894531         -2.610997
        108.894580         -2.523118
        108.894629         -2.437672
        108.894678         -2.355055
        108.894727         -2.275627
        108.894775         -2.199704
        108.894824         -2.127563
        108.894873         -2.059439
        108.894922         -1.995527
        108.894971         -1.935986
        108.895020         -1.880938
        108.895068         -1.830475
        108.895117         -1.784656
        108.895166         -1.743513
        108.895215         -1.707046
        108.895264         -1.675228
        108.895313         -1.648002
        108.895361         -1.625280
        108.895410         -1.606945
        108.895459         -1.592852
        108.895508         -1.582830
        108.895557         -1.576681
        108.895605         -1.574187
        108.895654         -1.575106
        108.895703         -1.579173
        108.895752         -1.586101
        108.895801         -1.595580
        108.895850         -1.607274
        108.895898         -1.620826
        108.895947         -1.635860
        108.895996         -1.651981
        108.896045         -1.668783
        108.896094         -1.685852
        108.896143         -1.702775
        108.896191         -1.719145
        108.896240         -1.734562
        108.896289         -1.748644
        108.896338         -1.761030
        108.896387         -1.771382
        108.896436         -1.779389
        108.896484         -1.784777
        108.896533         -1.787304
        108.896582         -1.786767
        108.896631         -1.783004
        108.896680         -1.775889
        108.896729         -1.765334
        108.896777         -1.751285
        108.896826         -1.733713
        108.896875         -1.712616
        108.896924         -1.688007
        108.896973         -1.659914
        108.897021         -1.628373
        108.897070         -1.593425
        108.897119         -1.555114
        108.897168         -1.513484
        108.897217         -1.468576
        108.897266         -1.420432
        108.897314         -1.369091
        108.897363         -1.314597
        108.897412         -1.257004
        108.897461         -1.196376
        108.897510         -1.132802
        108.897559         -1.066396
        108.897607         -0.997313
        108.897656         -0.925747
        108.897705         -0.851940
        108.897754         -0.776188
        108.897803         -0.698836
        108.897852         -0.620285
        108.897900         -0.540984
        108.897949         -0.461431
        108.897998         -0.382162
        108.898047         -0.303751
        108.898096         -0.226794
        108.898145         -0.151905
        108.898193         -0.079702
        108.898242         -0.010797
        108.898291          0.054217
        108.898340          0.114777
        108.898389          0.170358
        108.898438          0.220485
        108.898486          0.264737
        108.898535          0.302751
        108.898584          0.334231
        108.898633          0.358940
        108.898682          0.376710
        108.898730          0.387433
        108.898779          0.391064
        108.898828          0.387617
        108.898877          0.377160
        108.898926          0.359815
        108.898975          0.335751
        108.899023          0.305180
        108.899072          0.268353
        108.899121          0.225557
        108.899170          0.177108
        108.899219          0.123349
        108.899268          0.064648
        108.899316          0.001393
        108.899365         -0.066010
        108.899414         -0.137139
        108.899463         -0.211564
        108.899512         -0.288849
        108.899561         -0.368553
        108.899609         -0.450243
        108.899658         -0.533492
        108.899707         -0.617887
        108.899756         -0.703034
        108.899805         -0.788565
        108.899854         -0.874135
        108.899902         -0.959436
        108.899951         -1.044193
        108.900000         -1.128170
        108.900049         -1.211174
        108.900098         -1.293054
        108.900146         -1.373705
        108.900195         -1.453062
        108.900244         -1.531107
        108.900293         -1.607857
        108.900342         -1.683367
        108.900391         -1.757722
        108.900439         -1.831031
        108.900488         -1.903426
        108.900537         -1.975051
        108.900586         -2.046060
        108.900635         -2.116613
        108.900684         -2.186866
        108.900732         -2.256968
        108.900781         -2.327059
        108.900830         -2.397261
        108.900879         -2.467676
        108.900928         -2.538386
        108.900977         -2.609449
        108.901025         -2.680900
        108.901074         -2.752756
        108.901123         -2.825011
        108.901172         -2.897647
        108.901221         -2.970624
        108.901270         -3.043892
        108.901318         -3.117378
        108.901367         -3.190996
        108.901416         -3.264635
        108.901465         -3.338161
        108.901514         -3.411415
        108.901563         -3.484210
        108.901611         -3.556324
        108.901660         -3.627503
        108.901709         -3.697452
        108.901758         -3.765829
        108.901807         -3.832247
        108.901855         -3.896263
        108.901904         -3.957378
        108.901953         -4.015038
        108.902002         -4.068634
        108.902051         -4.117510
        108.902100         -4.160969
        108.902148         -4.198287
        108.902197         -4.228717
        108.902246         -4.251511
        108.902295         -4.265927
        108.902344         -4.271245
        108.902393         -4.266778
        108.902441         -4.251894
        108.902490         -4.226022
        108.902539         -4.188673
        108.902588         -4.139451
        108.902637         -4.078064
        108.902686         -4.004339
        108.902734         -3.918220
        108.902783         -3.819777
        108.902832         -3.709204
        108.902881         -3.586810
        108.902930         -3.453018
        108.902979         -3.308355
        108.903027         -3.153436
        108.903076         -2.988962
        108.903125         -2.815699
        108.903174         -2.634470
        108.903223         -2.446137
        108.903271         -2.251591
        108.903320         -2.051735
        108.903369         -1.847476
        108.903418         -1.639712
        108.903467         -1.429327
        108.903516         -1.217193
        108.903564         -1.004164
        108.903613         -0.791084
        108.903662         -0.578792
        108.903711         -0.368127
        108.903760         -0.159939
        108.903809          0.044905
        108.903857          0.245511
        108.903906          0.440955
        108.903955          0.630274
        108.904004          0.812467
        108.904053          0.986486
        108.904102          1.151246
        108.904150          1.305624
        108.904199          1.448467
        108.904248          1.578607
        108.904297          1.694873
        108.904346          1.796108
        108.904395          1.881183
        108.904443          1.949023
        108.904492          1.998618
        108.904541          2.029045
        108.904590          2.039483
        108.904639          2.029229
        108.904687          1.997715
        108.904736          1.944519
        108.904785          1.869380
        108.904834          1.772209
        108.904883          1.653102
        108.904932          1.512347
        108.904980          1.350432
        108.905029          1.168052
        108.905078          0.966114
        108.905127          0.745734
        108.905176          0.508234
        108.905225          0.255137
        108.905273         -0.011844
        108.905322         -0.290825
        108.905371         -0.579770
        108.905420         -0.876510
        108.905469         -1.178774
        108.905518         -1.484214
        108.905566         -1.790434
        108.905615         -2.095022
        108.905664         -2.395576
        108.905713         -2.689732
        108.905762         -2.975194
        108.905811         -3.249749
        108.905859         -3.511297
        108.905908         -3.757861
        108.905957         -3.987601
        108.906006         -4.198826
        108.906055         -4.389998
        108.906104         -4.559735
        108.906152         -4.706806
        108.906201         -4.830134
        108.906250         -4.928786
        108.906299         -5.001967
        108.906348         -5.049016
        108.906396         -5.069399
        108.906445         -5.062703
        108.906494         -5.028631
        108.906543         -4.967002
        108.906592         -4.877752
        108.906641         -4.760931
        108.906689         -4.616714
        108.906738         -4.445405
        108.906787         -4.247447
        108.906836         -4.023434
        108.906885         -3.774114
        108.906934         -3.500400
        108.906982         -3.203372
        108.907031         -2.884279
        108.907080         -2.544536
        108.907129         -2.185716
        108.907178         -1.809545
        108.907227         -1.417884
        108.907275         -1.012721
        108.907324         -0.596151
        108.907373         -0.170362
        108.907422          0.262390
        108.907471          0.699797
        108.907520          1.139521
        108.907568          1.579214
        108.907617          2.016541
        108.907666          2.449193
        108.907715          2.874903
        108.907764          3.291464
        108.907813          3.696736
        108.907861          4.088659
        108.907910          4.465258
        108.907959          4.824654
        108.908008          5.165072
        108.908057          5.484848
        108.908105          5.782432
        108.908154          6.056403
        108.908203          6.305466
        108.908252          6.528465
        108.908301          6.724384
        108.908350          6.892352
        108.908398          7.031645
        108.908447          7.141695
        108.908496          7.222092
        108.908545          7.272585
        108.908594          7.293090
        108.908643          7.283692
        108.908691          7.244651
        108.908740          7.176401
        108.908789          7.079557
        108.908838          6.954914
        108.908887          6.803446
        108.908936          6.626304
        108.908984          6.424808
        108.909033          6.200437
        108.909082          5.954817
        108.909131          5.689699
        108.909180          5.406937
        108.909229          5.108461
        108.909277          4.796254
        108.909326          4.472311
        108.909375          4.138614
        108.909424          3.797098
        108.909473          3.449618
        108.909521          3.097916
        108.909570          2.743602
        108.909619          2.388123
        108.909668          2.032752
        108.909717          1.678578
        108.909766          1.326504
        108.909814          0.977248
        108.909863          0.631366
        108.909912          0.289261
        108.909961         -0.048786
        108.910010         -0.382594
        108.910059         -0.712049
        108.910107         -1.037076
        108.910156         -1.357610
        108.910205         -1.673569
        108.910254         -1.984830
        108.910303         -2.291207
        108.910352         -2.592432
        108.910400         -2.888144
        108.910449         -3.177878
        108.910498         -3.461058
        108.910547         -3.737004
        108.910596         -4.004932
        108.910645         -4.263968
        108.910693         -4.513159
        108.910742         -4.751492
        108.910791         -4.977909
        108.910840         -5.191330
        108.910889         -5.390668
        108.910938         -5.574849
        108.910986         -5.742828
        108.911035         -5.893604
        108.911084         -6.026233
        108.911133         -6.139845
        108.911182         -6.233653
        108.911230         -6.306968
        108.911279         -6.359210
        108.911328         -6.389924
        108.911377         -6.398790
        108.911426         -6.385635
        108.911475         -6.350442
        108.911523         -6.293355
        108.911572         -6.214687
        108.911621         -6.114919
        108.911670         -5.994698
        108.911719         -5.854838
        108.911768         -5.696312
        108.911816         -5.520252
        108.911865         -5.327935
        108.911914         -5.120783
        108.911963         -4.900351
        108.912012         -4.668313
        108.912061         -4.426454
        108.912109         -4.176647
        108.912158         -3.920839
        108.912207         -3.661026
        108.912256         -3.399231
        108.912305         -3.137481
        108.912354         -2.877784
        108.912402         -2.622103
        108.912451         -2.372339
        108.912500         -2.130307
        108.912549         -1.897721
        108.912598         -1.676176
        108.912646         -1.467137
        108.912695         -1.271924
        108.912744         -1.091704
        108.912793         -0.927489
        108.912842         -0.780126
        108.912891         -0.650302
        108.912939         -0.538540
        108.912988         -0.445201
        108.913037         -0.370484
        108.913086         -0.314429
        108.913135         -0.276917
        108.913184         -0.257674
        108.913232         -0.256274
        108.913281         -0.272143
        108.913330         -0.304574
        108.913379         -0.352729
        108.913428         -0.415663
        108.913477         -0.492333
        108.913525         -0.581619
        108.913574         -0.682346
        108.913623         -0.793301
        108.913672         -0.913259
        108.913721         -1.040997
        108.913770         -1.175317
        108.913818         -1.315058
        108.913867         -1.459114
        108.913916         -1.606438
        108.913965         -1.756054
        108.914014         -1.907061
        108.914063         -2.058631
        108.914111         -2.210012
        108.914160         -2.360523
        108.914209         -2.509544
        108.914258         -2.656508
        108.914307         -2.800885
        108.914355         -2.942167
        108.914404         -3.079851
        108.914453         -3.213420
        108.914502         -3.342328
        108.914551         -3.465986
        108.914600         -3.583759
        108.914648         -3.694951
        108.914697         -3.798819
        108.914746         -3.894568
        108.914795         -3.981371
        108.914844         -4.058376
        108.914893         -4.124729
        108.914941         -4.179587
        108.914990         -4.222149
        108.915039         -4.251672
        108.915088         -4.267498
        108.915137         -4.269080
        108.915186         -4.255997
        108.915234         -4.227987
        108.915283         -4.184955
        108.915332         -4.126994
        108.915381         -4.054391
        108.915430         -3.967634
        108.915479         -3.867412
        108.915527         -3.754604
        108.915576         -3.630270
        108.915625         -3.495634
        108.915674         -3.352059
        108.915723         -3.201021
        108.915771         -3.044083
        108.915820         -2.882862
        108.915869         -2.719003
        108.915918         -2.554149
        108.915967         -2.389918
        108.916016         -2.227875
        108.916064         -2.069514
        108.916113         -1.916239
        108.916162         -1.769345
        108.916211         -1.630004
        108.916260         -1.499252
        108.916309         -1.377981
        108.916357         -1.266928
        108.916406         -1.166676
        108.916455         -1.077651
        108.916504         -1.000130
        108.916553         -0.934247
        108.916602         -0.880007
        108.916650         -0.837300
        108.916699         -0.805918
        108.916748         -0.785567
        108.916797         -0.775886
        108.916846         -0.776455
        108.916895         -0.786811
        108.916943         -0.806453
        108.916992         -0.834854
        108.917041         -0.871469
        108.917090         -0.915742
        108.917139         -0.967115
        108.917188         -1.025035
        108.917236         -1.088962
        108.917285         -1.158376
        108.917334         -1.232779
        108.917383         -1.311706
        108.917432         -1.394722
        108.917480         -1.481427
        108.917529         -1.571457
        108.917578         -1.664489
        108.917627         -1.760237
        108.917676         -1.858457
        108.917725         -1.958946
        108.917773         -2.061537
        108.917822         -2.166097
        108.917871         -2.272526
        108.917920         -2.380745
        108.917969         -2.490696
        108.918018         -2.602335
        108.918066         -2.715623
        108.918115         -2.830529
        108.918164         -2.947016
        108.918213         -3.065045
        108.918262         -3.184561
        108.918311         -3.305494
        108.918359         -3.427750
        108.918408         -3.551207
        108.918457         -3.675707
        108.918506         -3.801059
        108.918555         -3.927032
        108.918604         -4.053357
        108.918652         -4.179729
        108.918701         -4.305804
        108.918750         -4.431200
        108.918799         -4.555496
        108.918848         -4.678233
        108.918896         -4.798910
        108.918945         -4.916980
        108.918994         -5.031858
        108.919043         -5.142915
        108.919092         -5.249487
        108.919141         -5.350881
        108.919189         -5.446380
        108.919238         -5.535259
        108.919287         -5.616794
        108.919336         -5.690277
        108.919385         -5.755029
        108.919434         -5.810420
        108.919482         -5.855884
        108.919531         -5.890934
        108.919580         -5.915183
        108.919629         -5.928355
        108.919678         -5.930299
        108.919727         -5.921001
        108.919775         -5.900587
        108.919824         -5.869327
        108.919873         -5.827636
        108.919922         -5.776071
        108.919971         -5.715320
        108.920020         -5.646194
        108.920068         -5.569612
        108.920117         -5.486584
        108.920166         -5.398190
        108.920215         -5.305553
        108.920264         -5.209822
        108.920312         -5.112139
        108.920361         -5.013619
        108.920410         -4.915332
        108.920459         -4.818277
        108.920508         -4.723370
        108.920557         -4.631433
        108.920605         -4.543179
        108.920654         -4.459212
        108.920703         -4.380014
        108.920752         -4.305949
        108.920801         -4.237260
        108.920850         -4.174074
        108.920898         -4.116406
        108.920947         -4.064171
        108.920996         -4.017189
        108.921045         -3.975201
        108.921094         -3.937883
        108.921143         -3.904855
        108.921191         -3.875698
        108.921240         -3.849963
        108.921289         -3.827189
        108.921338         -3.806911
        108.921387         -3.788672
        108.921436         -3.772036
        108.921484         -3.756595
        108.921533         -3.741976
        108.921582         -3.727850
        108.921631         -3.713927
        108.921680         -3.699962
        108.921729         -3.685753
        108.921777         -3.671134
        108.921826         -3.655972
        108.921875         -3.640162
        108.921924         -3.623623
        108.921973         -3.606290
        108.922021         -3.588113
        108.922070         -3.569045
        108.922119         -3.549047
        108.922168         -3.528075
        108.922217         -3.506085
        108.922266         -3.483029
        108.922314         -3.458855
        108.922363         -3.433511
        108.922412         -3.406949
        108.922461         -3.379128
        108.922510         -3.350023
        108.922559         -3.319628
        108.922607         -3.287960
        108.922656         -3.255067
        108.922705         -3.221026
        108.922754         -3.185952
        108.922803         -3.149999
        108.922852         -3.113364
        108.922900         -3.076292
        108.922949         -3.039079
        108.922998         -3.002076
        108.923047         -2.965683
        108.923096         -2.930353
        108.923145         -2.896579
        108.923193         -2.864886
        108.923242         -2.835819
        108.923291         -2.809924
        108.923340         -2.787737
        108.923389         -2.769768
        108.923438         -2.756487
        108.923486         -2.748315
        108.923535         -2.745613
        108.923584         -2.748679
        108.923633         -2.757737
        108.923682         -2.772941
        108.923730         -2.794364
        108.923779         -2.822006
        108.923828         -2.855793
        108.923877         -2.895579
        108.923926         -2.941160
        108.923975         -2.992277
        108.924023         -3.048637
        108.924072         -3.109919
        108.924121         -3.175791
        108.924170         -3.245920
        108.924219         -3.319983
        108.924268         -3.397673
        108.924316         -3.478703
        108.924365         -3.562810
        108.924414         -3.649750
        108.924463         -3.739298
        108.924512         -3.831244
        108.924561         -3.925390
        108.924609         -4.021543
        108.924658         -4.119514
        108.924707         -4.219111
        108.924756         -4.320140
        108.924805         -4.422401
        108.924854         -4.525691
        108.924902         -4.629800
        108.924951         -4.734520
        108.925000         -4.839649
        108.925049         -4.944990
        108.925098         -5.050366
        108.925146         -5.155625
        108.925195         -5.260647
        108.925244         -5.365353
        108.925293         -5.469714
        108.925342         -5.573753
        108.925391         -5.677554
        108.925439         -5.781261
        108.925488         -5.885076
        108.925537         -5.989256
        108.925586         -6.094108
        108.925635         -6.199972
        108.925684         -6.307216
        108.925732         -6.416214
        108.925781         -6.527334
        108.925830         -6.640921
        108.925879         -6.757277
        108.925928         -6.876653
        108.925977         -6.999227
        108.926025         -7.125097
        108.926074         -7.254276
        108.926123         -7.386682
        108.926172         -7.522145
        108.926221         -7.660404
        108.926270         -7.801121
        108.926318         -7.943894
        108.926367         -8.088270
        108.926416         -8.233766
        108.926465         -8.379891
        108.926514         -8.526169
        108.926563         -8.672153
        108.926611         -8.817458
        108.926660         -8.961765
        108.926709         -9.104849
        108.926758         -9.246581
        108.926807         -9.386947
        108.926855         -9.526044
        108.926904         -9.664087
        108.926953         -9.801406
        108.927002         -9.938433
        108.927051        -10.075700
        108.927100        -10.213820
        108.927148        -10.353473
        108.927197        -10.495392
        108.927246        -10.640343
        108.927295        -10.789108
        108.927344        -10.942472
        108.927393        -11.101200
        108.927441        -11.266025
        108.927490        -11.437627
        108.927539        -11.616620
        108.927588        -11.803522
        108.927637        -11.998742
        108.927686        -12.202554
        108.927734        -12.415070
        108.927783        -12.636225
        108.927832        -12.865750
        108.927881        -13.103158
        108.927930        -13.347720
        108.927979        -13.598456
        108.928027        -13.854124
        108.928076        -14.113208
        108.928125        -14.373925
        108.928174        -14.634238
        108.928223        -14.891876
        108.928271        -15.144375
        108.928320        -15.389134
        108.928369        -15.623492
        108.928418        -15.844804
        108.928467        -16.050539
        108.928516        -16.238382
        108.928564        -16.406324
        108.928613        -16.552769
        108.928662        -16.676607
        108.928711        -16.777302
        108.928760        -16.854950
        108.928809        -16.910324
        108.928857        -16.944912
        108.928906        -16.960905
        108.928955        -16.961189
        108.929004        -16.949284
        108.929053        -16.929272
        108.929102        -16.905695
        108.929150        -16.883440
        108.929199        -16.867607
        108.929248        -16.863386
        108.929297        -16.875935
        108.929346        -16.910265
        108.929395        -16.971148
        108.929443        -17.063025
        108.929492        -17.189949
        108.929541        -17.355513
        108.929590        -17.562811
        108.929639        -17.814402
        108.929688        -18.112278
        108.929736        -18.457859
        108.929785        -18.851980
        108.929834        -19.294909
        108.929883        -19.786367
        108.929932        -20.325556
        108.929980        -20.911200
        108.930029        -21.541582
        108.930078        -22.214600
        108.930127        -22.927795
        108.930176        -23.678396
        108.930225        -24.463354
        108.930273        -25.279369
        108.930322        -26.122917
        108.930371        -26.990271
        108.930420        -27.877520
        108.930469        -28.780603
        108.930518        -29.695326
        108.930566        -30.617378
        108.930615        -31.542364
        108.930664        -32.465809
        108.930713        -33.383179
        108.930762        -34.289879
        108.930811        -35.181259
        108.930859        -36.052605
        108.930908        -36.899132
        108.930957        -37.715992
        108.931006        -38.498249
        108.931055        -39.240883
        108.931104        -39.938778
        108.931152        -40.586704
        108.931201        -41.179310
        108.931250        -41.711102
        108.931299        -42.176434
        108.931348        -42.569500
        108.931396        -42.884357
        108.931445        -43.114941
        108.931494        -43.255135
        108.931543        -43.298843
        108.931592        -43.240093
        108.931641        -43.073135
        108.931689        -42.792576
        108.931738        -42.393478
        108.931787        -41.871494
        108.931836        -41.222961
        108.931885        -40.444981
        108.931934        -39.535496
        108.931982        -38.493351
        108.932031        -37.318329
        108.932080        -36.011177
        108.932129        -34.573608
        108.932178        -33.008316
        108.932227        -31.318954
        108.932275        -29.510115
        108.932324        -27.587305
        108.932373        -25.556908
        108.932422        -23.426159
        108.932471        -21.203096
        108.932520        -18.896534
        108.932568        -16.516016
        108.932617        -14.071777
        108.932666        -11.574702
        108.932715         -9.036281
        108.932764         -6.468551
        108.932813         -3.884048
        108.932861         -1.295735
        108.932910          1.283076
        108.932959          3.838813
        108.933008          6.357741
        108.933057          8.826077
        108.933105         11.230091
        108.933154         13.556231
        108.933203         15.791224
        108.933252         17.922188
        108.933301         19.936724
        108.933350         21.823021
        108.933398         23.569939
        108.933447         25.167109
        108.933496         26.605028
        108.933545         27.875160
        108.933594         28.970036
        108.933643         29.883343
        108.933691         30.610031
        108.933740         31.146372
        108.933789         31.490030
        108.933838         31.640099
        108.933887         31.597113
        108.933936         31.363052
        108.933984         30.941317
        108.934033         30.336679
        108.934082         29.555233
        108.934131         28.604321
        108.934180         27.492449
        108.934229         26.229204
        108.934277         24.825146
        108.934326         23.291704
        108.934375         21.641068
        108.934424         19.886065
        108.934473         18.040049
        108.934521         16.116770
        108.934570         14.130258
        108.934619         12.094692
        108.934668         10.024288
        108.934717          7.933171
        108.934766          5.835260
        108.934814          3.744152
        108.934863          1.673000
        108.934912         -0.365596
        108.934961         -2.359706
        108.935010         -4.298180
        108.935059         -6.170744
        108.935107         -7.968093
        108.935156         -9.681954
        108.935205        -11.305135
        108.935254        -12.831532
        108.935303        -14.256131
        108.935352        -15.574952
        108.935400        -16.784996
        108.935449        -17.884150
        108.935498        -18.871105
        108.935547        -19.745255
        108.935596        -20.506598
        108.935645        -21.155672
        108.935693        -21.693483
        108.935742        -22.121456
        108.935791        -22.441399
        108.935840        -22.655481
        108.935889        -22.766211
        108.935937        -22.776419
        108.935986        -22.689232
        108.936035        -22.508053
        108.936084        -22.236538
        108.936133        -21.878569
        108.936182        -21.438242
        108.936230        -20.919863
        108.936279        -20.327942
        108.936328        -19.667219
        108.936377        -18.942677
        108.936426        -18.159561
        108.936475        -17.323395
        108.936523        -16.439989
        108.936572        -15.515436
        108.936621        -14.556091
        108.936670        -13.568545
        108.936719        -12.559580
        108.936768        -11.536126
        108.936816        -10.505195
        108.936865         -9.473808
        108.936914         -8.448915
        108.936963         -7.437294
        108.937012         -6.445454
        108.937061         -5.479517
        108.937109         -4.545125
        108.937158         -3.647344
        108.937207         -2.790584
        108.937256         -1.978555
        108.937305         -1.214230
        108.937354         -0.499836
        108.937402          0.163132
        108.937451          0.773893
        108.937500          1.332343
        108.937549          1.839010
        108.937598          2.294997
        108.937646          2.701921
        108.937695          3.061833
        108.937744          3.377137
        108.937793          3.650501
        108.937842          3.884765
        108.937891          4.082850
        108.937939          4.247674
        108.937988          4.382073
        108.938037          4.488732
        108.938086          4.570124
        108.938135          4.628462
        108.938184          4.665669
        108.938232          4.683362
        108.938281          4.682848
        108.938330          4.665157
        108.938379          4.631082
        108.938428          4.581239
        108.938477          4.516136
        108.938525          4.436250
        108.938574          4.342089
        108.938623          4.234254
        108.938672          4.113479
        108.938721          3.980661
        108.938770          3.836878
        108.938818          3.683399
        108.938867          3.521685
        108.938916          3.353388
        108.938965          3.180348
        108.939014          3.004580
        108.939063          2.828256
        108.939111          2.653677
        108.939160          2.483245
        108.939209          2.319415
        108.939258          2.164660
        108.939307          2.021432
        108.939355          1.892129
        108.939404          1.779073
        108.939453          1.684488
        108.939502          1.610493
        108.939551          1.559089
        108.939600          1.532149
        108.939648          1.531405
        108.939697          1.558432
        108.939746          1.614632
        108.939795          1.701220
        108.939844          1.819199
        108.939893          1.969355
        108.939941          2.152238
        108.939990          2.368142
        108.940039          2.617091
        108.940088          2.898810
        108.940137          3.212702
        108.940186          3.557813
        108.940234          3.932816
        108.940283          4.335984
        108.940332          4.765189
        108.940381          5.217903
        108.940430          5.691211
        108.940479          6.181847
        108.940527          6.686222
        108.940576          7.200473
        108.940625          7.720514
        108.940674          8.242088
        108.940723          8.760832
        108.940771          9.272336
        108.940820          9.772221
        108.940869         10.256206
        108.940918         10.720187
        108.940967         11.160321
        108.941016         11.573101
        108.941064         11.955437
        108.941113         12.304729
        108.941162         12.618936
        108.941211         12.896625
        108.941260         13.137011
        108.941309         13.339972
        108.941357         13.506049
        108.941406         13.636413
        108.941455         13.732819
        108.941504         13.797548
        108.941553         13.833328
        108.941602         13.843248
        108.941650         13.830679
        108.941699         13.799179
        108.941748         13.752408
        108.941797         13.694039
        108.941846         13.627667
        108.941895         13.556722
        108.941943         13.484388
        108.941992         13.413534
        108.942041         13.346652
        108.942090         13.285817
        108.942139         13.232664
        108.942188         13.188369
        108.942236         13.153644
        108.942285         13.128737
        108.942334         13.113430
        108.942383         13.107031
        108.942432         13.108376
        108.942480         13.115837
        108.942529         13.127344
        108.942578         13.140417
        108.942627         13.152227
        108.942676         13.159658
        108.942725         13.159384
        108.942773         13.147939
        108.942822         13.121788
        108.942871         13.077377
        108.942920         13.011184
        108.942969         12.919751
        108.943018         12.799733
        108.943066         12.647929
        108.943115         12.461335
        108.943164         12.237187
        108.943213         11.973007
        108.943262         11.666641
        108.943311         11.316281
        108.943359         10.920476
        108.943408         10.478129
        108.943457          9.988495
        108.943506          9.451163
        108.943555          8.866055
        108.943604          8.233414
        108.943652          7.553809
        108.943701          6.828119
        108.943750          6.057525
        108.943799          5.243480
        108.943848          4.387675
        108.943896          3.492008
        108.943945          2.558543
        108.943994          1.589491
        108.944043          0.587202
        108.944092         -0.445822
        108.944141         -1.506900
        108.944189         -2.593142
        108.944238         -3.701406
        108.944287         -4.828280
        108.944336         -5.970052
        108.944385         -7.122711
        108.944434         -8.281948
        108.944482         -9.443160
        108.944531        -10.601463
        108.944580        -11.751703
        108.944629        -12.888467
        108.944678        -14.006110
        108.944727        -15.098785
        108.944775        -16.160490
        108.944824        -17.185131
        108.944873        -18.166605
        108.944922        -19.098877
        108.944971        -19.976084
        108.945020        -20.792618
        108.945068        -21.543217
        108.945117        -22.223053
        108.945166        -22.827801
        108.945215        -23.353724
        108.945264        -23.797724
        108.945313        -24.157417
        108.945361        -24.431170
        108.945410        -24.618132
        108.945459        -24.718260
        108.945508        -24.732307
        108.945557        -24.661812
        108.945605        -24.509058
        108.945654        -24.277042
        108.945703        -23.969418
        108.945752        -23.590454
        108.945801        -23.144985
        108.945850        -22.638363
        108.945898        -22.076393
        108.945947        -21.465284
        108.945996        -20.811581
        108.946045        -20.122099
        108.946094        -19.403854
        108.946143        -18.664005
        108.946191        -17.909796
        108.946240        -17.148506
        108.946289        -16.387413
        108.946338        -15.633729
        108.946387        -14.894570
        108.946436        -14.176884
        108.946484        -13.487382
        108.946533        -12.832467
        108.946582        -12.218151
        108.946631        -11.649977
        108.946680        -11.132960
        108.946729        -10.671528
        108.946777        -10.269482
        108.946826         -9.929970
        108.946875         -9.655460
        108.946924         -9.447730
        108.946973         -9.307849
        108.947021         -9.236166
        108.947070         -9.232309
        108.947119         -9.295184
        108.947168         -9.422993
        108.947217         -9.613251
        108.947266         -9.862837
        108.947314        -10.168036
        108.947363        -10.524604
        108.947412        -10.927831
        108.947461        -11.372616
        108.947510        -11.853548
        108.947559        -12.364979
        108.947607        -12.901104
        108.947656        -13.456040
        108.947705        -14.023890
        108.947754        -14.598806
        108.947803        -15.175035
        108.947852        -15.746953
        108.947900        -16.309101
        108.947949        -16.856201
        108.947998        -17.383177
        108.948047        -17.885185
        108.948096        -18.357649
        108.948145        -18.796293
        108.948193        -19.197189
        108.948242        -19.556812
        108.948291        -19.872091
        108.948340        -20.140455
        108.948389        -20.359886
        108.948438        -20.528961
        108.948486        -20.646883
        108.948535        -20.713518
        108.948584        -20.729412
        108.948633        -20.695786
        108.948682        -20.614534
        108.948730        -20.488192
        108.948779        -20.319887
        108.948828        -20.113289
        108.948877        -19.872534
        108.948926        -19.602163
        108.948975        -19.307053
        108.949023        -18.992338
        108.949072        -18.663351
        108.949121        -18.325552
        108.949170        -17.984457
        108.949219        -17.645563
        108.949268        -17.314264
        108.949316        -16.995768
        108.949365        -16.695013
        108.949414        -16.416595
        108.949463        -16.164692
        108.949512        -15.943007
        108.949561        -15.754726
        108.949609        -15.602492
        108.949658        -15.488378
        108.949707        -15.413878
        108.949756        -15.379921
        108.949805        -15.386867
        108.949854        -15.434538
        108.949902        -15.522246
        108.949951        -15.648829
        108.950000        -15.812696
        108.950049        -16.011879
        108.950098        -16.244070
        108.950146        -16.506680
        108.950195        -16.796867
        108.950244        -17.111593
        108.950293        -17.447655
        108.950342        -17.801722
        108.950391        -18.170385
        108.950439        -18.550190
        108.950488        -18.937670
        108.950537        -19.329367
        108.950586        -19.721844
        108.950635        -20.111687
        108.950684        -20.495476
        108.950732        -20.869762
        108.950781        -21.231043
        108.950830        -21.575735
        108.950879        -21.900152
        108.950928        -22.200514
        108.950977        -22.472960
        108.951025        -22.713566
        108.951074        -22.918404
        108.951123        -23.083567
        108.951172        -23.205240
        108.951221        -23.279747
        108.951270        -23.303616
        108.951318        -23.273645
        108.951367        -23.186985
        108.951416        -23.041197
        108.951465        -22.834343
        108.951514        -22.565046
        108.951562        -22.232546
        108.951611        -21.836739
        108.951660        -21.378183
        108.951709        -20.858110
        108.951758        -20.278389
        108.951807        -19.641499
        108.951855        -18.950474
        108.951904        -18.208853
        108.951953        -17.420620
        108.952002        -16.590137
        108.952051        -15.722084
        108.952100        -14.821383
        108.952148        -13.893131
        108.952197        -12.942530
        108.952246        -11.974817
        108.952295        -10.995200
        108.952344        -10.008801
        108.952393         -9.020598
        108.952441         -8.035387
        108.952490         -7.057733
        108.952539         -6.091940
        108.952588         -5.142021
        108.952637         -4.211679
        108.952686         -3.304297
        108.952734         -2.422934
        108.952783         -1.570336
        108.952832         -0.748948
        108.952881          0.039065
        108.952930          0.791801
        108.952979          1.507606
        108.953027          2.185062
        108.953076          2.822986
        108.953125          3.420433
        108.953174          3.976701
        108.953223          4.491332
        108.953271          4.964111
        108.953320          5.395066
        108.953369          5.784451
        108.953418          6.132731
        108.953467          6.440571
        108.953516          6.708809
        108.953564          6.938447
        108.953613          7.130629
        108.953662          7.286624
        108.953711          7.407804
        108.953760          7.495621
        108.953809          7.551582
        108.953857          7.577227
        108.953906          7.574100
        108.953955          7.543736
        108.954004          7.487651
        108.954053          7.407340
        108.954102          7.304282
        108.954150          7.179952
        108.954199          7.035834
        108.954248          6.873441
        108.954297          6.694322
        108.954346          6.500079
        108.954395          6.292367
        108.954443          6.072902
        108.954492          5.843457
        108.954541          5.605858
        108.954590          5.361978
        108.954639          5.113722
        108.954688          4.863010
        108.954736          4.611757
        108.954785          4.361841
        108.954834          4.115076
        108.954883          3.873175
        108.954932          3.637715
        108.954980          3.410104
        108.955029          3.191553
        108.955078          2.983045
        108.955127          2.785319
        108.955176          2.598853
        108.955225          2.423858
        108.955273          2.260276
        108.955322          2.107792
        108.955371          1.965847
        108.955420          1.833666
        108.955469          1.710289
        108.955518          1.594613
        108.955566          1.485437
        108.955615          1.381505
        108.955664          1.281555
        108.955713          1.184360
        108.955762          1.088769
        108.955811          0.993739
        108.955859          0.898367
        108.955908          0.801920
        108.955957          0.703857
        108.956006          0.603859
        108.956055          0.501841
        108.956104          0.397967
        108.956152          0.292656
        108.956201          0.186574
        108.956250          0.080619
        108.956299         -0.024108
        108.956348         -0.126336
        108.956396         -0.224671
        108.956445         -0.317638
        108.956494         -0.403733
        108.956543         -0.481480
        108.956592         -0.549483
        108.956641         -0.606487
        108.956689         -0.651438
        108.956738         -0.683542
        108.956787         -0.702325
        108.956836         -0.707675
        108.956885         -0.699878
        108.956934         -0.679637
        108.956982         -0.648065
        108.957031         -0.606664
        108.957080         -0.557282
        108.957129         -0.502060
        108.957178         -0.443361
        108.957227         -0.383692
        108.957275         -0.325626
        108.957324         -0.271711
        108.957373         -0.224382
        108.957422         -0.185872
        108.957471         -0.158128
        108.957520         -0.142735
        108.957568         -0.140849
        108.957617         -0.153154
        108.957666         -0.179836
        108.957715         -0.220587
        108.957764         -0.274626
        108.957813         -0.340741
        108.957861         -0.417356
        108.957910         -0.502605
        108.957959         -0.594407
        108.958008         -0.690561
        108.958057         -0.788820
        108.958105         -0.886985
        108.958154         -0.982976
        108.958203         -1.074911
        108.958252         -1.161163
        108.958301         -1.240418
        108.958350         -1.311709
        108.958398         -1.374438
        108.958447         -1.428376
        108.958496         -1.473650
        108.958545         -1.510712
        108.958594         -1.540301
        108.958643         -1.563390
        108.958691         -1.581137
        108.958740         -1.594828
        108.958789         -1.605828
        108.958838         -1.615525
        108.958887         -1.625285
        108.958936         -1.636398
        108.958984         -1.650036
        108.959033         -1.667199
        108.959082         -1.688686
        108.959131         -1.715051
        108.959180         -1.746591
        108.959229         -1.783330
        108.959277         -1.825034
        108.959326         -1.871227
        108.959375         -1.921226
        108.959424         -1.974186
        108.959473         -2.029140
        108.959521         -2.085049
        108.959570         -2.140840
        108.959619         -2.195445
        108.959668         -2.247828
        108.959717         -2.297014
        108.959766         -2.342107
        108.959814         -2.382313
        108.959863         -2.416949
        108.959912         -2.445462
        108.959961         -2.467427
        108.960010         -2.482553
        108.960059         -2.490673
        108.960107         -2.491731
        108.960156         -2.485760
        108.960205         -2.472857
        108.960254         -2.453156
        108.960303         -2.426806
        108.960352         -2.393940
        108.960400         -2.354660
        108.960449         -2.309018
        108.960498         -2.257008
        108.960547         -2.198559
        108.960596         -2.133530
        108.960645         -2.061716
        108.960693         -1.982851
        108.960742         -1.896613
        108.960791         -1.802641
        108.960840         -1.700542
        108.960889         -1.589908
        108.960938         -1.470327
        108.960986         -1.341398
        108.961035         -1.202744
        108.961084         -1.054025
        108.961133         -0.894952
        108.961182         -0.725300
        108.961230         -0.544925
        108.961279         -0.353778
        108.961328         -0.151913
        108.961377          0.060502
        108.961426          0.283185
        108.961475          0.515742
        108.961523          0.757678
        108.961572          1.008408
        108.961621          1.267273
        108.961670          1.533547
        108.961719          1.806449
        108.961768          2.085144
        108.961816          2.368744
        108.961865          2.656307
        108.961914          2.946833
        108.961963          3.239263
        108.962012          3.532474
        108.962061          3.825285
        108.962109          4.116442
        108.962158          4.404621
        108.962207          4.688412
        108.962256          4.966308
        108.962305          5.236693
        108.962354          5.497834
        108.962402          5.747872
        108.962451          5.984834
        108.962500          6.206636
        108.962549          6.411113
        108.962598          6.596038
        108.962646          6.759161
        108.962695          6.898239
        108.962744          7.011076
        108.962793          7.095563
        108.962842          7.149721
        108.962891          7.171745
        108.962939          7.160051
        108.962988          7.113326
        108.963037          7.030561
        108.963086          6.911100
        108.963135          6.754656
        108.963184          6.561334
        108.963232          6.331628
        108.963281          6.066423
        108.963330          5.766969
        108.963379          5.434861
        108.963428          5.072008
        108.963477          4.680599
        108.963525          4.263066
        108.963574          3.822049
        108.963623          3.360357
        108.963672          2.880932
        108.963721          2.386818
        108.963770          1.881125
        108.963818          1.366995
        108.963867          0.847579
        108.963916          0.325998
        108.963965         -0.194685
        108.964014         -0.711495
        108.964063         -1.221580
        108.964111         -1.722236
        108.964160         -2.210940
        108.964209         -2.685360
        108.964258         -3.143378
        108.964307         -3.583094
        108.964355         -4.002827
        108.964404         -4.401123
        108.964453         -4.776754
        108.964502         -5.128728
        108.964551         -5.456295
        108.964600         -5.758968
        108.964648         -6.036532
        108.964697         -6.289064
        108.964746         -6.516931
        108.964795         -6.720793
        108.964844         -6.901587
        108.964893         -7.060500
        108.964941         -7.198923
        108.964990         -7.318415
        108.965039         -7.420635
        108.965088         -7.507295
        108.965137         -7.580096
        108.965186         -7.640671
        108.965234         -7.690535
        108.965283         -7.731034
        108.965332         -7.763306
        108.965381         -7.788240
        108.965430         -7.806457
        108.965479         -7.818294
        108.965527         -7.823801
        108.965576         -7.822763
        108.965625         -7.814722
        108.965674         -7.799024
        108.965723         -7.774871
        108.965771         -7.741377
        108.965820         -7.697632
        108.965869         -7.642755
        108.965918         -7.575943
        108.965967         -7.496518
        108.966016         -7.403962
        108.966064         -7.297945
        108.966113         -7.178350
        108.966162         -7.045300
        108.966211         -6.899169
        108.966260         -6.740595
        108.966309         -6.570486
        108.966357         -6.390007
        108.966406         -6.200569
        108.966455         -6.003782
        108.966504         -5.801424
        108.966553         -5.595374
        108.966602         -5.387559
        108.966650         -5.179890
        108.966699         -4.974195
        108.966748         -4.772172
        108.966797         -4.575332
        108.966846         -4.384958
        108.966895         -4.202077
        108.966943         -4.027433
        108.966992         -3.861485
        108.967041         -3.704403
        108.967090         -3.556096
        108.967139         -3.416232
        108.967187         -3.284285
        108.967236         -3.159578
        108.967285         -3.041334
        108.967334         -2.928727
        108.967383         -2.820925
        108.967432         -2.717132
        108.967480         -2.616621
        108.967529         -2.518758
        108.967578         -2.423026
        108.967627         -2.329031
        108.967676         -2.236513
        108.967725         -2.145335
        108.967773         -2.055481
        108.967822         -1.967037
        108.967871         -1.880171
        108.967920         -1.795111
        108.967969         -1.712119
        108.968018         -1.631468
        108.968066         -1.553425
        108.968115         -1.478227
        108.968164         -1.406074
        108.968213         -1.337109
        108.968262         -1.271414
        108.968311         -1.209000
        108.968359         -1.149800
        108.968408         -1.093667
        108.968457         -1.040382
        108.968506         -0.989656
        108.968555         -0.941158
        108.968604         -0.894530
        108.968652         -0.849423
        108.968701         -0.805523
        108.968750         -0.762581
        108.968799         -0.720433
        108.968848         -0.679014
        108.968896         -0.638357
        108.968945         -0.598595
        108.968994         -0.559949
        108.969043         -0.522720
        108.969092         -0.487287
        108.969141         -0.454101
        108.969189         -0.423684
        108.969238         -0.396636
        108.969287         -0.373620
        108.969336         -0.355360
        108.969385         -0.342613
        108.969434         -0.336145
        108.969482         -0.336697
        108.969531         -0.344956
        108.969580         -0.361529
        108.969629         -0.386926
        108.969678         -0.421558
        108.969727         -0.465735
        108.969775         -0.519672
        108.969824         -0.583491
        108.969873         -0.657220
        108.969922         -0.740793
        108.969971         -0.834035
        108.970020         -0.936664
        108.970068         -1.048290
        108.970117         -1.168423
        108.970166         -1.296496
        108.970215         -1.431891
        108.970264         -1.573965
        108.970313         -1.722078
        108.970361         -1.875609
        108.970410         -2.033970
        108.970459         -2.196597
        108.970508         -2.362956
        108.970557         -2.532526
        108.970605         -2.704800
        108.970654         -2.879283
        108.970703         -3.055486
        108.970752         -3.232935
        108.970801         -3.411160
        108.970850         -3.589694
        108.970898         -3.768049
        108.970947         -3.945707
        108.970996         -4.122092
        108.971045         -4.296561
        108.971094         -4.468397
        108.971143         -4.636814
        108.971191         -4.800979
        108.971240         -4.960037
        108.971289         -5.113142
        108.971338         -5.259488
        108.971387         -5.398331
        108.971436         -5.529004
        108.971484         -5.650928
        108.971533         -5.763607
        108.971582         -5.866628
        108.971631         -5.959659
        108.971680         -6.042439
        108.971729         -6.114790
        108.971777         -6.176603
        108.971826         -6.227849
        108.971875         -6.268568
        108.971924         -6.298868
        108.971973         -6.318905
        108.972021         -6.328877
        108.972070         -6.329001
        108.972119         -6.319500
        108.972168         -6.300596
        108.972217         -6.272500
        108.972266         -6.235411
        108.972314         -6.189525
        108.972363         -6.135036
        108.972412         -6.072145
        108.972461         -6.001070
        108.972510         -5.922053
        108.972559         -5.835363
        108.972607         -5.741307
        108.972656         -5.640233
        108.972705         -5.532536
        108.972754         -5.418666
        108.972803         -5.299131
        108.972852         -5.174498
        108.972900         -5.045395
        108.972949         -4.912510
        108.972998         -4.776583
        108.973047         -4.638402
        108.973096         -4.498794
        108.973145         -4.358621
        108.973193         -4.218773
        108.973242         -4.080164
        108.973291         -3.943732
        108.973340         -3.810436
        108.973389         -3.681263
        108.973438         -3.557231
        108.973486         -3.439392
        108.973535         -3.328845
        108.973584         -3.226732
        108.973633         -3.134256
        108.973682         -3.052671
        108.973730         -2.983294
        108.973779         -2.927492
        108.973828         -2.886686
        108.973877         -2.862329
        108.973926         -2.855901
        108.973975         -2.868885
        108.974023         -2.902751
        108.974072         -2.958925
        108.974121         -3.038765
        108.974170         -3.143530
        108.974219         -3.274346
        108.974268         -3.432171
        108.974316         -3.617762
        108.974365         -3.831645
        108.974414         -4.074086
        108.974463         -4.345069
        108.974512         -4.644279
        108.974561         -4.971096
        108.974609         -5.324588
        108.974658         -5.703516
        108.974707         -6.106341
        108.974756         -6.531228
        108.974805         -6.976063
        108.974854         -7.438468
        108.974902         -7.915820
        108.974951         -8.405268
        108.975000         -8.903765
        108.975049         -9.408101
        108.975098         -9.914937
        108.975146        -10.420849
        108.975195        -10.922371
        108.975244        -11.416052
        108.975293        -11.898497
        108.975342        -12.366422
        108.975391        -12.816704
        108.975439        -13.246429
        108.975488        -13.652935
        108.975537        -14.033851
        108.975586        -14.387133
        108.975635        -14.711086
        108.975684        -15.004390
        108.975732        -15.266096
        108.975781        -15.495632
        108.975830        -15.692791
        108.975879        -15.857707
        108.975928        -15.990838
        108.975977        -16.092924
        108.976025        -16.164957
        108.976074        -16.208145
        108.976123        -16.223867
        108.976172        -16.213629
        108.976221        -16.179026
        108.976270        -16.121698
        108.976318        -16.043291
        108.976367        -15.945415
        108.976416        -15.829623
        108.976465        -15.697377
        108.976514        -15.550036
        108.976563        -15.388844
        108.976611        -15.214920
        108.976660        -15.029267
        108.976709        -14.832766
        108.976758        -14.626182
        108.976807        -14.410166
        108.976855        -14.185262
        108.976904        -13.951909
        108.976953        -13.710452
        108.977002        -13.461144
        108.977051        -13.204167
        108.977100        -12.939637
        108.977148        -12.667623
        108.977197        -12.388156
        108.977246        -12.101246
        108.977295        -11.806880
        108.977344        -11.505034
        108.977393        -11.195668
        108.977441        -10.878725
        108.977490        -10.554130
        108.977539        -10.221783
        108.977588         -9.881556
        108.977637         -9.533285
        108.977686         -9.176769
        108.977734         -8.811755
        108.977783         -8.437938
        108.977832         -8.054954
        108.977881         -7.662385
        108.977930         -7.259764
        108.977979         -6.846597
        108.978027         -6.422385
        108.978076         -5.986666
        108.978125         -5.539054
        108.978174         -5.079285
        108.978223         -4.607265
        108.978271         -4.123112
        108.978320         -3.627188
        108.978369         -3.120136
        108.978418         -2.602901
        108.978467         -2.076740
        108.978516         -1.543237
        108.978564         -1.004302
        108.978613         -0.462165
        108.978662          0.080639
        108.978711          0.621293
        108.978760          1.156732
        108.978809          1.683687
        108.978857          2.198735
        108.978906          2.698363
        108.978955          3.179033
        108.979004          3.637244
        108.979053          4.069602
        108.979102          4.472881
        108.979150          4.844074
        108.979199          5.180445
        108.979248          5.479564
        108.979297          5.739335
        108.979346          5.958017
        108.979395          6.134236
        108.979443          6.266996
        108.979492          6.355676
        108.979541          6.400032
        108.979590          6.400193
        108.979639          6.356652
        108.979688          6.270254
        108.979736          6.142180
        108.979785          5.973931
        108.979834          5.767299
        108.979883          5.524346
        108.979932          5.247375
        108.979980          4.938898
        108.980029          4.601612
        108.980078          4.238364
        108.980127          3.852132
        108.980176          3.445989
        108.980225          3.023080
        108.980273          2.586591
        108.980322          2.139714
        108.980371          1.685617
        108.980420          1.227405
        108.980469          0.768082
        108.980518          0.310516
        108.980566         -0.142599
        108.980615         -0.588771
        108.980664         -1.025741
        108.980713         -1.451498
        108.980762         -1.864296
        108.980811         -2.262658
        108.980859         -2.645378
        108.980908         -3.011514
        108.980957         -3.360382
        108.981006         -3.691536
        108.981055         -4.004756
        108.981104         -4.300022
        108.981152         -4.577490
        108.981201         -4.837467
        108.981250         -5.080376
        108.981299         -5.306728
        108.981348         -5.517093
        108.981396         -5.712066
        108.981445         -5.892245
        108.981494         -6.058202
        108.981543         -6.210465
        108.981592         -6.349495
        108.981641         -6.475668
        108.981689         -6.589255
        108.981738         -6.690407
        108.981787         -6.779135
        108.981836         -6.855301
        108.981885         -6.918606
        108.981934         -6.968589
        108.981982         -7.004636
        108.982031         -7.025998
        108.982080         -7.031821
        108.982129         -7.021189
        108.982178         -6.993174
        108.982227         -6.946890
        108.982275         -6.881561
        108.982324         -6.796572
        108.982373         -6.691532
        108.982422         -6.566321
        108.982471         -6.421133
        108.982520         -6.256502
        108.982568         -6.073328
        108.982617         -5.872885
        108.982666         -5.656817
        108.982715         -5.427128
        108.982764         -5.186152
        108.982812         -4.936522
        108.982861         -4.681112
        108.982910         -4.422980
        108.982959         -4.165293
        108.983008         -3.911246
        108.983057         -3.663978
        108.983105         -3.426487
        108.983154         -3.201553
        108.983203         -2.991660
        108.983252         -2.798941
        108.983301         -2.625134
        108.983350         -2.471551
        108.983398         -2.339066
        108.983447         -2.228121
        108.983496         -2.138742
        108.983545         -2.070578
        108.983594         -2.022942
        108.983643         -1.994868
        108.983691         -1.985180
        108.983740         -1.992567
        108.983789         -2.015653
        108.983838         -2.053087
        108.983887         -2.103614
        108.983936         -2.166149
        108.983984         -2.239843
        108.984033         -2.324131
        108.984082         -2.418775
        108.984131         -2.523880
        108.984180         -2.639910
        108.984229         -2.767676
        108.984277         -2.908320
        108.984326         -3.063278
        108.984375         -3.234234
        108.984424         -3.423067
        108.984473         -3.631779
        108.984521         -3.862419
        108.984570         -4.117001
        108.984619         -4.397418
        108.984668         -4.705355
        108.984717         -5.042206
        108.984766         -5.408996
        108.984814         -5.806311
        108.984863         -6.234238
        108.984912         -6.692314
        108.984961         -7.179487
        108.985010         -7.694097
        108.985059         -8.233867
        108.985107         -8.795922
        108.985156         -9.376822
        108.985205         -9.972623
        108.985254        -10.578942
        108.985303        -11.191056
        108.985352        -11.803995
        108.985400        -12.412644
        108.985449        -13.011850
        108.985498        -13.596515
        108.985547        -14.161692
        108.985596        -14.702669
        108.985645        -15.215053
        108.985693        -15.694825
        108.985742        -16.138411
        108.985791        -16.542704
        108.985840        -16.905107
        108.985889        -17.223524
        108.985938        -17.496351
        108.985986        -17.722448
        108.986035        -17.901102
        108.986084        -18.031967
        108.986133        -18.115032
        108.986182        -18.150557
        108.986230        -18.139040
        108.986279        -18.081173
        108.986328        -17.977816
        108.986377        -17.829952
        108.986426        -17.638674
        108.986475        -17.405146
        108.986523        -17.130583
        108.986572        -16.816235
        108.986621        -16.463360
        108.986670        -16.073231
        108.986719        -15.647128
        108.986768        -15.186343
        108.986816        -14.692202
        108.986865        -14.166074
        108.986914        -13.609400
        108.986963        -13.023708
        108.987012        -12.410641
        108.987061        -11.771968
        108.987109        -11.109610
        108.987158        -10.425644
        108.987207         -9.722319
        108.987256         -9.002049
        108.987305         -8.267424
        108.987354         -7.521189
        108.987402         -6.766241
        108.987451         -6.005613
        108.987500         -5.242452
        108.987549         -4.479999
        108.987598         -3.721562
        108.987646         -2.970490
        108.987695         -2.230137
        108.987744         -1.503826
        108.987793         -0.794810
        108.987842         -0.106238
        108.987891          0.558884
        108.987939          1.197716
        108.987988          1.807607
        108.988037          2.386111
        108.988086          2.930989
        108.988135          3.440210
        108.988184          3.911955
        108.988232          4.344613
        108.988281          4.736773
        108.988330          5.087229
        108.988379          5.394965
        108.988428          5.659148
        108.988477          5.879115
        108.988525          6.054353
        108.988574          6.184478
        108.988623          6.269219
        108.988672          6.308399
        108.988721          6.301927
        108.988770          6.249794
        108.988818          6.152079
        108.988867          6.008958
        108.988916          5.820720
        108.988965          5.587784
        108.989014          5.310723
        108.989063          4.990287
        108.989111          4.627431
        108.989160          4.223338
        108.989209          3.779451
        108.989258          3.297498
        108.989307          2.779516
        108.989355          2.227870
        108.989404          1.645259
        108.989453          1.034722
        108.989502          0.399632
        108.989551         -0.256320
        108.989600         -0.929147
        108.989648         -1.614595
        108.989697         -2.308179
        108.989746         -3.005230
        108.989795         -3.700942
        108.989844         -4.390429
        108.989893         -5.068785
        108.989941         -5.731147
        108.989990         -6.372745
        108.990039         -6.988960
        108.990088         -7.575370
        108.990137         -8.127788
        108.990186         -8.642297
        108.990234         -9.115285
        108.990283         -9.543476
        108.990332         -9.923954
        108.990381        -10.254190
        108.990430        -10.532055
        108.990479        -10.755827
        108.990527        -10.924180
        108.990576        -11.036166
        108.990625        -11.091184
        108.990674        -11.088938
        108.990723        -11.029408
        108.990771        -10.912815
        108.990820        -10.739593
        108.990869        -10.510378
        108.990918        -10.226004
        108.990967         -9.887494
        108.991016         -9.496068
        108.991064         -9.053143
        108.991113         -8.560336
        108.991162         -8.019478
        108.991211         -7.432619
        108.991260         -6.802050
        108.991309         -6.130328
        108.991357         -5.420301
        108.991406         -4.675134
        108.991455         -3.898329
        108.991504         -3.093740
        108.991553         -2.265571
        108.991602         -1.418362
        108.991650         -0.556970
        108.991699          0.313460
        108.991748          1.187542
        108.991797          2.059680
        108.991846          2.924127
        108.991895          3.775034
        108.991943          4.606518
        108.991992          5.412733
        108.992041          6.187960
        108.992090          6.926687
        108.992139          7.623712
        108.992188          8.274220
        108.992236          8.873874
        108.992285          9.418879
        108.992334          9.906034
        108.992383         10.332777
        108.992432         10.697201
        108.992480         10.998068
        108.992529         11.234806
        108.992578         11.407494
        108.992627         11.516833
        108.992676         11.564116
        108.992725         11.551169
        108.992773         11.480306
        108.992822         11.354254
        108.992871         11.176093
        108.992920         10.949181
        108.992969         10.677087
        108.993018         10.363537
        108.993066         10.012346
        108.993115          9.627384
        108.993164          9.212524
        108.993213          8.771616
        108.993262          8.308457
        108.993311          7.826772
        108.993359          7.330202
        108.993408          6.822292
        108.993457          6.306495
        108.993506          5.786166
        108.993555          5.264565
        108.993604          4.744863
        108.993652          4.230134
        108.993701          3.723358
        108.993750          3.227406
        108.993799          2.745040
        108.993848          2.278897
        108.993896          1.831480
        108.993945          1.405147
        108.993994          1.002098
        108.994043          0.624364
        108.994092          0.273790
        108.994141         -0.047981
        108.994189         -0.339528
        108.994238         -0.599666
        108.994287         -0.827468
        108.994336         -1.022272
        108.994385         -1.183696
        108.994434         -1.311638
        108.994482         -1.406279
        108.994531         -1.468081
        108.994580         -1.497783
        108.994629         -1.496394
        108.994678         -1.465187
        108.994727         -1.405678
        108.994775         -1.319613
        108.994824         -1.208938
        108.994873         -1.075768
        108.994922         -0.922344
        108.994971         -0.751000
        108.995020         -0.564115
        108.995068         -0.364087
        108.995117         -0.153295
        108.995166          0.065918
        108.995215          0.291263
        108.995264          0.520520
        108.995313          0.751548
        108.995361          0.982290
        108.995410          1.210785
        108.995459          1.435171
        108.995508          1.653691
        108.995557          1.864697
        108.995605          2.066645
        108.995654          2.258091
        108.995703          2.437686
        108.995752          2.604168
        108.995801          2.756356
        108.995850          2.893139
        108.995898          3.013479
        108.995947          3.116400
        108.995996          3.200989
        108.996045          3.266397
        108.996094          3.311829
        108.996143          3.336554
        108.996191          3.339895
        108.996240          3.321239
        108.996289          3.280032
        108.996338          3.215790
        108.996387          3.128096
        108.996436          3.016611
        108.996484          2.881071
        108.996533          2.721296
        108.996582          2.537186
        108.996631          2.328726
        108.996680          2.095984
        108.996729          1.839109
        108.996777          1.558324
        108.996826          1.253924
        108.996875          0.926264
        108.996924          0.575749
        108.996973          0.202824
        108.997021         -0.192031
        108.997070         -0.608307
        108.997119         -1.045460
        108.997168         -1.502905
        108.997217         -1.979998
        108.997266         -2.476024
        108.997314         -2.990171
        108.997363         -3.521523
        108.997412         -4.069044
        108.997461         -4.631570
        108.997510         -5.207814
        108.997559         -5.796364
        108.997607         -6.395692
        108.997656         -7.004159
        108.997705         -7.620030
        108.997754         -8.241480
        108.997803         -8.866609
        108.997852         -9.493454
        108.997900        -10.120011
        108.997949        -10.744243
        108.997998        -11.364100
        108.998047        -11.977532
        108.998096        -12.582494
        108.998145        -13.176953
        108.998193        -13.758898
        108.998242        -14.326337
        108.998291        -14.877313
        108.998340        -15.409908
        108.998389        -15.922267
        108.998437        -16.412605
        108.998486        -16.879234
        108.998535        -17.320574
        108.998584        -17.735165
        108.998633        -18.121670
        108.998682        -18.478878
        108.998730        -18.805704
        108.998779        -19.101179
        108.998828        -19.364462
        108.998877        -19.594837
        108.998926        -19.791725
        108.998975        -19.954689
        108.999023        -20.083456
        108.999072        -20.177917
        108.999121        -20.238146
        108.999170        -20.264391
        108.999219        -20.257088
        108.999268        -20.216837
        108.999316        -20.144411
        108.999365        -20.040724
        108.999414        -19.906822
        108.999463        -19.743862
        108.999512        -19.553078
        108.999561        -19.335762
        108.999609        -19.093245
        108.999658        -18.826870
        108.999707        -18.537992
        108.999756        -18.227964
        108.999805        -17.898153
        108.999854        -17.549940
        108.999902        -17.184740
        108.999951        -16.804005
        109.000000        -16.409237
        109.000049        -16.001986
        109.000098        -15.583842
        109.000146        -15.156433
        109.000195        -14.721410
        109.000244        -14.280436
        109.000293        -13.835185
        109.000342        -13.387336
        109.000391        -12.938573
        109.000439        -12.490582
        109.000488        -12.045056
        109.000537        -11.603689
        109.000586        -11.168170
        109.000635        -10.740176
        109.000684        -10.321360
        109.000732         -9.913339
        109.000781         -9.517679
        109.000830         -9.135880
        109.000879         -8.769357
        109.000928         -8.419429
        109.000977         -8.087294
        109.001025         -7.774012
        109.001074         -7.480491
        109.001123         -7.207467
        109.001172         -6.955494
        109.001221         -6.724936
        109.001270         -6.515966
        109.001318         -6.328569
        109.001367         -6.162548
        109.001416         -6.017534
        109.001465         -5.893000
        109.001514         -5.788274
        109.001563         -5.702558
        109.001611         -5.634934
        109.001660         -5.584394
        109.001709         -5.549847
        109.001758         -5.530140
        109.001807         -5.524073
        109.001855         -5.530418
        109.001904         -5.547933
        109.001953         -5.575375
        109.002002         -5.611517
        109.002051         -5.655158
        109.002100         -5.705137
        109.002148         -5.760343
        109.002197         -5.819726
        109.002246         -5.882299
        109.002295         -5.947145
        109.002344         -6.013412
        109.002393         -6.080315
        109.002441         -6.147127
        109.002490         -6.213172
        109.002539         -6.277825
        109.002588         -6.340502
        109.002637         -6.400660
        109.002686         -6.457794
        109.002734         -6.511442
        109.002783         -6.561179
        109.002832         -6.606619
        109.002881         -6.647418
        109.002930         -6.683269
        109.002979         -6.713906
        109.003027         -6.739102
        109.003076         -6.758669
        109.003125         -6.772455
        109.003174         -6.780351
        109.003223         -6.782279
        109.003271         -6.778199
        109.003320         -6.768092
        109.003369         -6.751962
        109.003418         -6.729821
        109.003467         -6.701688
        109.003516         -6.667570
        109.003564         -6.627462
        109.003613         -6.581336
        109.003662         -6.529129
        109.003711         -6.470744
        109.003760         -6.406037
        109.003809         -6.334816
        109.003857         -6.256839
        109.003906         -6.171811
        109.003955         -6.079390
        109.004004         -5.979192
        109.004053         -5.870798
        109.004102         -5.753766
        109.004150         -5.627636
        109.004199         -5.491948
        109.004248         -5.346244
        109.004297         -5.190088
        109.004346         -5.023075
        109.004395         -4.844849
        109.004443         -4.655125
        109.004492         -4.453703
        109.004541         -4.240492
        109.004590         -4.015523
        109.004639         -3.778961
        109.004688         -3.531111
        109.004736         -3.272416
        109.004785         -3.003452
        109.004834         -2.724915
        109.004883         -2.437616
        109.004932         -2.142463
        109.004980         -1.840452
        109.005029         -1.532656
        109.005078         -1.220208
        109.005127         -0.904285
        109.005176         -0.586092
        109.005225         -0.266843
        109.005273          0.052263
        109.005322          0.370059
        109.005371          0.685423
        109.005420          0.997293
        109.005469          1.304673
        109.005518          1.606640
        109.005566          1.902344
        109.005615          2.191008
        109.005664          2.471932
        109.005713          2.744487
        109.005762          3.008110
        109.005811          3.262303
        109.005859          3.506618
        109.005908          3.740650
        109.005957          3.964031
        109.006006          4.176415
        109.006055          4.377476
        109.006104          4.566907
        109.006152          4.744416
        109.006201          4.909729
        109.006250          5.062585
        109.006299          5.202741
        109.006348          5.329958
        109.006396          5.444004
        109.006445          5.544643
        109.006494          5.631632
        109.006543          5.704723
        109.006592          5.763670
        109.006641          5.808234
        109.006689          5.838197
        109.006738          5.853377
        109.006787          5.853635
        109.006836          5.838893
        109.006885          5.809134
        109.006934          5.764413
        109.006982          5.704865
        109.007031          5.630702
        109.007080          5.542229
        109.007129          5.439843
        109.007178          5.324039
        109.007227          5.195415
        109.007275          5.054667
        109.007324          4.902591
        109.007373          4.740078
        109.007422          4.568108
        109.007471          4.387739
        109.007520          4.200103
        109.007568          4.006399
        109.007617          3.807876
        109.007666          3.605831
        109.007715          3.401589
        109.007764          3.196494
        109.007813          2.991893
        109.007861          2.789121
        109.007910          2.589491
        109.007959          2.394284
        109.008008          2.204739
        109.008057          2.022052
        109.008105          1.847365
        109.008154          1.681761
        109.008203          1.526256
        109.008252          1.381791
        109.008301          1.249219
        109.008350          1.129300
        109.008398          1.022691
        109.008447          0.929946
        109.008496          0.851509
        109.008545          0.787721
        109.008594          0.738821
        109.008643          0.704944
        109.008691          0.686126
        109.008740          0.682298
        109.008789          0.693286
        109.008838          0.718810
        109.008887          0.758476
        109.008936          0.811791
        109.008984          0.878156
        109.009033          0.956883
        109.009082          1.047204
        109.009131          1.148281
        109.009180          1.259215
        109.009229          1.379057
        109.009277          1.506809
        109.009326          1.641435
        109.009375          1.781857
        109.009424          1.926965
        109.009473          2.075624
        109.009521          2.226677
        109.009570          2.378955
        109.009619          2.531283
        109.009668          2.682484
        109.009717          2.831383
        109.009766          2.976806
        109.009814          3.117580
        109.009863          3.252528
        109.009912          3.380477
        109.009961          3.500255
        109.010010          3.610704
        109.010059          3.710692
        109.010107          3.799128
        109.010156          3.874979
        109.010205          3.937293
        109.010254          3.985210
        109.010303          4.017978
        109.010352          4.034961
        109.010400          4.035643
        109.010449          4.019630
        109.010498          3.986651
        109.010547          3.936547
        109.010596          3.869276
        109.010645          3.784904
        109.010693          3.683606
        109.010742          3.565667
        109.010791          3.431476
        109.010840          3.281529
        109.010889          3.116423
        109.010938          2.936852
        109.010986          2.743597
        109.011035          2.537516
        109.011084          2.319538
        109.011133          2.090650
        109.011182          1.851891
        109.011230          1.604343
        109.011279          1.349126
        109.011328          1.087389
        109.011377          0.820298
        109.011426          0.549025
        109.011475          0.274732
        109.011523         -0.001444
        109.011572         -0.278410
        109.011621         -0.555127
        109.011670         -0.830625
        109.011719         -1.104005
        109.011768         -1.374453
        109.011816         -1.641232
        109.011865         -1.903696
        109.011914         -2.161285
        109.011963         -2.413534
        109.012012         -2.660077
        109.012061         -2.900647
        109.012109         -3.135079
        109.012158         -3.363304
        109.012207         -3.585340
        109.012256         -3.801280
        109.012305         -4.011280
        109.012354         -4.215539
        109.012402         -4.414295
        109.012451         -4.607806
        109.012500         -4.796348
        109.012549         -4.980205
        109.012598         -5.159662
        109.012646         -5.334997
        109.012695         -5.506463
        109.012744         -5.674277
        109.012793         -5.838604
        109.012842         -5.999537
        109.012891         -6.157086
        109.012939         -6.311176
        109.012988         -6.461638
        109.013037         -6.608218
        109.013086         -6.750581
        109.013135         -6.888322
        109.013184         -7.020978
        109.013232         -7.148032
        109.013281         -7.268929
        109.013330         -7.383086
        109.013379         -7.489902
        109.013428         -7.588775
        109.013477         -7.679117
        109.013525         -7.760370
        109.013574         -7.832021
        109.013623         -7.893623
        109.013672         -7.944803
        109.013721         -7.985280
        109.013770         -8.014871
        109.013818         -8.033504
        109.013867         -8.041225
        109.013916         -8.038198
        109.013965         -8.024707
        109.014014         -8.001156
        109.014062         -7.968060
        109.014111         -7.926030
        109.014160         -7.875759
        109.014209         -7.818007
        109.014258         -7.753578
        109.014307         -7.683300
        109.014355         -7.608012
        109.014404         -7.528537
        109.014453         -7.445674
        109.014502         -7.360174
        109.014551         -7.272727
        109.014600         -7.183947
        109.014648         -7.094359
        109.014697         -7.004395
        109.014746         -6.914380
        109.014795         -6.824541
        109.014844         -6.735005
        109.014893         -6.645811
        109.014941         -6.556912
        109.014990         -6.468198
        109.015039         -6.379497
        109.015088         -6.290596
        109.015137         -6.201259
        109.015186         -6.111231
        109.015234         -6.020269
        109.015283         -5.928148
        109.015332         -5.834679
        109.015381         -5.739722
        109.015430         -5.643197
        109.015479         -5.545091
        109.015527         -5.445459
        109.015576         -5.344433
        109.015625         -5.242223
        109.015674         -5.139120
        109.015723         -5.035503
        109.015771         -4.931841
        109.015820         -4.828698
        109.015869         -4.726734
        109.015918         -4.626699
        109.015967         -4.529433
        109.016016         -4.435855
        109.016064         -4.346956
        109.016113         -4.263784
        109.016162         -4.187445
        109.016211         -4.119084
        109.016260         -4.059880
        109.016309         -4.011031
        109.016357         -3.973742
        109.016406         -3.949206
        109.016455         -3.938581
        109.016504         -3.942972
        109.016553         -3.963408
        109.016602         -4.000828
        109.016650         -4.056061
        109.016699         -4.129819
        109.016748         -4.222694
        109.016797         -4.335145
        109.016846         -4.467500
        109.016895         -4.619951
        109.016943         -4.792547
        109.016992         -4.985193
        109.017041         -5.197644
        109.017090         -5.429504
        109.017139         -5.680227
        109.017188         -5.949121
        109.017236         -6.235347
        109.017285         -6.537929
        109.017334         -6.855749
        109.017383         -7.187557
        109.017432         -7.531969
        109.017480         -7.887467
        109.017529         -8.252404
        109.017578         -8.625005
        109.017627         -9.003375
        109.017676         -9.385506
        109.017725         -9.769289
        109.017773        -10.152530
        109.017822        -10.532959
        109.017871        -10.908254
        109.017920        -11.276055
        109.017969        -11.633989
        109.018018        -11.979688
        109.018066        -12.310816
        109.018115        -12.625095
        109.018164        -12.920334
        109.018213        -13.194446
        109.018262        -13.445479
        109.018311        -13.671635
        109.018359        -13.871277
        109.018408        -14.042953
        109.018457        -14.185393
        109.018506        -14.297516
        109.018555        -14.378426
        109.018604        -14.427406
        109.018652        -14.443916
        109.018701        -14.427578
        109.018750        -14.378165
        109.018799        -14.295593
        109.018848        -14.179912
        109.018896        -14.031296
        109.018945        -13.850042
        109.018994        -13.636570
        109.019043        -13.391422
        109.019092        -13.115268
        109.019141        -12.808913
        109.019189        -12.473306
        109.019238        -12.109541
        109.019287        -11.718874
        109.019336        -11.302722
        109.019385        -10.862671
        109.019434        -10.400476
        109.019482         -9.918060
        109.019531         -9.417500
        109.019580         -8.901004
        109.019629         -8.370889
        109.019678         -7.829530
        109.019727         -7.279320
        109.019775         -6.722606
        109.019824         -6.161638
        109.019873         -5.598504
        109.019922         -5.035075
        109.019971         -4.472954
        109.020020         -3.913431
        109.020068         -3.357447
        109.020117         -2.805563
        109.020166         -2.257954
        109.020215         -1.714399
        109.020264         -1.174303
        109.020313         -0.636723
        109.020361         -0.100423
        109.020410          0.436062
        109.020459          0.974351
        109.020508          1.516120
        109.020557          2.063020
        109.020605          2.616573
        109.020654          3.178090
        109.020703          3.748586
        109.020752          4.328708
        109.020801          4.918675
        109.020850          5.518229
        109.020898          6.126599
        109.020947          6.742486
        109.020996          7.364056
        109.021045          7.988964
        109.021094          8.614378
        109.021143          9.237043
        109.021191          9.853339
        109.021240         10.459358
        109.021289         11.050990
        109.021338         11.624006
        109.021387         12.174136
        109.021436         12.697147
        109.021484         13.188910
        109.021533         13.645457
        109.021582         14.063033
        109.021631         14.438135
        109.021680         14.767548
        109.021729         15.048368
        109.021777         15.278027
        109.021826         15.454301
        109.021875         15.575323
        109.021924         15.639585
        109.021973         15.645940
        109.022021         15.593598
        109.022070         15.482123
        109.022119         15.311433
        109.022168         15.081786
        109.022217         14.793790
        109.022266         14.448391
        109.022314         14.046881
        109.022363         13.590898
        109.022412         13.082438
        109.022461         12.523860
        109.022510         11.917897
        109.022559         11.267663
        109.022607         10.576656
        109.022656          9.848759
        109.022705          9.088221
        109.022754          8.299642
        109.022803          7.487940
        109.022852          6.658309
        109.022900          5.816171
        109.022949          4.967120
        109.022998          4.116869
        109.023047          3.271184
        109.023096          2.435831
        109.023145          1.616513
        109.023193          0.818819
        109.023242          0.048161
        109.023291         -0.690269
        109.023340         -1.391560
        109.023389         -2.051121
        109.023438         -2.664731
        109.023486         -3.228571
        109.023535         -3.739259
        109.023584         -4.193871
        109.023633         -4.589965
        109.023682         -4.925587
        109.023730         -5.199286
        109.023779         -5.410121
        109.023828         -5.557670
        109.023877         -5.642034
        109.023926         -5.663847
        109.023975         -5.624277
        109.024023         -5.525025
        109.024072         -5.368318
        109.024121         -5.156889
        109.024170         -4.893963
        109.024219         -4.583219
        109.024268         -4.228766
        109.024316         -3.835104
        109.024365         -3.407089
        109.024414         -2.949891
        109.024463         -2.468956
        109.024512         -1.969951
        109.024561         -1.458709
        109.024609         -0.941169
        109.024658         -0.423309
        109.024707          0.088922
        109.024756          0.589663
        109.024805          1.073201
        109.024854          1.534009
        109.024902          1.966788
        109.024951          2.366490
        109.025000          2.728339
        109.025049          3.047858
        109.025098          3.320892
        109.025146          3.543643
        109.025195          3.712710
        109.025244          3.825133
        109.025293          3.878442
        109.025342          3.870703
        109.025391          3.800560
        109.025439          3.667263
        109.025488          3.470693
        109.025537          3.211372
        109.025586          2.890458
        109.025635          2.509738
        109.025684          2.071604
        109.025732          1.579025
        109.025781          1.035513
        109.025830          0.445077
        109.025879         -0.187823
        109.025928         -0.858335
        109.025977         -1.561271
        109.026025         -2.291173
        109.026074         -3.042381
        109.026123         -3.809102
        109.026172         -4.585485
        109.026221         -5.365685
        109.026270         -6.143937
        109.026318         -6.914618
        109.026367         -7.672298
        109.026416         -8.411792
        109.026465         -9.128192
        109.026514         -9.816897
        109.026563        -10.473629
        109.026611        -11.094440
        109.026660        -11.675717
        109.026709        -12.214181
        109.026758        -12.706882
        109.026807        -13.151202
        109.026855        -13.544841
        109.026904        -13.885818
        109.026953        -14.172462
        109.027002        -14.403407
        109.027051        -14.577578
        109.027100        -14.694192
        109.027148        -14.752750
        109.027197        -14.753037
        109.027246        -14.695128
        109.027295        -14.579401
        109.027344        -14.406544
        109.027393        -14.177579
        109.027441        -13.893870
        109.027490        -13.557140
        109.027539        -13.169466
        109.027588        -12.733286
        109.027637        -12.251383
        109.027686        -11.726871
        109.027734        -11.163180
        109.027783        -10.564031
        109.027832         -9.933409
        109.027881         -9.275548
        109.027930         -8.594899
        109.027979         -7.896102
        109.028027         -7.183959
        109.028076         -6.463390
        109.028125         -5.739395
        109.028174         -5.017008
        109.028223         -4.301249
        109.028271         -3.597071
        109.028320         -2.909324
        109.028369         -2.242701
        109.028418         -1.601708
        109.028467         -0.990624
        109.028516         -0.413473
        109.028564          0.126009
        109.028613          0.624406
        109.028662          1.078643
        109.028711          1.486023
        109.028760          1.844245
        109.028809          2.151423
        109.028857          2.406102
        109.028906          2.607256
        109.028955          2.754293
        109.029004          2.847039
        109.029053          2.885731
        109.029102          2.871003
        109.029150          2.803869
        109.029199          2.685713
        109.029248          2.518274
        109.029297          2.303630
        109.029346          2.044184
        109.029395          1.742632
        109.029443          1.401934
        109.029492          1.025274
        109.029541          0.616009
        109.029590          0.177627
        109.029639         -0.286312
        109.029687         -0.772213
        109.029736         -1.276487
        109.029785         -1.795579
        109.029834         -2.325991
        109.029883         -2.864288
        109.029932         -3.407114
        109.029980         -3.951189
        109.030029         -4.493324
        109.030078         -5.030428
        109.030127         -5.559517
        109.030176         -6.077735
        109.030225         -6.582366
        109.030273         -7.070846
        109.030322         -7.540781
        109.030371         -7.989954
        109.030420         -8.416327
        109.030469         -8.818050
        109.030518         -9.193457
        109.030566         -9.541067
        109.030615         -9.859585
        109.030664        -10.147897
        109.030713        -10.405071
        109.030762        -10.630358
        109.030811        -10.823182
        109.030859        -10.983145
        109.030908        -11.110015
        109.030957        -11.203725
        109.031006        -11.264361
        109.031055        -11.292154
        109.031104        -11.287467
        109.031152        -11.250784
        109.031201        -11.182701
        109.031250        -11.083918
        109.031299        -10.955230
        109.031348        -10.797528
        109.031396        -10.611799
        109.031445        -10.399126
        109.031494        -10.160697
        109.031543         -9.897800
        109.031592         -9.611838
        109.031641         -9.304322
        109.031689         -8.976875
        109.031738         -8.631235
        109.031787         -8.269257
        109.031836         -7.892906
        109.031885         -7.504271
        109.031934         -7.105553
        109.031982         -6.699064
        109.032031         -6.287223
        109.032080         -5.872535
        109.032129         -5.457580
        109.032178         -5.044980
        109.032227         -4.637378
        109.032275         -4.237407
        109.032324         -3.847660
        109.032373         -3.470663
        109.032422         -3.108852
        109.032471         -2.764552
        109.032520         -2.439952
        109.032568         -2.137090
        109.032617         -1.857832
        109.032666         -1.603856
        109.032715         -1.376638
        109.032764         -1.177434
        109.032813         -1.007278
        109.032861         -0.866970
        109.032910         -0.757077
        109.032959         -0.677933
        109.033008         -0.629644
        109.033057         -0.612086
        109.033105         -0.624913
        109.033154         -0.667555
        109.033203         -0.739230
        109.033252         -0.838943
        109.033301         -0.965497
        109.033350         -1.117506
        109.033398         -1.293411
        109.033447         -1.491492
        109.033496         -1.709892
        109.033545         -1.946633
        109.033594         -2.199639
        109.033643         -2.466751
        109.033691         -2.745753
        109.033740         -3.034388
        109.033789         -3.330385
        109.033838         -3.631474
        109.033887         -3.935414
        109.033936         -4.240006
        109.033984         -4.543112
        109.034033         -4.842664
        109.034082         -5.136676
        109.034131         -5.423245
        109.034180         -5.700564
        109.034229         -5.966919
        109.034277         -6.220697
        109.034326         -6.460397
        109.034375         -6.684631
        109.034424         -6.892137
        109.034473         -7.081784
        109.034521         -7.252583
        109.034570         -7.403688
        109.034619         -7.534405
        109.034668         -7.644192
        109.034717         -7.732666
        109.034766         -7.799602
        109.034814         -7.844934
        109.034863         -7.868758
        109.034912         -7.871325
        109.034961         -7.853042
        109.035010         -7.814469
        109.035059         -7.756315
        109.035107         -7.679431
        109.035156         -7.584807
        109.035205         -7.473568
        109.035254         -7.346967
        109.035303         -7.206375
        109.035352         -7.053275
        109.035400         -6.889250
        109.035449         -6.715966
        109.035498         -6.535165
        109.035547         -6.348646
        109.035596         -6.158252
        109.035645         -5.965861
        109.035693         -5.773364
        109.035742         -5.582654
        109.035791         -5.395608
        109.035840         -5.214062
        109.035889         -5.039793
        109.035938         -4.874497
        109.035986         -4.719774
        109.036035         -4.577106
        109.036084         -4.447855
        109.036133         -4.333254
        109.036182         -4.234410
        109.036230         -4.152302
        109.036279         -4.087785
        109.036328         -4.041583
        109.036377         -4.014287
        109.036426         -4.006351
        109.036475         -4.018071
        109.036523         -4.049586
        109.036572         -4.100861
        109.036621         -4.171682
        109.036670         -4.261655
        109.036719         -4.370199
        109.036768         -4.496556
        109.036816         -4.639794
        109.036865         -4.798820
        109.036914         -4.972397
        109.036963         -5.159157
        109.037012         -5.357626
        109.037061         -5.566251
        109.037109         -5.783419
        109.037158         -6.007487
        109.037207         -6.236809
        109.037256         -6.469761
        109.037305         -6.704762
        109.037354         -6.940305
        109.037402         -7.174971
        109.037451         -7.407459
        109.037500         -7.636599
        109.037549         -7.861363
        109.037598         -8.080883
        109.037646         -8.294439
        109.037695         -8.501463
        109.037744         -8.701520
        109.037793         -8.894289
        109.037842         -9.079543
        109.037891         -9.257124
        109.037939         -9.426915
        109.037988         -9.588828
        109.038037         -9.742774
        109.038086         -9.888647
        109.038135        -10.026308
        109.038184        -10.155563
        109.038232        -10.276149
        109.038281        -10.387712
        109.038330        -10.489802
        109.038379        -10.581862
        109.038428        -10.663229
        109.038477        -10.733143
        109.038525        -10.790762
        109.038574        -10.835186
        109.038623        -10.865483
        109.038672        -10.880716
        109.038721        -10.879975
        109.038770        -10.862397
        109.038818        -10.827194
        109.038867        -10.773668
        109.038916        -10.701234
        109.038965        -10.609427
        109.039014        -10.497924
        109.039063        -10.366552
        109.039111        -10.215304
        109.039160        -10.044345
        109.039209         -9.854018
        109.039258         -9.644852
        109.039307         -9.417550
        109.039355         -9.172988
        109.039404         -8.912198
        109.039453         -8.636355
        109.039502         -8.346761
        109.039551         -8.044821
        109.039600         -7.732034
        109.039648         -7.409976
        109.039697         -7.080287
        109.039746         -6.744666
        109.039795         -6.404861
        109.039844         -6.062664
        109.039893         -5.719904
        109.039941         -5.378444
        109.039990         -5.040166
        109.040039         -4.706966
        109.040088         -4.380743
        109.040137         -4.063382
        109.040186         -3.756745
        109.040234         -3.462658
        109.040283         -3.182893
        109.040332         -2.919157
        109.040381         -2.673074
        109.040430         -2.446170
        109.040479         -2.239854
        109.040527         -2.055401
        109.040576         -1.893934
        109.040625         -1.756406
        109.040674         -1.643594
        109.040723         -1.556081
        109.040771         -1.494256
        109.040820         -1.458305
        109.040869         -1.448213
        109.040918         -1.463763
        109.040967         -1.504532
        109.041016         -1.569900
        109.041064         -1.659044
        109.041113         -1.770948
        109.041162         -1.904406
        109.041211         -2.058025
        109.041260         -2.230244
        109.041309         -2.419333
        109.041357         -2.623416
        109.041406         -2.840475
        109.041455         -3.068366
        109.041504         -3.304836
        109.041553         -3.547529
        109.041602         -3.794010
        109.041650         -4.041776
        109.041699         -4.288277
        109.041748         -4.530934
        109.041797         -4.767166
        109.041846         -4.994410
        109.041895         -5.210144
        109.041943         -5.411910
        109.041992         -5.597339
        109.042041         -5.764171
        109.042090         -5.910275
        109.042139         -6.033670
        109.042188         -6.132541
        109.042236         -6.205254
        109.042285         -6.250376
        109.042334         -6.266689
        109.042383         -6.253198
        109.042432         -6.209154
        109.042480         -6.134060
        109.042529         -6.027689
        109.042578         -5.890099
        109.042627         -5.721636
        109.042676         -5.522954
        109.042725         -5.295015
        109.042773         -5.039088
        109.042822         -4.756752
        109.042871         -4.449882
        109.042920         -4.120634
        109.042969         -3.771430
        109.043018         -3.404930
        109.043066         -3.024007
        109.043115         -2.631711
        109.043164         -2.231239
        109.043213         -1.825888
        109.043262         -1.419020
        109.043311         -1.014010
        109.043359         -0.614200
        109.043408         -0.222846
        109.043457          0.156931
        109.043506          0.522192
        109.043555          0.870228
        109.043604          1.198600
        109.043652          1.505165
        109.043701          1.788102
        109.043750          2.045920
        109.043799          2.277462
        109.043848          2.481890
        109.043896          2.658672
        109.043945          2.807553
        109.043994          2.928527
        109.044043          3.021805
        109.044092          3.087780
        109.044141          3.127004
        109.044189          3.140153
        109.044238          3.128014
        109.044287          3.091462
        109.044336          3.031450
        109.044385          2.948998
        109.044434          2.845185
        109.044482          2.721138
        109.044531          2.578022
        109.044580          2.417028
        109.044629          2.239363
        109.044678          2.046231
        109.044727          1.838829
        109.044775          1.618334
        109.044824          1.385895
        109.044873          1.142631
        109.044922          0.889624
        109.044971          0.627911
        109.045020          0.358478
        109.045068          0.082242
        109.045117         -0.199958
        109.045166         -0.487387
        109.045215         -0.779425
        109.045264         -1.075587
        109.045312         -1.375532
        109.045361         -1.679078
        109.045410         -1.986197
        109.045459         -2.297021
        109.045508         -2.611827
        109.045557         -2.931025
        109.045605         -3.255137
        109.045654         -3.584769
        109.045703         -3.920573
        109.045752         -4.263209
        109.045801         -4.613305
        109.045850         -4.971415
        109.045898         -5.337977
        109.045947         -5.713285
        109.045996         -6.097462
        109.046045         -6.490439
        109.046094         -6.891945
        109.046143         -7.301501
        109.046191         -7.718411
        109.046240         -8.141765
        109.046289         -8.570439
        109.046338         -9.003103
        109.046387         -9.438225
        109.046436         -9.874088
        109.046484        -10.308815
        109.046533        -10.740387
        109.046582        -11.166681
        109.046631        -11.585500
        109.046680        -11.994614
        109.046729        -12.391795
        109.046777        -12.774864
        109.046826        -13.141715
        109.046875        -13.490354
        109.046924        -13.818907
        109.046973        -14.125642
        109.047021        -14.408951
        109.047070        -14.667344
        109.047119        -14.899420
        109.047168        -15.103847
        109.047217        -15.279338
        109.047266        -15.424646
        109.047314        -15.538567
        109.047363        -15.619955
        109.047412        -15.667762
        109.047461        -15.681071
        109.047510        -15.659135
        109.047559        -15.601406
        109.047607        -15.507556
        109.047656        -15.377480
        109.047705        -15.211290
        109.047754        -15.009308
        109.047803        -14.772050
        109.047852        -14.500219
        109.047900        -14.194712
        109.047949        -13.856621
        109.047998        -13.487249
        109.048047        -13.088129
        109.048096        -12.661024
        109.048145        -12.207933
        109.048193        -11.731085
        109.048242        -11.232914
        109.048291        -10.716042
        109.048340        -10.183246
        109.048389         -9.637425
        109.048438         -9.081567
        109.048486         -8.518706
        109.048535         -7.951888
        109.048584         -7.384119
        109.048633         -6.818328
        109.048682         -6.257325
        109.048730         -5.703770
        109.048779         -5.160155
        109.048828         -4.628809
        109.048877         -4.111909
        109.048926         -3.611509
        109.048975         -3.129568
        109.049023         -2.667982
        109.049072         -2.228598
        109.049121         -1.813224
        109.049170         -1.423617
        109.049219         -1.061477
        109.049268         -0.728426
        109.049316         -0.426003
        109.049365         -0.155664
        109.049414          0.081204
        109.049463          0.283271
        109.049512          0.449238
        109.049561          0.577836
        109.049609          0.667821
        109.049658          0.717994
        109.049707          0.727231
        109.049756          0.694520
        109.049805          0.618997
        109.049854          0.499981
        109.049902          0.336997
        109.049951          0.129790
        109.050000         -0.121659
        109.050049         -0.417120
        109.050098         -0.756094
        109.050146         -1.137779
        109.050195         -1.561037
        109.050244         -2.024355
        109.050293         -2.525811
        109.050342         -3.063056
        109.050391         -3.633315
        109.050439         -4.233399
        109.050488         -4.859736
        109.050537         -5.508411
        109.050586         -6.175197
        109.050635         -6.855594
        109.050684         -7.544853
        109.050732         -8.237995
        109.050781         -8.929838
        109.050830         -9.615020
        109.050879        -10.288038
        109.050928        -10.943298
        109.050977        -11.575169
        109.051025        -12.178042
        109.051074        -12.746399
        109.051123        -13.274854
        109.051172        -13.758207
        109.051221        -14.191480
        109.051270        -14.569943
        109.051318        -14.889156
        109.051367        -15.144992
        109.051416        -15.333678
        109.051465        -15.451837
        109.051514        -15.496521
        109.051563        -15.465255
        109.051611        -15.356054
        109.051660        -15.167455
        109.051709        -14.898518
        109.051758        -14.548835
        109.051807        -14.118535
        109.051855        -13.608278
        109.051904        -13.019254
        109.051953        -12.353176
        109.052002        -11.612283
        109.052051        -10.799312
        109.052100         -9.917493
        109.052148         -8.970513
        109.052197         -7.962492
        109.052246         -6.897942
        109.052295         -5.781731
        109.052344         -4.619051
        109.052393         -3.415380
        109.052441         -2.176451
        109.052490         -0.908214
        109.052539          0.383197
        109.052588          1.691507
        109.052637          3.010340
        109.052686          4.333269
        109.052734          5.653861
        109.052783          6.965726
        109.052832          8.262564
        109.052881          9.538200
        109.052930         10.786626
        109.052979         12.002031
        109.053027         13.178831
        109.053076         14.311698
        109.053125         15.395586
        109.053174         16.425753
        109.053223         17.397793
        109.053271         18.307644
        109.053320         19.151623
        109.053369         19.926432
        109.053418         20.629177
        109.053467         21.257372
        109.053516         21.808954
        109.053564         22.282288
        109.053613         22.676161
        109.053662         22.989794
        109.053711         23.222836
        109.053760         23.375355
        109.053809         23.447834
        109.053857         23.441162
        109.053906         23.356615
        109.053955         23.195841
        109.054004         22.960850
        109.054053         22.653982
        109.054102         22.277895
        109.054150         21.835543
        109.054199         21.330151
        109.054248         20.765196
        109.054297         20.144381
        109.054346         19.471619
        109.054395         18.750998
        109.054443         17.986769
        109.054492         17.183310
        109.054541         16.345106
        109.054590         15.476713
        109.054639         14.582736
        109.054688         13.667789
        109.054736         12.736464
        109.054785         11.793295
        109.054834         10.842722
        109.054883          9.889056
        109.054932          8.936443
        109.054980          7.988832
        109.055029          7.049944
        109.055078          6.123242
        109.055127          5.211907
        109.055176          4.318818
        109.055225          3.446530
        109.055273          2.597267
        109.055322          1.772907
        109.055371          0.974988
        109.055420          0.204709
        109.055469         -0.537055
        109.055518         -1.249735
        109.055566         -1.933040
        109.055615         -2.586933
        109.055664         -3.211591
        109.055713         -3.807375
        109.055762         -4.374798
        109.055811         -4.914492
        109.055859         -5.427180
        109.055908         -5.913649
        109.055957         -6.374722
        109.056006         -6.811238
        109.056055         -7.224029
        109.056104         -7.613895
        109.056152         -7.981597
        109.056201         -8.327831
        109.056250         -8.653232
        109.056299         -8.958362
        109.056348         -9.243717
        109.056396         -9.509734
        109.056445         -9.756800
        109.056494         -9.985258
        109.056543        -10.195428
        109.056592        -10.387607
        109.056641        -10.562080
        109.056689        -10.719130
        109.056738        -10.859034
        109.056787        -10.982077
        109.056836        -11.088551
        109.056885        -11.178767
        109.056934        -11.253063
        109.056982        -11.311810
        109.057031        -11.355429
        109.057080        -11.384399
        109.057129        -11.399269
        109.057178        -11.400669
        109.057227        -11.389312
        109.057275        -11.366005
        109.057324        -11.331641
        109.057373        -11.287203
        109.057422        -11.233747
        109.057471        -11.172395
        109.057520        -11.104319
        109.057568        -11.030721
        109.057617        -10.952814
        109.057666        -10.871809
        109.057715        -10.788888
        109.057764        -10.705191
        109.057813        -10.621796
        109.057861        -10.539701
        109.057910        -10.459802
        109.057959        -10.382880
        109.058008        -10.309578
        109.058057        -10.240381
        109.058105        -10.175604
        109.058154        -10.115376
        109.058203        -10.059631
        109.058252        -10.008097
        109.058301         -9.960295
        109.058350         -9.915542
        109.058398         -9.872954
        109.058447         -9.831468
        109.058496         -9.789854
        109.058545         -9.746756
        109.058594         -9.700726
        109.058643         -9.650270
        109.058691         -9.593897
        109.058740         -9.530170
        109.058789         -9.457745
        109.058838         -9.375406
        109.058887         -9.282100
        109.058936         -9.176946
        109.058984         -9.059240
        109.059033         -8.928466
        109.059082         -8.784276
        109.059131         -8.626496
        109.059180         -8.455110
        109.059229         -8.270249
        109.059277         -8.072185
        109.059326         -7.861297
        109.059375         -7.638051
        109.059424         -7.402959
        109.059473         -7.156534
        109.059521         -6.899244
        109.059570         -6.631464
        109.059619         -6.353436
        109.059668         -6.065244
        109.059717         -5.766791
        109.059766         -5.457804
        109.059814         -5.137836
        109.059863         -4.806285
        109.059912         -4.462419
        109.059961         -4.105393
        109.060010         -3.734283
        109.060059         -3.348106
        109.060107         -2.945850
        109.060156         -2.526508
        109.060205         -2.089110
        109.060254         -1.632756
        109.060303         -1.156657
        109.060352         -0.660168
        109.060400         -0.142819
        109.060449          0.395659
        109.060498          0.955308
        109.060547          1.535925
        109.060596          2.137053
        109.060645          2.757960
        109.060693          3.397634
        109.060742          4.054769
        109.060791          4.727762
        109.060840          5.414705
        109.060889          6.113385
        109.060937          6.821289
        109.060986          7.535610
        109.061035          8.253265
        109.061084          8.970912
        109.061133          9.684970
        109.061182         10.391655
        109.061230         11.087012
        109.061279         11.766958
        109.061328         12.427330
        109.061377         13.063942
        109.061426         13.672641
        109.061475         14.249373
        109.061523         14.790245
        109.061572         15.291587
        109.061621         15.750009
        109.061670         16.162453
        109.061719         16.526247
        109.061768         16.839134
        109.061816         17.099312
        109.061865         17.305456
        109.061914         17.456738
        109.061963         17.552824
        109.062012         17.593884
        109.062061         17.580566
        109.062109         17.513981
        109.062158         17.395662
        109.062207         17.227528
        109.062256         17.011822
        109.062305         16.751072
        109.062354         16.448023
        109.062402         16.105587
        109.062451         15.726780
        109.062500         15.314675
        109.062549         14.872354
        109.062598         14.402854
        109.062646         13.909146
        109.062695         13.394090
        109.062744         12.860412
        109.062793         12.310686
        109.062842         11.747314
        109.062891         11.172516
        109.062939         10.588317
        109.062988          9.996545
        109.063037          9.398829
        109.063086          8.796601
        109.063135          8.191107
        109.063184          7.583410
        109.063232          6.974419
        109.063281          6.364897
        109.063330          5.755487
        109.063379          5.146728
        109.063428          4.539080
        109.063477          3.932942
        109.063525          3.328671
        109.063574          2.726608
        109.063623          2.127094
        109.063672          1.530494
        109.063721          0.937218
        109.063770          0.347733
        109.063818         -0.237419
        109.063867         -0.817620
        109.063916         -1.392174
        109.063965         -1.960316
        109.064014         -2.521217
        109.064063         -3.074000
        109.064111         -3.617746
        109.064160         -4.151502
        109.064209         -4.674283
        109.064258         -5.185071
        109.064307         -5.682810
        109.064355         -6.166410
        109.064404         -6.634747
        109.064453         -7.086675
        109.064502         -7.521047
        109.064551         -7.936740
        109.064600         -8.332694
        109.064648         -8.707942
        109.064697         -9.061651
        109.064746         -9.393156
        109.064795         -9.701982
        109.064844         -9.987873
        109.064893        -10.250795
        109.064941        -10.490950
        109.064990        -10.708769
        109.065039        -10.904907
        109.065088        -11.080224
        109.065137        -11.235757
        109.065186        -11.372680
        109.065234        -11.492264
        109.065283        -11.595819
        109.065332        -11.684643
        109.065381        -11.759973
        109.065430        -11.822939
        109.065479        -11.874549
        109.065527        -11.915670
        109.065576        -11.947044
        109.065625        -11.969300
        109.065674        -11.982985
        109.065723        -11.988588
        109.065771        -11.986562
        109.065820        -11.977329
        109.065869        -11.961287
        109.065918        -11.938805
        109.065967        -11.910208
        109.066016        -11.875786
        109.066064        -11.835790
        109.066113        -11.790453
        109.066162        -11.740018
        109.066211        -11.684761
        109.066260        -11.625031
        109.066309        -11.561269
        109.066357        -11.494028
        109.066406        -11.423973
        109.066455        -11.351870
        109.066504        -11.278560
        109.066553        -11.204938
        109.066602        -11.131915
        109.066650        -11.060378
        109.066699        -10.991158
        109.066748        -10.924989
        109.066797        -10.862481
        109.066846        -10.804080
        109.066895        -10.750047
        109.066943        -10.700439
        109.066992        -10.655106
        109.067041        -10.613695
        109.067090        -10.575680
        109.067139        -10.540388
        109.067188        -10.507053
        109.067236        -10.474857
        109.067285        -10.442977
        109.067334        -10.410625
        109.067383        -10.377087
        109.067432        -10.341736
        109.067480        -10.304062
        109.067529        -10.263678
        109.067578        -10.220329
        109.067627        -10.173903
        109.067676        -10.124428
        109.067725        -10.072083
        109.067773        -10.017185
        109.067822         -9.960194
        109.067871         -9.901684
        109.067920         -9.842339
        109.067969         -9.782921
        109.068018         -9.724253
        109.068066         -9.667185
        109.068115         -9.612568
        109.068164         -9.561220
        109.068213         -9.513895
        109.068262         -9.471244
        109.068311         -9.433780
        109.068359         -9.401844
        109.068408         -9.375580
        109.068457         -9.354909
        109.068506         -9.339536
        109.068555         -9.328945
        109.068604         -9.322431
        109.068652         -9.319120
        109.068701         -9.318020
        109.068750         -9.318047
        109.068799         -9.318070
        109.068848         -9.316939
        109.068896         -9.313507
        109.068945         -9.306645
        109.068994         -9.295258
        109.069043         -9.278285
        109.069092         -9.254713
        109.069141         -9.223577
        109.069189         -9.183967
        109.069238         -9.135031
        109.069287         -9.075975
        109.069336         -9.006066
        109.069385         -8.924617
        109.069434         -8.830991
        109.069482         -8.724591
        109.069531         -8.604865
        109.069580         -8.471300
        109.069629         -8.323435
        109.069678         -8.160863
        109.069727         -7.983243
        109.069775         -7.790296
        109.069824         -7.581809
        109.069873         -7.357626
        109.069922         -7.117638
        109.069971         -6.861771
        109.070020         -6.589981
        109.070068         -6.302249
        109.070117         -5.998592
        109.070166         -5.679070
        109.070215         -5.343810
        109.070264         -4.993026
        109.070313         -4.627044
        109.070361         -4.246317
        109.070410         -3.851444
        109.070459         -3.443180
        109.070508         -3.022441
        109.070557         -2.590310
        109.070605         -2.148035
        109.070654         -1.697024
        109.070703         -1.238846
        109.070752         -0.775216
        109.070801         -0.307981
        109.070850          0.160893
        109.070898          0.629351
        109.070947          1.095266
        109.070996          1.556471
        109.071045          2.010780
        109.071094          2.456020
        109.071143          2.890048
        109.071191          3.310784
        109.071240          3.716234
        109.071289          4.104520
        109.071338          4.473913
        109.071387          4.822868
        109.071436          5.150056
        109.071484          5.454391
        109.071533          5.735060
        109.071582          5.991538
        109.071631          6.223595
        109.071680          6.431295
        109.071729          6.614991
        109.071777          6.775300
        109.071826          6.913085
        109.071875          7.029417
        109.071924          7.125536
        109.071973          7.202811
        109.072021          7.262686
        109.072070          7.306632
        109.072119          7.336100
        109.072168          7.352476
        109.072217          7.357050
        109.072266          7.350986
        109.072314          7.335314
        109.072363          7.310920
        109.072412          7.278554
        109.072461          7.238843
        109.072510          7.192298
        109.072559          7.139337
        109.072607          7.080300
        109.072656          7.015468
        109.072705          6.945080
        109.072754          6.869357
        109.072803          6.788516
        109.072852          6.702790
        109.072900          6.612439
        109.072949          6.517762
        109.072998          6.419096
        109.073047          6.316816
        109.073096          6.211329
        109.073145          6.103057
        109.073193          5.992428
        109.073242          5.879855
        109.073291          5.765722
        109.073340          5.650366
        109.073389          5.534058
        109.073438          5.416986
        109.073486          5.299238
        109.073535          5.180781
        109.073584          5.061447
        109.073633          4.940924
        109.073682          4.818745
        109.073730          4.694293
        109.073779          4.566816
        109.073828          4.435442
        109.073877          4.299218
        109.073926          4.157143
        109.073975          4.008211
        109.074023          3.851456
        109.074072          3.685988
        109.074121          3.511025
        109.074170          3.325922
        109.074219          3.130178
        109.074268          2.923455
        109.074316          2.705569
        109.074365          2.476496
        109.074414          2.236359
        109.074463          1.985426
        109.074512          1.724097
        109.074561          1.452895
        109.074609          1.172446
        109.074658          0.883471
        109.074707          0.586762
        109.074756          0.283159
        109.074805         -0.026464
        109.074854         -0.341228
        109.074902         -0.660264
        109.074951         -0.982726
        109.075000         -1.307814
        109.075049         -1.634773
        109.075098         -1.962907
        109.075146         -2.291581
        109.075195         -2.620221
        109.075244         -2.948313
        109.075293         -3.275393
        109.075342         -3.601038
        109.075391         -3.924849
        109.075439         -4.246430
        109.075488         -4.565368
        109.075537         -4.881209
        109.075586         -5.193440
        109.075635         -5.501473
        109.075684         -5.804630
        109.075732         -6.102143
        109.075781         -6.393149
        109.075830         -6.676691
        109.075879         -6.951717
        109.075928         -7.217092
        109.075977         -7.471589
        109.076025         -7.713913
        109.076074         -7.942707
        109.076123         -8.156582
        109.076172         -8.354157
        109.076221         -8.534110
        109.076270         -8.695233
        109.076318         -8.836505
        109.076367         -8.957149
        109.076416         -9.056687
        109.076465         -9.134993
        109.076514         -9.192303
        109.076562         -9.229238
        109.076611         -9.246789
        109.076660         -9.246304
        109.076709         -9.229448
        109.076758         -9.198176
        109.076807         -9.154682
        109.076855         -9.101350
        109.076904         -9.040698
        109.076953         -8.975314
        109.077002         -8.907784
        109.077051         -8.840622
        109.077100         -8.776198
        109.077148         -8.716674
        109.077197         -8.663950
        109.077246         -8.619625
        109.077295         -8.584977
        109.077344         -8.560947
        109.077393         -8.548146
        109.077441         -8.546865
        109.077490         -8.557085
        109.077539         -8.578505
        109.077588         -8.610559
        109.077637         -8.652450
        109.077686         -8.703185
        109.077734         -8.761619
        109.077783         -8.826501
        109.077832         -8.896536
        109.077881         -8.970427
        109.077930         -9.046923
        109.077979         -9.124851
        109.078027         -9.203140
        109.078076         -9.280814
        109.078125         -9.356998
        109.078174         -9.430892
        109.078223         -9.501759
        109.078271         -9.568902
        109.078320         -9.631655
        109.078369         -9.689363
        109.078418         -9.741370
        109.078467         -9.787018
        109.078516         -9.825617
        109.078564         -9.856444
        109.078613         -9.878722
        109.078662         -9.891609
        109.078711         -9.894193
        109.078760         -9.885497
        109.078809         -9.864495
        109.078857         -9.830134
        109.078906         -9.781363
        109.078955         -9.717165
        109.079004         -9.636590
        109.079053         -9.538779
        109.079102         -9.422990
        109.079150         -9.288608
        109.079199         -9.135169
        109.079248         -8.962373
        109.079297         -8.770089
        109.079346         -8.558379
        109.079395         -8.327503
        109.079443         -8.077929
        109.079492         -7.810340
        109.079541         -7.525622
        109.079590         -7.224868
        109.079639         -6.909356
        109.079688         -6.580536
        109.079736         -6.240014
        109.079785         -5.889521
        109.079834         -5.530904
        109.079883         -5.166092
        109.079932         -4.797077
        109.079980         -4.425884
        109.080029         -4.054548
        109.080078         -3.685085
        109.080127         -3.319467
        109.080176         -2.959598
        109.080225         -2.607296
        109.080273         -2.264273
        109.080322         -1.932121
        109.080371         -1.612297
        109.080420         -1.306115
        109.080469         -1.014731
        109.080518         -0.739143
        109.080566         -0.480181
        109.080615         -0.238519
        109.080664         -0.014673
        109.080713          0.190978
        109.080762          0.378183
        109.080811          0.546792
        109.080859          0.696746
        109.080908          0.828054
        109.080957          0.940782
        109.081006          1.035039
        109.081055          1.110968
        109.081104          1.168736
        109.081152          1.208528
        109.081201          1.230538
        109.081250          1.234965
        109.081299          1.222009
        109.081348          1.191875
        109.081396          1.144776
        109.081445          1.080949
        109.081494          1.000669
        109.081543          0.904264
        109.081592          0.792141
        109.081641          0.664793
        109.081689          0.522817
        109.081738          0.366915
        109.081787          0.197900
        109.081836          0.016692
        109.081885         -0.175690
        109.081934         -0.378133
        109.081982         -0.589438
        109.082031         -0.808332
        109.082080         -1.033469
        109.082129         -1.263447
        109.082178         -1.496814
        109.082227         -1.732085
        109.082275         -1.967754
        109.082324         -2.202317
        109.082373         -2.434289
        109.082422         -2.662227
        109.082471         -2.884748
        109.082520         -3.100546
        109.082568         -3.308410
        109.082617         -3.507229
        109.082666         -3.696000
        109.082715         -3.873828
        109.082764         -4.039928
        109.082813         -4.193619
        109.082861         -4.334322
        109.082910         -4.461558
        109.082959         -4.574941
        109.083008         -4.674179
        109.083057         -4.759068
        109.083105         -4.829485
        109.083154         -4.885392
        109.083203         -4.926821
        109.083252         -4.953874
        109.083301         -4.966720
        109.083350         -4.965590
        109.083398         -4.950781
        109.083447         -4.922657
        109.083496         -4.881655
        109.083545         -4.828291
        109.083594         -4.763170
        109.083643         -4.686985
        109.083691         -4.600533
        109.083740         -4.504709
        109.083789         -4.400513
        109.083838         -4.289047
        109.083887         -4.171513
        109.083936         -4.049206
        109.083984         -3.923503
        109.084033         -3.795854
        109.084082         -3.667759
        109.084131         -3.540754
        109.084180         -3.416382
        109.084229         -3.296172
        109.084277         -3.181613
        109.084326         -3.074129
        109.084375         -2.975058
        109.084424         -2.885631
        109.084473         -2.806954
        109.084521         -2.739998
        109.084570         -2.685581
        109.084619         -2.644364
        109.084668         -2.616839
        109.084717         -2.603327
        109.084766         -2.603975
        109.084814         -2.618764
        109.084863         -2.647510
        109.084912         -2.689874
        109.084961         -2.745380
        109.085010         -2.813426
        109.085059         -2.893298
        109.085107         -2.984192
        109.085156         -3.085229
        109.085205         -3.195474
        109.085254         -3.313957
        109.085303         -3.439688
        109.085352         -3.571683
        109.085400         -3.708976
        109.085449         -3.850635
        109.085498         -3.995776
        109.085547         -4.143564
        109.085596         -4.293224
        109.085645         -4.444034
        109.085693         -4.595327
        109.085742         -4.746490
        109.085791         -4.896959
        109.085840         -5.046222
        109.085889         -5.193820
        109.085938         -5.339340
        109.085986         -5.482422
        109.086035         -5.622747
        109.086084         -5.760032
        109.086133         -5.894009
        109.086182         -6.024413
        109.086230         -6.150956
        109.086279         -6.273305
        109.086328         -6.391069
        109.086377         -6.503780
        109.086426         -6.610895
        109.086475         -6.711796
        109.086523         -6.805811
        109.086572         -6.892230
        109.086621         -6.970335
        109.086670         -7.039423
        109.086719         -7.098835
        109.086768         -7.147965
        109.086816         -7.186279
        109.086865         -7.213315
        109.086914         -7.228681
        109.086963         -7.232051
        109.087012         -7.223161
        109.087061         -7.201803
        109.087109         -7.167819
        109.087158         -7.121100
        109.087207         -7.061578
        109.087256         -6.989215
        109.087305         -6.903997
        109.087354         -6.805919
        109.087402         -6.694978
        109.087451         -6.571159
        109.087500         -6.434440
        109.087549         -6.284794
        109.087598         -6.122200
        109.087646         -5.946661
        109.087695         -5.758220
        109.087744         -5.556976
        109.087793         -5.343098
        109.087842         -5.116833
        109.087891         -4.878510
        109.087939         -4.628542
        109.087988         -4.367425
        109.088037         -4.095741
        109.088086         -3.814162
        109.088135         -3.523445
        109.088184         -3.224439
        109.088232         -2.918077
        109.088281         -2.605370
        109.088330         -2.287389
        109.088379         -1.965254
        109.088428         -1.640110
        109.088477         -1.313105
        109.088525         -0.985378
        109.088574         -0.658035
        109.088623         -0.332142
        109.088672         -0.008708
        109.088721          0.311322
        109.088770          0.627080
        109.088818          0.937786
        109.088867          1.242752
        109.088916          1.541396
        109.088965          1.833242
        109.089014          2.117919
        109.089063          2.395155
        109.089111          2.664772
        109.089160          2.926667
        109.089209          3.180804
        109.089258          3.427198
        109.089307          3.665906
        109.089355          3.897010
        109.089404          4.120611
        109.089453          4.336815
        109.089502          4.545719
        109.089551          4.747399
        109.089600          4.941893
        109.089648          5.129189
        109.089697          5.309209
        109.089746          5.481797
        109.089795          5.646713
        109.089844          5.803619
        109.089893          5.952080
        109.089941          6.091553
        109.089990          6.221391
        109.090039          6.340838
        109.090088          6.449032
        109.090137          6.545012
        109.090186          6.627723
        109.090234          6.696033
        109.090283          6.748748
        109.090332          6.784625
        109.090381          6.802400
        109.090430          6.800802
        109.090479          6.778580
        109.090527          6.734522
        109.090576          6.667480
        109.090625          6.576396
        109.090674          6.460334
        109.090723          6.318501
        109.090771          6.150280
        109.090820          5.955257
        109.090869          5.733242
        109.090918          5.484285
        109.090967          5.208694
        109.091016          4.907034
        109.091064          4.580127
        109.091113          4.229046
        109.091162          3.855103
        109.091211          3.459833
        109.091260          3.044970
        109.091309          2.612432
        109.091357          2.164293
        109.091406          1.702755
        109.091455          1.230129
        109.091504          0.748804
        109.091553          0.261224
        109.091602         -0.230135
        109.091650         -0.722787
        109.091699         -1.214255
        109.091748         -1.702091
        109.091797         -2.183888
        109.091846         -2.657302
        109.091895         -3.120054
        109.091943         -3.569954
        109.091992         -4.004902
        109.092041         -4.422903
        109.092090         -4.822074
        109.092139         -5.200655
        109.092187         -5.557016
        109.092236         -5.889666
        109.092285         -6.197260
        109.092334         -6.478603
        109.092383         -6.732654
        109.092432         -6.958517
        109.092480         -7.155440
        109.092529         -7.322802
        109.092578         -7.460100
        109.092627         -7.566940
        109.092676         -7.643024
        109.092725         -7.688144
        109.092773         -7.702177
        109.092822         -7.685081
        109.092871         -7.636892
        109.092920         -7.557724
        109.092969         -7.447762
        109.093018         -7.307259
        109.093066         -7.136528
        109.093115         -6.935948
        109.093164         -6.705955
        109.093213         -6.447052
        109.093262         -6.159813
        109.093311         -5.844887
        109.093359         -5.503000
        109.093408         -5.134957
        109.093457         -4.741633
        109.093506         -4.323964
        109.093555         -3.882935
        109.093604         -3.419572
        109.093652         -2.934927
        109.093701         -2.430081
        109.093750         -1.906138
        109.093799         -1.364233
        109.093848         -0.805535
        109.093896         -0.231257
        109.093945          0.357341
        109.093994          0.958940
        109.094043          1.572154
        109.094092          2.195516
        109.094141          2.827464
        109.094189          3.466327
        109.094238          4.110305
        109.094287          4.757456
        109.094336          5.405693
        109.094385          6.052778
        109.094434          6.696332
        109.094482          7.333849
        109.094531          7.962715
        109.094580          8.580230
        109.094629          9.183629
        109.094678          9.770104
        109.094727         10.336829
        109.094775         10.880976
        109.094824         11.399743
        109.094873         11.890379
        109.094922         12.350215
        109.094971         12.776690
        109.095020         13.167390
        109.095068         13.520063
        109.095117         13.832654
        109.095166         14.103315
        109.095215         14.330420
        109.095264         14.512572
        109.095313         14.648604
        109.095361         14.737584
        109.095410         14.778810
        109.095459         14.771811
        109.095508         14.716347
        109.095557         14.612402
        109.095605         14.460178
        109.095654         14.260097
        109.095703         14.012779
        109.095752         13.719054
        109.095801         13.379941
        109.095850         12.996651
        109.095898         12.570575
        109.095947         12.103283
        109.095996         11.596512
        109.096045         11.052159
        109.096094         10.472269
        109.096143          9.859015
        109.096191          9.214690
        109.096240          8.541687
        109.096289          7.842484
        109.096338          7.119637
        109.096387          6.375767
        109.096436          5.613556
        109.096484          4.835740
        109.096533          4.045105
        109.096582          3.244488
        109.096631          2.436769
        109.096680          1.624864
        109.096729          0.811722
        109.096777          0.000313
        109.096826         -0.806390
        109.096875         -1.605421
        109.096924         -2.393842
        109.096973         -3.168764
        109.097021         -3.927370
        109.097070         -4.666931
        109.097119         -5.384833
        109.097168         -6.078594
        109.097217         -6.745881
        109.097266         -7.384532
        109.097314         -7.992571
        109.097363         -8.568222
        109.097412         -9.109924
        109.097461         -9.616349
        109.097510        -10.086403
        109.097559        -10.519239
        109.097607        -10.914262
        109.097656        -11.271115
        109.097705        -11.589689
        109.097754        -11.870101
        109.097803        -12.112682
        109.097852        -12.317968
        109.097900        -12.486670
        109.097949        -12.619658
        109.097998        -12.717938
        109.098047        -12.782622
        109.098096        -12.814907
        109.098145        -12.816043
        109.098193        -12.787316
        109.098242        -12.730025
        109.098291        -12.645463
        109.098340        -12.534902
        109.098389        -12.399592
        109.098438        -12.240752
        109.098486        -12.059569
        109.098535        -11.857200
        109.098584        -11.634773
        109.098633        -11.393401
        109.098682        -11.134178
        109.098730        -10.858192
        109.098779        -10.566533
        109.098828        -10.260301
        109.098877         -9.940614
        109.098926         -9.608617
        109.098975         -9.265483
        109.099023         -8.912421
        109.099072         -8.550676
        109.099121         -8.181530
        109.099170         -7.806297
        109.099219         -7.426330
        109.099268         -7.043012
        109.099316         -6.657758
        109.099365         -6.272011
        109.099414         -5.887240
        109.099463         -5.504936
        109.099512         -5.126601
        109.099561         -4.753743
        109.099609         -4.387865
        109.099658         -4.030450
        109.099707         -3.682958
        109.099756         -3.346803
        109.099805         -3.023349
        109.099854         -2.713897
        109.099902         -2.419672
        109.099951         -2.141812
        109.100000         -1.881362
        109.100049         -1.639258
        109.100098         -1.416322
        109.100146         -1.213255
        109.100195         -1.030632
        109.100244         -0.868901
        109.100293         -0.728387
        109.100342         -0.609299
        109.100391         -0.511733
        109.100439         -0.435689
        109.100488         -0.381076
        109.100537         -0.347732
        109.100586         -0.335429
        109.100635         -0.343884
        109.100684         -0.372768
        109.100732         -0.421714
        109.100781         -0.490312
        109.100830         -0.578116
        109.100879         -0.684635
        109.100928         -0.809331
        109.100977         -0.951612
        109.101025         -1.110827
        109.101074         -1.286252
        109.101123         -1.477091
        109.101172         -1.682469
        109.101221         -1.901424
        109.101270         -2.132904
        109.101318         -2.375769
        109.101367         -2.628785
        109.101416         -2.890623
        109.101465         -3.159865
        109.101514         -3.435003
        109.101563         -3.714452
        109.101611         -3.996555
        109.101660         -4.279604
        109.101709         -4.561854
        109.101758         -4.841539
        109.101807         -5.116897
        109.101855         -5.386188
        109.101904         -5.647705
        109.101953         -5.899800
        109.102002         -6.140888
        109.102051         -6.369471
        109.102100         -6.584141
        109.102148         -6.783605
        109.102197         -6.966694
        109.102246         -7.132379
        109.102295         -7.279789
        109.102344         -7.408219
        109.102393         -7.517143
        109.102441         -7.606214
        109.102490         -7.675266
        109.102539         -7.724309
        109.102588         -7.753517
        109.102637         -7.763218
        109.102686         -7.753884
        109.102734         -7.726109
        109.102783         -7.680604
        109.102832         -7.618178
        109.102881         -7.539728
        109.102930         -7.446223
        109.102979         -7.338696
        109.103027         -7.218224
        109.103076         -7.085914
        109.103125         -6.942890
        109.103174         -6.790273
        109.103223         -6.629177
        109.103271         -6.460692
        109.103320         -6.285887
        109.103369         -6.105809
        109.103418         -5.921487
        109.103467         -5.733943
        109.103516         -5.544199
        109.103564         -5.353276
        109.103613         -5.162200
        109.103662         -4.971997
        109.103711         -4.783676
        109.103760         -4.598226
        109.103809         -4.416596
        109.103857         -4.239687
        109.103906         -4.068340
        109.103955         -3.903329
        109.104004         -3.745361
        109.104053         -3.595070
        109.104102         -3.453015
        109.104150         -3.319682
        109.104199         -3.195479
        109.104248         -3.080735
        109.104297         -2.975701
        109.104346         -2.880548
        109.104395         -2.795377
        109.104443         -2.720223
        109.104492         -2.655061
        109.104541         -2.599816
        109.104590         -2.554362
        109.104639         -2.518528
        109.104688         -2.492086
        109.104736         -2.474756
        109.104785         -2.466183
        109.104834         -2.465940
        109.104883         -2.473508
        109.104932         -2.488279
        109.104980         -2.509547
        109.105029         -2.536506
        109.105078         -2.568261
        109.105127         -2.603825
        109.105176         -2.642132
        109.105225         -2.682045
        109.105273         -2.722365
        109.105322         -2.761847
        109.105371         -2.799213
        109.105420         -2.833172
        109.105469         -2.862438
        109.105518         -2.885758
        109.105566         -2.901938
        109.105615         -2.909871
        109.105664         -2.908563
        109.105713         -2.897162
        109.105762         -2.874969
        109.105811         -2.841455
        109.105859         -2.796262
        109.105908         -2.739200
        109.105957         -2.670235
        109.106006         -2.589481
        109.106055         -2.497183
        109.106104         -2.393709
        109.106152         -2.279539
        109.106201         -2.155257
        109.106250         -2.021543
        109.106299         -1.879163
        109.106348         -1.728956
        109.106396         -1.571820
        109.106445         -1.408690
        109.106494         -1.240524
        109.106543         -1.068280
        109.106592         -0.892906
        109.106641         -0.715329
        109.106689         -0.536450
        109.106738         -0.357145
        109.106787         -0.178267
        109.106836         -0.000640
        109.106885          0.174931
        109.106934          0.347673
        109.106982          0.516843
        109.107031          0.681734
        109.107080          0.841684
        109.107129          0.996072
        109.107178          1.144323
        109.107227          1.285903
        109.107275          1.420323
        109.107324          1.547137
        109.107373          1.665943
        109.107422          1.776390
        109.107471          1.878185
        109.107520          1.971095
        109.107568          2.054962
        109.107617          2.129701
        109.107666          2.195309
        109.107715          2.251865
        109.107764          2.299535
        109.107812          2.338566
        109.107861          2.369291
        109.107910          2.392125
        109.107959          2.407557
        109.108008          2.416143
        109.108057          2.418501
        109.108105          2.415293
        109.108154          2.407217
        109.108203          2.394993
        109.108252          2.379351
        109.108301          2.361027
        109.108350          2.340745
        109.108398          2.319216
        109.108447          2.297124
        109.108496          2.275113
        109.108545          2.253778
        109.108594          2.233647
        109.108643          2.215174
        109.108691          2.198729
        109.108740          2.184590
        109.108789          2.172949
        109.108838          2.163912
        109.108887          2.157501
        109.108936          2.153666
        109.108984          2.152280
        109.109033          2.153151
        109.109082          2.156022
        109.109131          2.160570
        109.109180          2.166422
        109.109229          2.173154
        109.109277          2.180307
        109.109326          2.187403
        109.109375          2.193957
        109.109424          2.199491
        109.109473          2.203547
        109.109521          2.205695
        109.109570          2.205541
        109.109619          2.202732
        109.109668          2.196962
        109.109717          2.187979
        109.109766          2.175595
        109.109814          2.159690
        109.109863          2.140225
        109.109912          2.117241
        109.109961          2.090861
        109.110010          2.061280
        109.110059          2.028761
        109.110107          1.993613
        109.110156          1.956178
        109.110205          1.916815
        109.110254          1.875882
        109.110303          1.833725
        109.110352          1.790664
        109.110400          1.746988
        109.110449          1.702945
        109.110498          1.658733
        109.110547          1.614499
        109.110596          1.570325
        109.110645          1.526232
        109.110693          1.482171
        109.110742          1.438028
        109.110791          1.393628
        109.110840          1.348740
        109.110889          1.303092
        109.110938          1.256378
        109.110986          1.208280
        109.111035          1.158471
        109.111084          1.106636
        109.111133          1.052482
        109.111182          0.995748
        109.111230          0.936213
        109.111279          0.873707
        109.111328          0.808114
        109.111377          0.739380
        109.111426          0.667512
        109.111475          0.592582
        109.111523          0.514723
        109.111572          0.434123
        109.111621          0.351024
        109.111670          0.265712
        109.111719          0.178513
        109.111768          0.089780
        109.111816         -0.000106
        109.111865         -0.090750
        109.111914         -0.181750
        109.111963         -0.272702
        109.112012         -0.363216
        109.112061         -0.452928
        109.112109         -0.541511
        109.112158         -0.628689
        109.112207         -0.714253
        109.112256         -0.798067
        109.112305         -0.880076
        109.112354         -0.960306
        109.112402         -1.038856
        109.112451         -1.115893
        109.112500         -1.191632
        109.112549         -1.266321
        109.112598         -1.340223
        109.112646         -1.413596
        109.112695         -1.486679
        109.112744         -1.559681
        109.112793         -1.632765
        109.112842         -1.706050
        109.112891         -1.779599
        109.112939         -1.853422
        109.112988         -1.927478
        109.113037         -2.001672
        109.113086         -2.075866
        109.113135         -2.149877
        109.113184         -2.223492
        109.113232         -2.296474
        109.113281         -2.368568
        109.113330         -2.439517
        109.113379         -2.509069
        109.113428         -2.576986
        109.113477         -2.643050
        109.113525         -2.707068
        109.113574         -2.768872
        109.113623         -2.828323
        109.113672         -2.885303
        109.113721         -2.939714
        109.113770         -2.991472
        109.113818         -3.040502
        109.113867         -3.086735
        109.113916         -3.130102
        109.113965         -3.170538
        109.114014         -3.207983
        109.114063         -3.242382
        109.114111         -3.273698
        109.114160         -3.301908
        109.114209         -3.327020
        109.114258         -3.349066
        109.114307         -3.368112
        109.114355         -3.384256
        109.114404         -3.397629
        109.114453         -3.408397
        109.114502         -3.416757
        109.114551         -3.422945
        109.114600         -3.427234
        109.114648         -3.429934
        109.114697         -3.431391
        109.114746         -3.431986
        109.114795         -3.432121
        109.114844         -3.432218
        109.114893         -3.432701
        109.114941         -3.433992
        109.114990         -3.436497
        109.115039         -3.440601
        109.115088         -3.446658
        109.115137         -3.454987
        109.115186         -3.465870
        109.115234         -3.479540
        109.115283         -3.496180
        109.115332         -3.515917
        109.115381         -3.538814
        109.115430         -3.564869
        109.115479         -3.594010
        109.115527         -3.626095
        109.115576         -3.660912
        109.115625         -3.698181
        109.115674         -3.737558
        109.115723         -3.778635
        109.115771         -3.820940
        109.115820         -3.863944
        109.115869         -3.907054
        109.115918         -3.949624
        109.115967         -3.990957
        109.116016         -4.030312
        109.116064         -4.066911
        109.116113         -4.099955
        109.116162         -4.128635
        109.116211         -4.152140
        109.116260         -4.169673
        109.116309         -4.180458
        109.116357         -4.183743
        109.116406         -4.178812
        109.116455         -4.164987
        109.116504         -4.141628
        109.116553         -4.108145
        109.116602         -4.063990
        109.116650         -4.008670
        109.116699         -3.941742
        109.116748         -3.862818
        109.116797         -3.771563
        109.116846         -3.667696
        109.116895         -3.550988
        109.116943         -3.421268
        109.116992         -3.278418
        109.117041         -3.122381
        109.117090         -2.953164
        109.117139         -2.770840
        109.117188         -2.575557
        109.117236         -2.367540
        109.117285         -2.147091
        109.117334         -1.914595
        109.117383         -1.670518
        109.117432         -1.415407
        109.117480         -1.149891
        109.117529         -0.874682
        109.117578         -0.590569
        109.117627         -0.298428
        109.117676          0.000790
        109.117725          0.306057
        109.117773          0.616276
        109.117822          0.930283
        109.117871          1.246861
        109.117920          1.564745
        109.117969          1.882629
        109.118018          2.199178
        109.118066          2.513030
        109.118115          2.822804
        109.118164          3.127107
        109.118213          3.424530
        109.118262          3.713659
        109.118311          3.993075
        109.118359          4.261360
        109.118408          4.517099
        109.118457          4.758890
        109.118506          4.985347
        109.118555          5.195115
        109.118604          5.386875
        109.118652          5.559361
        109.118701          5.711371
        109.118750          5.841782
        109.118799          5.949559
        109.118848          6.033774
        109.118896          6.093604
        109.118945          6.128342
        109.118994          6.137398
        109.119043          6.120301
        109.119092          6.076694
        109.119141          6.006338
        109.119189          5.909113
        109.119238          5.785022
        109.119287          5.634189
        109.119336          5.456870
        109.119385          5.253455
        109.119434          5.024468
        109.119482          4.770575
        109.119531          4.492575
        109.119580          4.191402
        109.119629          3.868119
        109.119678          3.523909
        109.119727          3.160070
        109.119775          2.778005
        109.119824          2.379213
        109.119873          1.965283
        109.119922          1.537887
        109.119971          1.098775
        109.120020          0.649775
        109.120068          0.192788
        109.120117         -0.270212
        109.120166         -0.737184
        109.120215         -1.206023
        109.120264         -1.674573
        109.120313         -2.140637
        109.120361         -2.602000
        109.120410         -3.056443
        109.120459         -3.501766
        109.120508         -3.935811
        109.120557         -4.356478
        109.120605         -4.761750
        109.120654         -5.149709
        109.120703         -5.518553
        109.120752         -5.866612
        109.120801         -6.192366
        109.120850         -6.494456
        109.120898         -6.771694
        109.120947         -7.023072
        109.120996         -7.247765
        109.121045         -7.445124
        109.121094         -7.614677
        109.121143         -7.756112
        109.121191         -7.869268
        109.121240         -7.954121
        109.121289         -8.010766
        109.121338         -8.039402
        109.121387         -8.040322
        109.121436         -8.013896
        109.121484         -7.960557
        109.121533         -7.880796
        109.121582         -7.775150
        109.121631         -7.644200
        109.121680         -7.488574
        109.121729         -7.308944
        109.121777         -7.106039
        109.121826         -6.880648
        109.121875         -6.633631
        109.121924         -6.365927
        109.121973         -6.078555
        109.122021         -5.772619
        109.122070         -5.449309
        109.122119         -5.109902
        109.122168         -4.755758
        109.122217         -4.388317
        109.122266         -4.009100
        109.122314         -3.619701
        109.122363         -3.221779
        109.122412         -2.817052
        109.122461         -2.407278
        109.122510         -1.994241
        109.122559         -1.579737
        109.122607         -1.165556
        109.122656         -0.753465
        109.122705         -0.345199
        109.122754          0.057548
        109.122803          0.453136
        109.122852          0.839983
        109.122900          1.216573
        109.122949          1.581469
        109.122998          1.933313
        109.123047          2.270844
        109.123096          2.592896
        109.123145          2.898407
        109.123193          3.186414
        109.123242          3.456054
        109.123291          3.706554
        109.123340          3.937224
        109.123389          4.147455
        109.123437          4.336708
        109.123486          4.504509
        109.123535          4.650455
        109.123584          4.774199
        109.123633          4.875457
        109.123682          4.954002
        109.123730          5.009664
        109.123779          5.042328
        109.123828          5.051935
        109.123877          5.038486
        109.123926          5.002047
        109.123975          4.942750
        109.124023          4.860809
        109.124072          4.756522
        109.124121          4.630283
        109.124170          4.482589
        109.124219          4.314041
        109.124268          4.125356
        109.124316          3.917368
        109.124365          3.691027
        109.124414          3.447405
        109.124463          3.187689
        109.124512          2.913177
        109.124561          2.625275
        109.124609          2.325479
        109.124658          2.015364
        109.124707          1.696568
        109.124756          1.370775
        109.124805          1.039692
        109.124854          0.705032
        109.124902          0.368498
        109.124951          0.031760
        109.125000         -0.303558
        109.125049         -0.635897
        109.125098         -0.963772
        109.125146         -1.285791
        109.125195         -1.600659
        109.125244         -1.907191
        109.125293         -2.204306
        109.125342         -2.491039
        109.125391         -2.766531
        109.125439         -3.030031
        109.125488         -3.280893
        109.125537         -3.518568
        109.125586         -3.742607
        109.125635         -3.952654
        109.125684         -4.148444
        109.125732         -4.329800
        109.125781         -4.496627
        109.125830         -4.648904
        109.125879         -4.786677
        109.125928         -4.910045
        109.125977         -5.019155
        109.126025         -5.114187
        109.126074         -5.195350
        109.126123         -5.262867
        109.126172         -5.316977
        109.126221         -5.357924
        109.126270         -5.385962
        109.126318         -5.401346
        109.126367         -5.404336
        109.126416         -5.395198
        109.126465         -5.374198
        109.126514         -5.341609
        109.126563         -5.297706
        109.126611         -5.242764
        109.126660         -5.177064
        109.126709         -5.100892
        109.126758         -5.014533
        109.126807         -4.918281
        109.126855         -4.812437
        109.126904         -4.697311
        109.126953         -4.573223
        109.127002         -4.440508
        109.127051         -4.299510
        109.127100         -4.150588
        109.127148         -3.994105
        109.127197         -3.830435
        109.127246         -3.659952
        109.127295         -3.483032
        109.127344         -3.300048
        109.127393         -3.111373
        109.127441         -2.917371
        109.127490         -2.718404
        109.127539         -2.514825
        109.127588         -2.306981
        109.127637         -2.095214
        109.127686         -1.879859
        109.127734         -1.661254
        109.127783         -1.439740
        109.127832         -1.215676
        109.127881         -0.989444
        109.127930         -0.761463
        109.127979         -0.532200
        109.128027         -0.302178
        109.128076         -0.071987
        109.128125          0.157713
        109.128174          0.386183
        109.128223          0.612600
        109.128271          0.836053
        109.128320          1.055537
        109.128369          1.269949
        109.128418          1.478082
        109.128467          1.678625
        109.128516          1.870165
        109.128564          2.051190
        109.128613          2.220104
        109.128662          2.375230
        109.128711          2.514832
        109.128760          2.637123
        109.128809          2.740282
        109.128857          2.822469
        109.128906          2.881840
        109.128955          2.916563
        109.129004          2.924837
        109.129053          2.904906
        109.129102          2.855088
        109.129150          2.773790
        109.129199          2.659531
        109.129248          2.510970
        109.129297          2.326923
        109.129346          2.106392
        109.129395          1.848587
        109.129443          1.552951
        109.129492          1.219185
        109.129541          0.847266
        109.129590          0.437465
        109.129639         -0.009640
        109.129688         -0.493161
        109.129736         -1.011902
        109.129785         -1.564363
        109.129834         -2.148746
        109.129883         -2.762975
        109.129932         -3.404700
        109.129980         -4.071316
        109.130029         -4.759978
        109.130078         -5.467619
        109.130127         -6.190971
        109.130176         -6.926592
        109.130225         -7.670883
        109.130273         -8.420118
        109.130322         -9.170461
        109.130371         -9.917977
        109.130420        -10.658644
        109.130469        -11.388349
        109.130518        -12.102896
        109.130566        -12.797996
        109.130615        -13.469270
        109.130664        -14.112251
        109.130713        -14.722389
        109.130762        -15.295058
        109.130811        -15.825563
        109.130859        -16.309158
        109.130908        -16.741053
        109.130957        -17.116434
        109.131006        -17.430490
        109.131055        -17.678436
        109.131104        -17.855555
        109.131152        -17.957241
        109.131201        -17.979065
        109.131250        -17.916824
        109.131299        -17.766613
        109.131348        -17.524889
        109.131396        -17.188547
        109.131445        -16.754974
        109.131494        -16.222126
        109.131543        -15.588582
        109.131592        -14.853609
        109.131641        -14.017215
        109.131689        -13.080196
        109.131738        -12.044182
        109.131787        -10.911664
        109.131836         -9.686018
        109.131885         -8.371509
        109.131934         -6.973286
        109.131982         -5.497368
        109.132031         -3.950609
        109.132080         -2.340651
        109.132129         -0.675874
        109.132178          1.034678
        109.132227          2.781374
        109.132275          4.554090
        109.132324          6.342309
        109.132373          8.135222
        109.132422          9.921851
        109.132471         11.691158
        109.132520         13.432164
        109.132568         15.134062
        109.132617         16.786324
        109.132666         18.378798
        109.132715         19.901798
        109.132764         21.346176
        109.132813         22.703379
        109.132861         23.965498
        109.132910         25.125307
        109.132959         26.176285
        109.133008         27.112642
        109.133057         27.929342
        109.133105         28.622116
        109.133154         29.187483
        109.133203         29.622763
        109.133252         29.926086
        109.133301         30.096407
        109.133350         30.133490
        109.133398         30.037914
        109.133447         29.811050
        109.133496         29.455051
        109.133545         28.972818
        109.133594         28.367992
        109.133643         27.644926
        109.133691         26.808655
        109.133740         25.864883
        109.133789         24.819958
        109.133838         23.680824
        109.133887         22.454996
        109.133936         21.150497
        109.133984         19.775808
        109.134033         18.339787
        109.134082         16.851595
        109.134131         15.320611
        109.134180         13.756340
        109.134229         12.168328
        109.134277         10.566074
        109.134326          8.958951
        109.134375          7.356125
        109.134424          5.766489
        109.134473          4.198597
        109.134521          2.660608
        109.134570          1.160233
        109.134619         -0.295310
        109.134668         -1.699328
        109.134717         -3.045686
        109.134766         -4.328828
        109.134814         -5.543788
        109.134863         -6.686197
        109.134912         -7.752287
        109.134961         -8.738879
        109.135010         -9.643380
        109.135059        -10.463768
        109.135107        -11.198578
        109.135156        -11.846889
        109.135205        -12.408315
        109.135254        -12.882976
        109.135303        -13.271493
        109.135352        -13.574966
        109.135400        -13.794950
        109.135449        -13.933434
        109.135498        -13.992810
        109.135547        -13.975854
        109.135596        -13.885685
        109.135645        -13.725739
        109.135693        -13.499738
        109.135742        -13.211643
        109.135791        -12.865628
        109.135840        -12.466035
        109.135889        -12.017333
        109.135938        -11.524085
        109.135986        -10.990904
        109.136035        -10.422422
        109.136084         -9.823257
        109.136133         -9.197979
        109.136182         -8.551085
        109.136230         -7.886969
        109.136279         -7.209902
        109.136328         -6.523998
        109.136377         -5.833200
        109.136426         -5.141256
        109.136475         -4.451709
        109.136523         -3.767889
        109.136572         -3.092917
        109.136621         -2.429704
        109.136670         -1.780967
        109.136719         -1.149232
        109.136768         -0.536838
        109.136816          0.054056
        109.136865          0.621479
        109.136914          1.163651
        109.136963          1.678991
        109.137012          2.166123
        109.137061          2.623878
        109.137109          3.051294
        109.137158          3.447613
        109.137207          3.812270
        109.137256          4.144894
        109.137305          4.445294
        109.137354          4.713459
        109.137402          4.949546
        109.137451          5.153877
        109.137500          5.326928
        109.137549          5.469315
        109.137598          5.581779
        109.137646          5.665174
        109.137695          5.720443
        109.137744          5.748608
        109.137793          5.750749
        109.137842          5.727997
        109.137891          5.681523
        109.137939          5.612529
        109.137988          5.522238
        109.138037          5.411891
        109.138086          5.282738
        109.138135          5.136030
        109.138184          4.973014
        109.138232          4.794923
        109.138281          4.602975
        109.138330          4.398357
        109.138379          4.182228
        109.138428          3.955699
        109.138477          3.719837
        109.138525          3.475650
        109.138574          3.224082
        109.138623          2.966013
        109.138672          2.702257
        109.138721          2.433563
        109.138770          2.160618
        109.138818          1.884054
        109.138867          1.604452
        109.138916          1.322346
        109.138965          1.038229
        109.139014          0.752556
        109.139062          0.465755
        109.139111          0.178232
        109.139160         -0.109616
        109.139209         -0.397385
        109.139258         -0.684655
        109.139307         -0.970969
        109.139355         -1.255823
        109.139404         -1.538649
        109.139453         -1.818810
        109.139502         -2.095583
        109.139551         -2.368160
        109.139600         -2.635641
        109.139648         -2.897033
        109.139697         -3.151255
        109.139746         -3.397142
        109.139795         -3.633461
        109.139844         -3.858922
        109.139893         -4.072202
        109.139941         -4.271965
        109.139990         -4.456884
        109.140039         -4.625661
        109.140088         -4.777050
        109.140137         -4.909873
        109.140186         -5.023039
        109.140234         -5.115560
        109.140283         -5.186569
        109.140332         -5.235332
        109.140381         -5.261271
        109.140430         -5.263973
        109.140479         -5.243207
        109.140527         -5.198929
        109.140576         -5.131295
        109.140625         -5.040660
        109.140674         -4.927579
        109.140723         -4.792806
        109.140771         -4.637284
        109.140820         -4.462137
        109.140869         -4.268662
        109.140918         -4.058308
        109.140967         -3.832664
        109.141016         -3.593434
        109.141064         -3.342416
        109.141113         -3.081482
        109.141162         -2.812550
        109.141211         -2.537566
        109.141260         -2.258479
        109.141309         -1.977222
        109.141357         -1.695695
        109.141406         -1.415744
        109.141455         -1.139143
        109.141504         -0.867582
        109.141553         -0.602645
        109.141602         -0.345803
        109.141650         -0.098394
        109.141699          0.138379
        109.141748          0.363464
        109.141797          0.575961
        109.141846          0.775132
        109.141895          0.960401
        109.141943          1.131360
        109.141992          1.287765
        109.142041          1.429534
        109.142090          1.556743
        109.142139          1.669610
        109.142188          1.768484
        109.142236          1.853831
        109.142285          1.926214
        109.142334          1.986278
        109.142383          2.034737
        109.142432          2.072359
        109.142480          2.099956
        109.142529          2.118376
        109.142578          2.128494
        109.142627          2.131200
        109.142676          2.127395
        109.142725          2.117978
        109.142773          2.103841
        109.142822          2.085859
        109.142871          2.064887
        109.142920          2.041752
        109.142969          2.017258
        109.143018          1.992174
        109.143066          1.967237
        109.143115          1.943145
        109.143164          1.920544
        109.143213          1.900026
        109.143262          1.882113
        109.143311          1.867248
        109.143359          1.855787
        109.143408          1.847991
        109.143457          1.844026
        109.143506          1.843956
        109.143555          1.847751
        109.143604          1.855286
        109.143652          1.866349
        109.143701          1.880644
        109.143750          1.897802
        109.143799          1.917386
        109.143848          1.938903
        109.143896          1.961815
        109.143945          1.985547
        109.143994          2.009504
        109.144043          2.033081
        109.144092          2.055674
        109.144141          2.076693
        109.144189          2.095573
        109.144238          2.111783
        109.144287          2.124835
        109.144336          2.134292
        109.144385          2.139768
        109.144434          2.140932
        109.144482          2.137505
        109.144531          2.129257
        109.144580          2.116001
        109.144629          2.097583
        109.144678          2.073879
        109.144727          2.044787
        109.144775          2.010218
        109.144824          1.970093
        109.144873          1.924339
        109.144922          1.872883
        109.144971          1.815654
        109.145020          1.752579
        109.145068          1.683588
        109.145117          1.608614
        109.145166          1.527605
        109.145215          1.440527
        109.145264          1.347373
        109.145313          1.248170
        109.145361          1.142985
        109.145410          1.031925
        109.145459          0.915141
        109.145508          0.792824
        109.145557          0.665209
        109.145605          0.532568
        109.145654          0.395213
        109.145703          0.253496
        109.145752          0.107806
        109.145801         -0.041434
        109.145850         -0.193767
        109.145898         -0.348712
        109.145947         -0.505770
        109.145996         -0.664431
        109.146045         -0.824184
        109.146094         -0.984516
        109.146143         -1.144922
        109.146191         -1.304900
        109.146240         -1.463953
        109.146289         -1.621589
        109.146338         -1.777321
        109.146387         -1.930663
        109.146436         -2.081140
        109.146484         -2.228280
        109.146533         -2.371625
        109.146582         -2.510721
        109.146631         -2.645123
        109.146680         -2.774390
        109.146729         -2.898081
        109.146777         -3.015752
        109.146826         -3.126959
        109.146875         -3.231259
        109.146924         -3.328214
        109.146973         -3.417396
        109.147021         -3.498398
        109.147070         -3.570833
        109.147119         -3.634349
        109.147168         -3.688623
        109.147217         -3.733372
        109.147266         -3.768348
        109.147314         -3.793349
        109.147363         -3.808212
        109.147412         -3.812825
        109.147461         -3.807125
        109.147510         -3.791102
        109.147559         -3.764798
        109.147607         -3.728310
        109.147656         -3.681789
        109.147705         -3.625436
        109.147754         -3.559499
        109.147803         -3.484273
        109.147852         -3.400096
        109.147900         -3.307348
        109.147949         -3.206446
        109.147998         -3.097847
        109.148047         -2.982043
        109.148096         -2.859560
        109.148145         -2.730952
        109.148193         -2.596804
        109.148242         -2.457725
        109.148291         -2.314346
        109.148340         -2.167318
        109.148389         -2.017302
        109.148438         -1.864974
        109.148486         -1.711011
        109.148535         -1.556093
        109.148584         -1.400895
        109.148633         -1.246084
        109.148682         -1.092319
        109.148730         -0.940243
        109.148779         -0.790484
        109.148828         -0.643650
        109.148877         -0.500330
        109.148926         -0.361081
        109.148975         -0.226430
        109.149023         -0.096866
        109.149072          0.027165
        109.149121          0.145265
        109.149170          0.257083
        109.149219          0.362320
        109.149268          0.460721
        109.149316          0.552079
        109.149365          0.636229
        109.149414          0.713047
        109.149463          0.782446
        109.149512          0.844378
        109.149561          0.898831
        109.149609          0.945828
        109.149658          0.985427
        109.149707          1.017714
        109.149756          1.042806
        109.149805          1.060845
        109.149854          1.071991
        109.149902          1.076424
        109.149951          1.074338
        109.150000          1.065939
        109.150049          1.051444
        109.150098          1.031077
        109.150146          1.005076
        109.150195          0.973686
        109.150244          0.937160
        109.150293          0.895764
        109.150342          0.849776
        109.150391          0.799486
        109.150439          0.745199
        109.150488          0.687236
        109.150537          0.625935
        109.150586          0.561649
        109.150635          0.494747
        109.150684          0.425613
        109.150732          0.354643
        109.150781          0.282243
        109.150830          0.208830
        109.150879          0.134825
        109.150928          0.060656
        109.150977         -0.013249
        109.151025         -0.086461
        109.151074         -0.158557
        109.151123         -0.229124
        109.151172         -0.297764
        109.151221         -0.364096
        109.151270         -0.427769
        109.151318         -0.488460
        109.151367         -0.545884
        109.151416         -0.599795
        109.151465         -0.649991
        109.151514         -0.696318
        109.151563         -0.738666
        109.151611         -0.776970
        109.151660         -0.811207
        109.151709         -0.841396
        109.151758         -0.867587
        109.151807         -0.889863
        109.151855         -0.908330
        109.151904         -0.923118
        109.151953         -0.934373
        109.152002         -0.942259
        109.152051         -0.946950
        109.152100         -0.948633
        109.152148         -0.947499
        109.152197         -0.943744
        109.152246         -0.937563
        109.152295         -0.929146
        109.152344         -0.918671
        109.152393         -0.906305
        109.152441         -0.892196
        109.152490         -0.876473
        109.152539         -0.859248
        109.152588         -0.840609
        109.152637         -0.820627
        109.152686         -0.799356
        109.152734         -0.776828
        109.152783         -0.753061
        109.152832         -0.728056
        109.152881         -0.701797
        109.152930         -0.674254
        109.152979         -0.645380
        109.153027         -0.615117
        109.153076         -0.583398
        109.153125         -0.550145
        109.153174         -0.515276
        109.153223         -0.478704
        109.153271         -0.440346
        109.153320         -0.400126
        109.153369         -0.357979
        109.153418         -0.313859
        109.153467         -0.267743
        109.153516         -0.219642
        109.153564         -0.169598
        109.153613         -0.117692
        109.153662         -0.064042
        109.153711         -0.008799
        109.153760          0.047855
        109.153809          0.105715
        109.153857          0.164559
        109.153906          0.224153
        109.153955          0.284254
        109.154004          0.344614
        109.154053          0.404978
        109.154102          0.465080
        109.154150          0.524644
        109.154199          0.583376
        109.154248          0.640961
        109.154297          0.697067
        109.154346          0.751336
        109.154395          0.803388
        109.154443          0.852822
        109.154492          0.899210
        109.154541          0.942102
        109.154590          0.981020
        109.154639          1.015461
        109.154687          1.044898
        109.154736          1.068779
        109.154785          1.086540
        109.154834          1.097609
        109.154883          1.101420
        109.154932          1.097428
        109.154980          1.085130
        109.155029          1.064079
        109.155078          1.033906
        109.155127          0.994335
        109.155176          0.945198
        109.155225          0.886451
        109.155273          0.818175
        109.155322          0.740581
        109.155371          0.654010
        109.155420          0.558926
        109.155469          0.455904
        109.155518          0.345621
        109.155566          0.228840
        109.155615          0.106391
        109.155664         -0.020840
        109.155713         -0.151939
        109.155762         -0.285971
        109.155811         -0.422010
        109.155859         -0.559150
        109.155908         -0.696528
        109.155957         -0.833332
        109.156006         -0.968820
        109.156055         -1.102326
        109.156104         -1.233259
        109.156152         -1.361114
        109.156201         -1.485460
        109.156250         -1.605939
        109.156299         -1.722264
        109.156348         -1.834205
        109.156396         -1.941587
        109.156445         -2.044283
        109.156494         -2.142205
        109.156543         -2.235297
        109.156592         -2.323530
        109.156641         -2.406893
        109.156689         -2.485387
        109.156738         -2.559023
        109.156787         -2.627817
        109.156836         -2.691792
        109.156885         -2.750983
        109.156934         -2.805439
        109.156982         -2.855229
        109.157031         -2.900450
        109.157080         -2.941227
        109.157129         -2.977717
        109.157178         -3.010105
        109.157227         -3.038608
        109.157275         -3.063462
        109.157324         -3.084928
        109.157373         -3.103276
        109.157422         -3.118790
        109.157471         -3.131757
        109.157520         -3.142467
        109.157568         -3.151204
        109.157617         -3.158239
        109.157666         -3.163830
        109.157715         -3.168205
        109.157764         -3.171563
        109.157813         -3.174066
        109.157861         -3.175833
        109.157910         -3.176934
        109.157959         -3.177397
        109.158008         -3.177200
        109.158057         -3.176275
        109.158105         -3.174512
        109.158154         -3.171762
        109.158203         -3.167840
        109.158252         -3.162535
        109.158301         -3.155617
        109.158350         -3.146843
        109.158398         -3.135969
        109.158447         -3.122761
        109.158496         -3.107005
        109.158545         -3.088515
        109.158594         -3.067142
        109.158643         -3.042774
        109.158691         -3.015346
        109.158740         -2.984832
        109.158789         -2.951250
        109.158838         -2.914652
        109.158887         -2.875127
        109.158936         -2.832788
        109.158984         -2.787777
        109.159033         -2.740250
        109.159082         -2.690380
        109.159131         -2.638344
        109.159180         -2.584327
        109.159229         -2.528510
        109.159277         -2.471066
        109.159326         -2.412158
        109.159375         -2.351934
        109.159424         -2.290528
        109.159473         -2.228055
        109.159521         -2.164615
        109.159570         -2.100296
        109.159619         -2.035177
        109.159668         -1.969335
        109.159717         -1.902856
        109.159766         -1.835832
        109.159814         -1.768378
        109.159863         -1.700627
        109.159912         -1.632739
        109.159961         -1.564902
        109.160010         -1.497327
        109.160059         -1.430255
        109.160107         -1.363948
        109.160156         -1.298688
        109.160205         -1.234776
        109.160254         -1.172522
        109.160303         -1.112240
        109.160352         -1.054238
        109.160400         -0.998804
        109.160449         -0.946201
        109.160498         -0.896654
        109.160547         -0.850347
        109.160596         -0.807413
        109.160645         -0.767943
        109.160693         -0.731979
        109.160742         -0.699522
        109.160791         -0.670539
        109.160840         -0.644959
        109.160889         -0.622685
        109.160938         -0.603592
        109.160986         -0.587534
        109.161035         -0.574347
        109.161084         -0.563857
        109.161133         -0.555886
        109.161182         -0.550258
        109.161230         -0.546807
        109.161279         -0.545383
        109.161328         -0.545847
        109.161377         -0.548078
        109.161426         -0.551962
        109.161475         -0.557388
        109.161523         -0.564249
        109.161572         -0.572431
        109.161621         -0.581814
        109.161670         -0.592271
        109.161719         -0.603672
        109.161768         -0.615877
        109.161816         -0.628747
        109.161865         -0.642133
        109.161914         -0.655884
        109.161963         -0.669838
        109.162012         -0.683828
        109.162061         -0.697676
        109.162109         -0.711199
        109.162158         -0.724212
        109.162207         -0.736528
        109.162256         -0.747966
        109.162305         -0.758351
        109.162354         -0.767516
        109.162402         -0.775303
        109.162451         -0.781564
        109.162500         -0.786158
        109.162549         -0.788951
        109.162598         -0.789820
        109.162646         -0.788652
        109.162695         -0.785347
        109.162744         -0.779819
        109.162793         -0.772000
        109.162842         -0.761839
        109.162891         -0.749303
        109.162939         -0.734379
        109.162988         -0.717074
        109.163037         -0.697414
        109.163086         -0.675447
        109.163135         -0.651241
        109.163184         -0.624888
        109.163232         -0.596501
        109.163281         -0.566215
        109.163330         -0.534184
        109.163379         -0.500576
        109.163428         -0.465578
        109.163477         -0.429383
        109.163525         -0.392199
        109.163574         -0.354239
        109.163623         -0.315721
        109.163672         -0.276871
        109.163721         -0.237916
        109.163770         -0.199085
        109.163818         -0.160606
        109.163867         -0.122705
        109.163916         -0.085603
        109.163965         -0.049519
        109.164014         -0.014665
        109.164063          0.018753
        109.164111          0.050530
        109.164160          0.080473
        109.164209          0.108392
        109.164258          0.134108
        109.164307          0.157457
        109.164355          0.178296
        109.164404          0.196504
        109.164453          0.211993
        109.164502          0.224705
        109.164551          0.234625
        109.164600          0.241775
        109.164648          0.246217
        109.164697          0.248057
        109.164746          0.247438
        109.164795          0.244543
        109.164844          0.239592
        109.164893          0.232837
        109.164941          0.224565
        109.164990          0.215087
        109.165039          0.204735
        109.165088          0.193858
        109.165137          0.182813
        109.165186          0.171959
        109.165234          0.161652
        109.165283          0.152239
        109.165332          0.144054
        109.165381          0.137414
        109.165430          0.132616
        109.165479          0.129934
        109.165527          0.129616
        109.165576          0.131884
        109.165625          0.136927
        109.165674          0.144906
        109.165723          0.155945
        109.165771          0.170137
        109.165820          0.187545
        109.165869          0.208197
        109.165918          0.232099
        109.165967          0.259226
        109.166016          0.289537
        109.166064          0.322966
        109.166113          0.359433
        109.166162          0.398840
        109.166211          0.441077
        109.166260          0.486016
        109.166309          0.533519
        109.166357          0.583430
        109.166406          0.635582
        109.166455          0.689793
        109.166504          0.745865
        109.166553          0.803585
        109.166602          0.862724
        109.166650          0.923038
        109.166699          0.984265
        109.166748          1.046125
        109.166797          1.108322
        109.166846          1.170542
        109.166895          1.232456
        109.166943          1.293720
        109.166992          1.353975
        109.167041          1.412851
        109.167090          1.469968
        109.167139          1.524938
        109.167188          1.577371
        109.167236          1.626875
        109.167285          1.673063
        109.167334          1.715554
        109.167383          1.753981
        109.167432          1.787992
        109.167480          1.817254
        109.167529          1.841455
        109.167578          1.860309
        109.167627          1.873556
        109.167676          1.880964
        109.167725          1.882329
        109.167773          1.877481
        109.167822          1.866282
        109.167871          1.848628
        109.167920          1.824452
        109.167969          1.793721
        109.168018          1.756439
        109.168066          1.712647
        109.168115          1.662419
        109.168164          1.605867
        109.168213          1.543134
        109.168262          1.474400
        109.168311          1.399878
        109.168359          1.319819
        109.168408          1.234509
        109.168457          1.144270
        109.168506          1.049467
        109.168555          0.950500
        109.168604          0.847808
        109.168652          0.741871
        109.168701          0.633203
        109.168750          0.522357
        109.168799          0.409917
        109.168848          0.296499
        109.168896          0.182749
        109.168945          0.069335
        109.168994         -0.043057
        109.169043         -0.153727
        109.169092         -0.261970
        109.169141         -0.367085
        109.169189         -0.468383
        109.169238         -0.565192
        109.169287         -0.656867
        109.169336         -0.742797
        109.169385         -0.822409
        109.169434         -0.895173
        109.169482         -0.960607
        109.169531         -1.018282
        109.169580         -1.067825
        109.169629         -1.108923
        109.169678         -1.141327
        109.169727         -1.164855
        109.169775         -1.179396
        109.169824         -1.184909
        109.169873         -1.181426
        109.169922         -1.169050
        109.169971         -1.147956
        109.170020         -1.118387
        109.170068         -1.080656
        109.170117         -1.035140
        109.170166         -0.982279
        109.170215         -0.922573
        109.170264         -0.856577
        109.170312         -0.784901
        109.170361         -0.708198
        109.170410         -0.627162
        109.170459         -0.542522
        109.170508         -0.455033
        109.170557         -0.365467
        109.170605         -0.274611
        109.170654         -0.183255
        109.170703         -0.092188
        109.170752         -0.002189
        109.170801          0.085979
        109.170850          0.171575
        109.170898          0.253890
        109.170947          0.332249
        109.170996          0.406023
        109.171045          0.474636
        109.171094          0.537567
        109.171143          0.594360
        109.171191          0.644628
        109.171240          0.688059
        109.171289          0.724413
        109.171338          0.753533
        109.171387          0.775340
        109.171436          0.789839
        109.171484          0.797112
        109.171533          0.797324
        109.171582          0.790714
        109.171631          0.777595
        109.171680          0.758345
        109.171729          0.733405
        109.171777          0.703270
        109.171826          0.668480
        109.171875          0.629613
        109.171924          0.587279
        109.171973          0.542111
        109.172021          0.494754
        109.172070          0.445865
        109.172119          0.396099
        109.172168          0.346107
        109.172217          0.296529
        109.172266          0.247990
        109.172314          0.201090
        109.172363          0.156407
        109.172412          0.114483
        109.172461          0.075827
        109.172510          0.040903
        109.172559          0.010134
        109.172607         -0.016106
        109.172656         -0.037496
        109.172705         -0.053765
        109.172754         -0.064697
        109.172803         -0.070129
        109.172852         -0.069951
        109.172900         -0.064109
        109.172949         -0.052601
        109.172998         -0.035474
        109.173047         -0.012828
        109.173096          0.015188
        109.173145          0.048381
        109.173193          0.086510
        109.173242          0.129295
        109.173291          0.176417
        109.173340          0.227521
        109.173389          0.282220
        109.173438          0.340102
        109.173486          0.400727
        109.173535          0.463641
        109.173584          0.528375
        109.173633          0.594455
        109.173682          0.661408
        109.173730          0.728768
        109.173779          0.796087
        109.173828          0.862939
        109.173877          0.928928
        109.173926          0.993695
        109.173975          1.056922
        109.174023          1.118338
        109.174072          1.177721
        109.174121          1.234900
        109.174170          1.289754
        109.174219          1.342215
        109.174268          1.392260
        109.174316          1.439915
        109.174365          1.485246
        109.174414          1.528356
        109.174463          1.569382
        109.174512          1.608491
        109.174561          1.645870
        109.174609          1.681726
        109.174658          1.716280
        109.174707          1.749756
        109.174756          1.782385
        109.174805          1.814391
        109.174854          1.845988
        109.174902          1.877377
        109.174951          1.908738
        109.175000          1.940225
        109.175049          1.971961
        109.175098          2.004036
        109.175146          2.036504
        109.175195          2.069377
        109.175244          2.102627
        109.175293          2.136182
        109.175342          2.169932
        109.175391          2.203722
        109.175439          2.237360
        109.175488          2.270617
        109.175537          2.303229
        109.175586          2.334903
        109.175635          2.365324
        109.175684          2.394154
        109.175732          2.421042
        109.175781          2.445632
        109.175830          2.467566
        109.175879          2.486491
        109.175928          2.502066
        109.175977          2.513972
        109.176025          2.521913
        109.176074          2.525625
        109.176123          2.524885
        109.176172          2.519512
        109.176221          2.509374
        109.176270          2.494391
        109.176318          2.474540
        109.176367          2.449851
        109.176416          2.420408
        109.176465          2.386350
        109.176514          2.347862
        109.176563          2.305178
        109.176611          2.258569
        109.176660          2.208343
        109.176709          2.154836
        109.176758          2.098408
        109.176807          2.039436
        109.176855          1.978313
        109.176904          1.915436
        109.176953          1.851205
        109.177002          1.786019
        109.177051          1.720272
        109.177100          1.654347
        109.177148          1.588617
        109.177197          1.523441
        109.177246          1.459165
        109.177295          1.396115
        109.177344          1.334603
        109.177393          1.274923
        109.177441          1.217350
        109.177490          1.162139
        109.177539          1.109526
        109.177588          1.059723
        109.177637          1.012916
        109.177686          0.969267
        109.177734          0.928908
        109.177783          0.891941
        109.177832          0.858437
        109.177881          0.828437
        109.177930          0.801947
        109.177979          0.778941
        109.178027          0.759364
        109.178076          0.743130
        109.178125          0.730124
        109.178174          0.720208
        109.178223          0.713218
        109.178271          0.708977
        109.178320          0.707291
        109.178369          0.707960
        109.178418          0.710779
        109.178467          0.715546
        109.178516          0.722063
        109.178564          0.730140
        109.178613          0.739599
        109.178662          0.750274
        109.178711          0.762010
        109.178760          0.774668
        109.178809          0.788116
        109.178857          0.802239
        109.178906          0.816928
        109.178955          0.832084
        109.179004          0.847618
        109.179053          0.863446
        109.179102          0.879492
        109.179150          0.895687
        109.179199          0.911964
        109.179248          0.928263
        109.179297          0.944523
        109.179346          0.960688
        109.179395          0.976699
        109.179443          0.992499
        109.179492          1.008028
        109.179541          1.023223
        109.179590          1.038017
        109.179639          1.052334
        109.179688          1.066093
        109.179736          1.079199
        109.179785          1.091546
        109.179834          1.103014
        109.179883          1.113470
        109.179932          1.122765
        109.179980          1.130740
        109.180029          1.137225
        109.180078          1.142043
        109.180127          1.145015
        109.180176          1.145968
        109.180225          1.144736
        109.180273          1.141174
        109.180322          1.135158
        109.180371          1.126597
        109.180420          1.115438
        109.180469          1.101669
        109.180518          1.085327
        109.180566          1.066495
        109.180615          1.045303
        109.180664          1.021925
        109.180713          0.996574
        109.180762          0.969492
        109.180811          0.940943
        109.180859          0.911201
        109.180908          0.880543
        109.180957          0.849231
        109.181006          0.817507
        109.181055          0.785579
        109.181104          0.753614
        109.181152          0.721724
        109.181201          0.689964
        109.181250          0.658324
        109.181299          0.626730
        109.181348          0.595044
        109.181396          0.563071
        109.181445          0.530570
        109.181494          0.497269
        109.181543          0.462882
        109.181592          0.427125
        109.181641          0.389741
        109.181689          0.350512
        109.181738          0.309280
        109.181787          0.265956
        109.181836          0.220537
        109.181885          0.173105
        109.181934          0.123832
        109.181982          0.072980
        109.182031          0.020894
        109.182080         -0.032005
        109.182129         -0.085236
        109.182178         -0.138270
        109.182227         -0.190549
        109.182275         -0.241505
        109.182324         -0.290578
        109.182373         -0.337239
        109.182422         -0.381001
        109.182471         -0.421441
        109.182520         -0.458208
        109.182568         -0.491031
        109.182617         -0.519722
        109.182666         -0.544178
        109.182715         -0.564378
        109.182764         -0.580374
        109.182813         -0.592282
        109.182861         -0.600278
        109.182910         -0.604577
        109.182959         -0.605425
        109.183008         -0.603084
        109.183057         -0.597821
        109.183105         -0.589892
        109.183154         -0.579536
        109.183203         -0.566962
        109.183252         -0.552349
        109.183301         -0.535842
        109.183350         -0.517552
        109.183398         -0.497559
        109.183447         -0.475917
        109.183496         -0.452662
        109.183545         -0.427819
        109.183594         -0.401409
        109.183643         -0.373461
        109.183691         -0.344020
        109.183740         -0.313156
        109.183789         -0.280970
        109.183838         -0.247599
        109.183887         -0.213221
        109.183936         -0.178051
        109.183984         -0.142338
        109.184033         -0.106362
        109.184082         -0.070425
        109.184131         -0.034844
        109.184180          0.000056
        109.184229          0.033950
        109.184277          0.066519
        109.184326          0.097455
        109.184375          0.126469
        109.184424          0.153289
        109.184473          0.177671
        109.184521          0.199397
        109.184570          0.218278
        109.184619          0.234153
        109.184668          0.246890
        109.184717          0.256384
        109.184766          0.262552
        109.184814          0.265331
        109.184863          0.264674
        109.184912          0.260550
        109.184961          0.252940
        109.185010          0.241837
        109.185059          0.227245
        109.185107          0.209182
        109.185156          0.187678
        109.185205          0.162778
        109.185254          0.134541
        109.185303          0.103043
        109.185352          0.068374
        109.185400          0.030643
        109.185449         -0.010022
        109.185498         -0.053475
        109.185547         -0.099553
        109.185596         -0.148073
        109.185645         -0.198833
        109.185693         -0.251615
        109.185742         -0.306185
        109.185791         -0.362291
        109.185840         -0.419669
        109.185889         -0.478036
        109.185937         -0.537098
        109.185986         -0.596547
        109.186035         -0.656061
        109.186084         -0.715310
        109.186133         -0.773955
        109.186182         -0.831649
        109.186230         -0.888044
        109.186279         -0.942787
        109.186328         -0.995526
        109.186377         -1.045910
        109.186426         -1.093591
        109.186475         -1.138224
        109.186523         -1.179470
        109.186572         -1.217002
        109.186621         -1.250503
        109.186670         -1.279677
        109.186719         -1.304250
        109.186768         -1.323978
        109.186816         -1.338650
        109.186865         -1.348096
        109.186914         -1.352191
        109.186963         -1.350858
        109.187012         -1.344074
        109.187061         -1.331866
        109.187109         -1.314322
        109.187158         -1.291584
        109.187207         -1.263848
        109.187256         -1.231367
        109.187305         -1.194443
        109.187354         -1.153430
        109.187402         -1.108723
        109.187451         -1.060755
        109.187500         -1.009992
        109.187549         -0.956921
        109.187598         -0.902049
        109.187646         -0.845890
        109.187695         -0.788958
        109.187744         -0.731766
        109.187793         -0.674813
        109.187842         -0.618585
        109.187891         -0.563548
        109.187939         -0.510143
        109.187988         -0.458787
        109.188037         -0.409867
        109.188086         -0.363739
        109.188135         -0.320727
        109.188184         -0.281118
        109.188232         -0.245168
        109.188281         -0.213095
        109.188330         -0.185083
        109.188379         -0.161283
        109.188428         -0.141809
        109.188477         -0.126748
        109.188525         -0.116153
        109.188574         -0.110048
        109.188623         -0.108433
        109.188672         -0.111278
        109.188721         -0.118536
        109.188770         -0.130132
        109.188818         -0.145976
        109.188867         -0.165953
        109.188916         -0.189931
        109.188965         -0.217755
        109.189014         -0.249246
        109.189063         -0.284199
        109.189111         -0.322386
        109.189160         -0.363550
        109.189209         -0.407411
        109.189258         -0.453663
        109.189307         -0.501981
        109.189355         -0.552020
        109.189404         -0.603425
        109.189453         -0.655829
        109.189502         -0.708862
        109.189551         -0.762152
        109.189600         -0.815334
        109.189648         -0.868048
        109.189697         -0.919947
        109.189746         -0.970697
        109.189795         -1.019982
        109.189844         -1.067506
        109.189893         -1.112990
        109.189941         -1.156179
        109.189990         -1.196838
        109.190039         -1.234756
        109.190088         -1.269743
        109.190137         -1.301631
        109.190186         -1.330277
        109.190234         -1.355559
        109.190283         -1.377376
        109.190332         -1.395649
        109.190381         -1.410316
        109.190430         -1.421330
        109.190479         -1.428661
        109.190527         -1.432294
        109.190576         -1.432225
        109.190625         -1.428469
        109.190674         -1.421058
        109.190723         -1.410043
        109.190771         -1.395501
        109.190820         -1.377531
        109.190869         -1.356257
        109.190918         -1.331833
        109.190967         -1.304432
        109.191016         -1.274258
        109.191064         -1.241534
        109.191113         -1.206511
        109.191162         -1.169459
        109.191211         -1.130674
        109.191260         -1.090469
        109.191309         -1.049176
        109.191357         -1.007143
        109.191406         -0.964726
        109.191455         -0.922284
        109.191504         -0.880176
        109.191553         -0.838754
        109.191602         -0.798359
        109.191650         -0.759312
        109.191699         -0.721919
        109.191748         -0.686461
        109.191797         -0.653193
        109.191846         -0.622347
        109.191895         -0.594121
        109.191943         -0.568686
        109.191992         -0.546176
        109.192041         -0.526695
        109.192090         -0.510305
        109.192139         -0.497038
        109.192188         -0.486887
        109.192236         -0.479812
        109.192285         -0.475742
        109.192334         -0.474576
        109.192383         -0.476189
        109.192432         -0.480432
        109.192480         -0.487140
        109.192529         -0.496130
        109.192578         -0.507210
        109.192627         -0.520179
        109.192676         -0.534829
        109.192725         -0.550951
        109.192773         -0.568329
        109.192822         -0.586751
        109.192871         -0.606002
        109.192920         -0.625866
        109.192969         -0.646131
        109.193018         -0.666581
        109.193066         -0.687004
        109.193115         -0.707186
        109.193164         -0.726913
        109.193213         -0.745971
        109.193262         -0.764148
        109.193311         -0.781231
        109.193359         -0.797009
        109.193408         -0.811274
        109.193457         -0.823824
        109.193506         -0.834462
        109.193555         -0.843004
        109.193604         -0.849276
        109.193652         -0.853123
        109.193701         -0.854406
        109.193750         -0.853010
        109.193799         -0.848845
        109.193848         -0.841847
        109.193896         -0.831977
        109.193945         -0.819228
        109.193994         -0.803624
        109.194043         -0.785220
        109.194092         -0.764103
        109.194141         -0.740396
        109.194189         -0.714256
        109.194238         -0.685872
        109.194287         -0.655468
        109.194336         -0.623295
        109.194385         -0.589634
        109.194434         -0.554785
        109.194482         -0.519069
        109.194531         -0.482818
        109.194580         -0.446376
        109.194629         -0.410087
        109.194678         -0.374296
        109.194727         -0.339343
        109.194775         -0.305556
        109.194824         -0.273247
        109.194873         -0.242710
        109.194922         -0.214209
        109.194971         -0.187981
        109.195020         -0.164228
        109.195068         -0.143115
        109.195117         -0.124768
        109.195166         -0.109270
        109.195215         -0.096666
        109.195264         -0.086962
        109.195313         -0.080126
        109.195361         -0.076090
        109.195410         -0.074760
        109.195459         -0.076015
        109.195508         -0.079714
        109.195557         -0.085702
        109.195605         -0.093814
        109.195654         -0.103878
        109.195703         -0.115719
        109.195752         -0.129164
        109.195801         -0.144039
        109.195850         -0.160175
        109.195898         -0.177405
        109.195947         -0.195566
        109.195996         -0.214499
        109.196045         -0.234045
        109.196094         -0.254051
        109.196143         -0.274364
        109.196191         -0.294830
        109.196240         -0.315295
        109.196289         -0.335607
        109.196338         -0.355606
        109.196387         -0.375138
        109.196436         -0.394043
        109.196484         -0.412167
        109.196533         -0.429357
        109.196582         -0.445471
        109.196631         -0.460373
        109.196680         -0.473942
        109.196729         -0.486071
        109.196777         -0.496669
        109.196826         -0.505666
        109.196875         -0.513009
        109.196924         -0.518668
        109.196973         -0.522636
        109.197021         -0.524928
        109.197070         -0.525583
        109.197119         -0.524665
        109.197168         -0.522260
        109.197217         -0.518477
        109.197266         -0.513447
        109.197314         -0.507315
        109.197363         -0.500244
        109.197412         -0.492408
        109.197461         -0.483990
        109.197510         -0.475177
        109.197559         -0.466159
        109.197607         -0.457126
        109.197656         -0.448262
        109.197705         -0.439747
        109.197754         -0.431752
        109.197803         -0.424439
        109.197852         -0.417956
        109.197900         -0.412442
        109.197949         -0.408020
        109.197998         -0.404803
        109.198047         -0.402891
        109.198096         -0.402373
        109.198145         -0.403329
        109.198193         -0.405829
        109.198242         -0.409940
        109.198291         -0.415718
        109.198340         -0.423217
        109.198389         -0.432485
        109.198438         -0.443567
        109.198486         -0.456500
        109.198535         -0.471323
        109.198584         -0.488068
        109.198633         -0.506765
        109.198682         -0.527439
        109.198730         -0.550115
        109.198779         -0.574809
        109.198828         -0.601532
        109.198877         -0.630283
        109.198926         -0.661051
        109.198975         -0.693805
        109.199023         -0.728497
        109.199072         -0.765056
        109.199121         -0.803387
        109.199170         -0.843373
        109.199219         -0.884867
        109.199268         -0.927702
        109.199316         -0.971687
        109.199365         -1.016609
        109.199414         -1.062238
        109.199463         -1.108329
        109.199512         -1.154625
        109.199561         -1.200860
        109.199609         -1.246765
        109.199658         -1.292068
        109.199707         -1.336496
        109.199756         -1.379781
        109.199805         -1.421659
        109.199854         -1.461873
        109.199902         -1.500173
        109.199951         -1.536320
        109.200000         -1.570090
        109.200049         -1.601271
        109.200098         -1.629669
        109.200146         -1.655107
        109.200195         -1.677428
        109.200244         -1.696495
        109.200293         -1.712188
        109.200342         -1.724410
        109.200391         -1.733082
        109.200439         -1.738143
        109.200488         -1.739553
        109.200537         -1.737288
        109.200586         -1.731341
        109.200635         -1.721719
        109.200684         -1.708442
        109.200732         -1.691541
        109.200781         -1.671053
        109.200830         -1.647024
        109.200879         -1.619503
        109.200928         -1.588547
        109.200977         -1.554220
        109.201025         -1.516590
        109.201074         -1.475737
        109.201123         -1.431750
        109.201172         -1.384729
        109.201221         -1.334785
        109.201270         -1.282046
        109.201318         -1.226650
        109.201367         -1.168751
        109.201416         -1.108521
        109.201465         -1.046148
        109.201514         -0.981838
        109.201562         -0.915817
        109.201611         -0.848328
        109.201660         -0.779632
        109.201709         -0.710006
        109.201758         -0.639737
        109.201807         -0.569122
        109.201855         -0.498465
        109.201904         -0.428067
        109.201953         -0.358228
        109.202002         -0.289239
        109.202051         -0.221382
        109.202100         -0.154923
        109.202148         -0.090111
        109.202197         -0.027178
        109.202246          0.033667
        109.202295          0.092232
        109.202344          0.148350
        109.202393          0.201874
        109.202441          0.252681
        109.202490          0.300670
        109.202539          0.345760
        109.202588          0.387892
        109.202637          0.427026
        109.202686          0.463136
        109.202734          0.496212
        109.202783          0.526256
        109.202832          0.553278
        109.202881          0.577297
        109.202930          0.598340
        109.202979          0.616442
        109.203027          0.631648
        109.203076          0.644011
        109.203125          0.653599
        109.203174          0.660488
        109.203223          0.664770
        109.203271          0.666549
        109.203320          0.665941
        109.203369          0.663077
        109.203418          0.658097
        109.203467          0.651156
        109.203516          0.642419
        109.203564          0.632065
        109.203613          0.620280
        109.203662          0.607264
        109.203711          0.593220
        109.203760          0.578362
        109.203809          0.562903
        109.203857          0.547061
        109.203906          0.531049
        109.203955          0.515080
        109.204004          0.499357
        109.204053          0.484078
        109.204102          0.469425
        109.204150          0.455571
        109.204199          0.442672
        109.204248          0.430869
        109.204297          0.420286
        109.204346          0.411030
        109.204395          0.403191
        109.204443          0.396842
        109.204492          0.392039
        109.204541          0.388821
        109.204590          0.387212
        109.204639          0.387218
        109.204688          0.388830
        109.204736          0.392019
        109.204785          0.396744
        109.204834          0.402945
        109.204883          0.410549
        109.204932          0.419467
        109.204980          0.429599
        109.205029          0.440831
        109.205078          0.453044
        109.205127          0.466107
        109.205176          0.479887
        109.205225          0.494246
        109.205273          0.509045
        109.205322          0.524148
        109.205371          0.539423
        109.205420          0.554743
        109.205469          0.569990
        109.205518          0.585059
        109.205566          0.599857
        109.205615          0.614306
        109.205664          0.628345
        109.205713          0.641929
        109.205762          0.655029
        109.205811          0.667637
        109.205859          0.679756
        109.205908          0.691407
        109.205957          0.702625
        109.206006          0.713455
        109.206055          0.723953
        109.206104          0.734184
        109.206152          0.744217
        109.206201          0.754127
        109.206250          0.763993
        109.206299          0.773896
        109.206348          0.783915
        109.206396          0.794128
        109.206445          0.804614
        109.206494          0.815441
        109.206543          0.826677
        109.206592          0.838380
        109.206641          0.850599
        109.206689          0.863375
        109.206738          0.876741
        109.206787          0.890718
        109.206836          0.905319
        109.206885          0.920544
        109.206934          0.936387
        109.206982          0.952828
        109.207031          0.969836
        109.207080          0.987369
        109.207129          1.005373
        109.207178          1.023782
        109.207227          1.042518
        109.207275          1.061491
        109.207324          1.080600
        109.207373          1.099735
        109.207422          1.118773
        109.207471          1.137585
        109.207520          1.156035
        109.207568          1.173978
        109.207617          1.191266
        109.207666          1.207748
        109.207715          1.223269
        109.207764          1.237674
        109.207813          1.250808
        109.207861          1.262516
        109.207910          1.272648
        109.207959          1.281056
        109.208008          1.287600
        109.208057          1.292146
        109.208105          1.294571
        109.208154          1.294763
        109.208203          1.292624
        109.208252          1.288071
        109.208301          1.281036
        109.208350          1.271470
        109.208398          1.259341
        109.208447          1.244637
        109.208496          1.227368
        109.208545          1.207562
        109.208594          1.185269
        109.208643          1.160561
        109.208691          1.133527
        109.208740          1.104271
        109.208789          1.072916
        109.208838          1.039593
        109.208887          1.004446
        109.208936          0.967624
        109.208984          0.929282
        109.209033          0.889575
        109.209082          0.848661
        109.209131          0.806696
        109.209180          0.763831
        109.209229          0.720215
        109.209277          0.675993
        109.209326          0.631303
        109.209375          0.586279
        109.209424          0.541051
        109.209473          0.495746
        109.209521          0.450487
        109.209570          0.405394
        109.209619          0.360587
        109.209668          0.316182
        109.209717          0.272295
        109.209766          0.229039
        109.209814          0.186525
        109.209863          0.144862
        109.209912          0.104154
        109.209961          0.064504
        109.210010          0.026012
        109.210059         -0.011228
        109.210107         -0.047122
        109.210156         -0.081584
        109.210205         -0.114534
        109.210254         -0.145897
        109.210303         -0.175607
        109.210352         -0.203611
        109.210400         -0.229863
        109.210449         -0.254331
        109.210498         -0.276996
        109.210547         -0.297849
        109.210596         -0.316897
        109.210645         -0.334160
        109.210693         -0.349672
        109.210742         -0.363479
        109.210791         -0.375646
        109.210840         -0.386250
        109.210889         -0.395384
        109.210938         -0.403156
        109.210986         -0.409683
        109.211035         -0.415092
        109.211084         -0.419514
        109.211133         -0.423081
        109.211182         -0.425919
        109.211230         -0.428144
        109.211279         -0.429856
        109.211328         -0.431135
        109.211377         -0.432037
        109.211426         -0.432591
        109.211475         -0.432797
        109.211523         -0.432626
        109.211572         -0.432022
        109.211621         -0.430903
        109.211670         -0.429164
        109.211719         -0.426686
        109.211768         -0.423337
        109.211816         -0.418976
        109.211865         -0.413465
        109.211914         -0.406669
        109.211963         -0.398464
        109.212012         -0.388739
        109.212061         -0.377405
        109.212109         -0.364393
        109.212158         -0.349661
        109.212207         -0.333193
        109.212256         -0.314997
        109.212305         -0.295109
        109.212354         -0.273589
        109.212402         -0.250514
        109.212451         -0.225980
        109.212500         -0.200096
        109.212549         -0.172981
        109.212598         -0.144759
        109.212646         -0.115559
        109.212695         -0.085509
        109.212744         -0.054737
        109.212793         -0.023368
        109.212842          0.008475
        109.212891          0.040675
        109.212939          0.073114
        109.212988          0.105677
        109.213037          0.138252
        109.213086          0.170721
        109.213135          0.202965
        109.213184          0.234855
        109.213232          0.266255
        109.213281          0.297016
        109.213330          0.326975
        109.213379          0.355955
        109.213428          0.383767
        109.213477          0.410209
        109.213525          0.435072
        109.213574          0.458144
        109.213623          0.479214
        109.213672          0.498081
        109.213721          0.514556
        109.213770          0.528473
        109.213818          0.539695
        109.213867          0.548116
        109.213916          0.553672
        109.213965          0.556347
        109.214014          0.556172
        109.214063          0.553231
        109.214111          0.547665
        109.214160          0.539669
        109.214209          0.529488
        109.214258          0.517417
        109.214307          0.503789
        109.214355          0.488969
        109.214404          0.473348
        109.214453          0.457327
        109.214502          0.441311
        109.214551          0.425699
        109.214600          0.410872
        109.214648          0.397192
        109.214697          0.384987
        109.214746          0.374552
        109.214795          0.366138
        109.214844          0.359951
        109.214893          0.356148
        109.214941          0.354839
        109.214990          0.356081
        109.215039          0.359889
        109.215088          0.366232
        109.215137          0.375042
        109.215186          0.386220
        109.215234          0.399641
        109.215283          0.415157
        109.215332          0.432604
        109.215381          0.451806
        109.215430          0.472572
        109.215479          0.494706
        109.215527          0.518001
        109.215576          0.542244
        109.215625          0.567216
        109.215674          0.592690
        109.215723          0.618434
        109.215771          0.644208
        109.215820          0.669764
        109.215869          0.694846
        109.215918          0.719193
        109.215967          0.742532
        109.216016          0.764591
        109.216064          0.785091
        109.216113          0.803754
        109.216162          0.820307
        109.216211          0.834482
        109.216260          0.846025
        109.216309          0.854693
        109.216357          0.860264
        109.216406          0.862536
        109.216455          0.861328
        109.216504          0.856485
        109.216553          0.847878
        109.216602          0.835403
        109.216650          0.818983
        109.216699          0.798569
        109.216748          0.774132
        109.216797          0.745673
        109.216846          0.713209
        109.216895          0.676782
        109.216943          0.636454
        109.216992          0.592303
        109.217041          0.544432
        109.217090          0.492961
        109.217139          0.438036
        109.217187          0.379822
        109.217236          0.318509
        109.217285          0.254308
        109.217334          0.187454
        109.217383          0.118199
        109.217432          0.046816
        109.217480         -0.026410
        109.217529         -0.101177
        109.217578         -0.177174
        109.217627         -0.254084
        109.217676         -0.331587
        109.217725         -0.409365
        109.217773         -0.487107
        109.217822         -0.564515
        109.217871         -0.641307
        109.217920         -0.717223
        109.217969         -0.792026
        109.218018         -0.865503
        109.218066         -0.937467
        109.218115         -1.007753
        109.218164         -1.076221
        109.218213         -1.142749
        109.218262         -1.207231
        109.218311         -1.269574
        109.218359         -1.329693
        109.218408         -1.387506
        109.218457         -1.442932
        109.218506         -1.495890
        109.218555         -1.546293
        109.218604         -1.594046
        109.218652         -1.639051
        109.218701         -1.681202
        109.218750         -1.720384
        109.218799         -1.756477
        109.218848         -1.789353
        109.218896         -1.818881
        109.218945         -1.844931
        109.218994         -1.867376
        109.219043         -1.886099
        109.219092         -1.901001
        109.219141         -1.912007
        109.219189         -1.919071
        109.219238         -1.922181
        109.219287         -1.921361
        109.219336         -1.916669
        109.219385         -1.908200
        109.219434         -1.896077
        109.219482         -1.880454
        109.219531         -1.861510
        109.219580         -1.839444
        109.219629         -1.814470
        109.219678         -1.786816
        109.219727         -1.756713
        109.219775         -1.724394
        109.219824         -1.690086
        109.219873         -1.654007
        109.219922         -1.616361
        109.219971         -1.577338
        109.220020         -1.537112
        109.220068         -1.495843
        109.220117         -1.453681
        109.220166         -1.410765
        109.220215         -1.367227
        109.220264         -1.323195
        109.220313         -1.278791
        109.220361         -1.234141
        109.220410         -1.189368
        109.220459         -1.144603
        109.220508         -1.099980
        109.220557         -1.055648
        109.220605         -1.011765
        109.220654         -0.968501
        109.220703         -0.926037
        109.220752         -0.884561
        109.220801         -0.844263
        109.220850         -0.805330
        109.220898         -0.767939
        109.220947         -0.732255
        109.220996         -0.698423
        109.221045         -0.666564
        109.221094         -0.636778
        109.221143         -0.609135
        109.221191         -0.583682
        109.221240         -0.560438
        109.221289         -0.539396
        109.221338         -0.520527
        109.221387         -0.503782
        109.221436         -0.489094
        109.221484         -0.476381
        109.221533         -0.465554
        109.221582         -0.456515
        109.221631         -0.449162
        109.221680         -0.443392
        109.221729         -0.439098
        109.221777         -0.436177
        109.221826         -0.434522
        109.221875         -0.434031
        109.221924         -0.434601
        109.221973         -0.436129
        109.222021         -0.438515
        109.222070         -0.441657
        109.222119         -0.445454
        109.222168         -0.449804
        109.222217         -0.454604
        109.222266         -0.459751
        109.222314         -0.465142
        109.222363         -0.470676
        109.222412         -0.476255
        109.222461         -0.481787
        109.222510         -0.487187
        109.222559         -0.492379
        109.222607         -0.497299
        109.222656         -0.501891
        109.222705         -0.506112
        109.222754         -0.509928
        109.222803         -0.513313
        109.222852         -0.516249
        109.222900         -0.518724
        109.222949         -0.520728
        109.222998         -0.522256
        109.223047         -0.523303
        109.223096         -0.523865
        109.223145         -0.523940
        109.223193         -0.523527
        109.223242         -0.522628
        109.223291         -0.521247
        109.223340         -0.519391
        109.223389         -0.517067
        109.223438         -0.514284
        109.223486         -0.511051
        109.223535         -0.507373
        109.223584         -0.503250
        109.223633         -0.498678
        109.223682         -0.493645
        109.223730         -0.488136
        109.223779         -0.482126
        109.223828         -0.475590
        109.223877         -0.468495
        109.223926         -0.460809
        109.223975         -0.452494
        109.224023         -0.443515
        109.224072         -0.433836
        109.224121         -0.423423
        109.224170         -0.412248
        109.224219         -0.400285
        109.224268         -0.387520
        109.224316         -0.373946
        109.224365         -0.359566
        109.224414         -0.344398
        109.224463         -0.328467
        109.224512         -0.311814
        109.224561         -0.294492
        109.224609         -0.276565
        109.224658         -0.258107
        109.224707         -0.239204
        109.224756         -0.219949
        109.224805         -0.200440
        109.224854         -0.180777
        109.224902         -0.161063
        109.224951         -0.141394
        109.225000         -0.121862
        109.225049         -0.102549
        109.225098         -0.083527
        109.225146         -0.064858
        109.225195         -0.046589
        109.225244         -0.028757
        109.225293         -0.011385
        109.225342          0.005517
        109.225391          0.021950
        109.225439          0.037924
        109.225488          0.053460
        109.225537          0.068586
        109.225586          0.083333
        109.225635          0.097736
        109.225684          0.111830
        109.225732          0.125646
        109.225781          0.139213
        109.225830          0.152553
        109.225879          0.165684
        109.225928          0.178618
        109.225977          0.191364
        109.226025          0.203926
        109.226074          0.216309
        109.226123          0.228517
        109.226172          0.240555
        109.226221          0.252431
        109.226270          0.264156
        109.226318          0.275744
        109.226367          0.287214
        109.226416          0.298586
        109.226465          0.309885
        109.226514          0.321136
        109.226563          0.332365
        109.226611          0.343598
        109.226660          0.354860
        109.226709          0.366170
        109.226758          0.377548
        109.226807          0.389005
        109.226855          0.400551
        109.226904          0.412187
        109.226953          0.423909
        109.227002          0.435706
        109.227051          0.447557
        109.227100          0.459436
        109.227148          0.471305
        109.227197          0.483119
        109.227246          0.494824
        109.227295          0.506360
        109.227344          0.517656
        109.227393          0.528633
        109.227441          0.539204
        109.227490          0.549274
        109.227539          0.558740
        109.227588          0.567491
        109.227637          0.575409
        109.227686          0.582373
        109.227734          0.588258
        109.227783          0.592936
        109.227832          0.596282
        109.227881          0.598175
        109.227930          0.598497
        109.227979          0.597139
        109.228027          0.594003
        109.228076          0.589003
        109.228125          0.582067
        109.228174          0.573143
        109.228223          0.562198
        109.228271          0.549219
        109.228320          0.534218
        109.228369          0.517228
        109.228418          0.498304
        109.228467          0.477524
        109.228516          0.454983
        109.228564          0.430796
        109.228613          0.405089
        109.228662          0.378001
        109.228711          0.349679
        109.228760          0.320274
        109.228809          0.289937
        109.228857          0.258820
        109.228906          0.227067
        109.228955          0.194818
        109.229004          0.162199
        109.229053          0.129326
        109.229102          0.096301
        109.229150          0.063212
        109.229199          0.030130
        109.229248         -0.002887
        109.229297         -0.035794
        109.229346         -0.068559
        109.229395         -0.101155
        109.229443         -0.133565
        109.229492         -0.165773
        109.229541         -0.197768
        109.229590         -0.229534
        109.229639         -0.261058
        109.229688         -0.292325
        109.229736         -0.323315
        109.229785         -0.354007
        109.229834         -0.384377
        109.229883         -0.414396
        109.229932         -0.444028
        109.229980         -0.473233
        109.230029         -0.501965
        109.230078         -0.530171
        109.230127         -0.557791
        109.230176         -0.584762
        109.230225         -0.611017
        109.230273         -0.636487
        109.230322         -0.661103
        109.230371         -0.684793
        109.230420         -0.707486
        109.230469         -0.729110
        109.230518         -0.749590
        109.230566         -0.768849
        109.230615         -0.786809
        109.230664         -0.803389
        109.230713         -0.818507
        109.230762         -0.832080
        109.230811         -0.844028
        109.230859         -0.854271
        109.230908         -0.862736
        109.230957         -0.869351
        109.231006         -0.874055
        109.231055         -0.876792
        109.231104         -0.877513
        109.231152         -0.876181
        109.231201         -0.872768
        109.231250         -0.867258
        109.231299         -0.859644
        109.231348         -0.849935
        109.231396         -0.838150
        109.231445         -0.824323
        109.231494         -0.808497
        109.231543         -0.790730
        109.231592         -0.771090
        109.231641         -0.749655
        109.231689         -0.726512
        109.231738         -0.701755
        109.231787         -0.675486
        109.231836         -0.647810
        109.231885         -0.618839
        109.231934         -0.588686
        109.231982         -0.557468
        109.232031         -0.525303
        109.232080         -0.492313
        109.232129         -0.458620
        109.232178         -0.424346
        109.232227         -0.389617
        109.232275         -0.354557
        109.232324         -0.319289
        109.232373         -0.283937
        109.232422         -0.248620
        109.232471         -0.213460
        109.232520         -0.178572
        109.232568         -0.144074
        109.232617         -0.110077
        109.232666         -0.076696
        109.232715         -0.044040
        109.232764         -0.012217
        109.232812          0.018669
        109.232861          0.048515
        109.232910          0.077224
        109.232959          0.104702
        109.233008          0.130859
        109.233057          0.155609
        109.233105          0.178870
        109.233154          0.200567
        109.233203          0.220625
        109.233252          0.238975
        109.233301          0.255552
        109.233350          0.270294
        109.233398          0.283141
        109.233447          0.294037
        109.233496          0.302930
        109.233545          0.309770
        109.233594          0.314512
        109.233643          0.317116
        109.233691          0.317546
        109.233740          0.315777
        109.233789          0.311793
        109.233838          0.305588
        109.233887          0.297169
        109.233936          0.286558
        109.233984          0.273795
        109.234033          0.258932
        109.234082          0.242043
        109.234131          0.223217
        109.234180          0.202559
        109.234229          0.180192
        109.234277          0.156252
        109.234326          0.130889
        109.234375          0.104264
        109.234424          0.076546
        109.234473          0.047913
        109.234521          0.018547
        109.234570         -0.011366
        109.234619         -0.041636
        109.234668         -0.072073
        109.234717         -0.102488
        109.234766         -0.132692
        109.234814         -0.162499
        109.234863         -0.191728
        109.234912         -0.220205
        109.234961         -0.247763
        109.235010         -0.274245
        109.235059         -0.299507
        109.235107         -0.323413
        109.235156         -0.345843
        109.235205         -0.366688
        109.235254         -0.385852
        109.235303         -0.403252
        109.235352         -0.418819
        109.235400         -0.432497
        109.235449         -0.444242
        109.235498         -0.454025
        109.235547         -0.461828
        109.235596         -0.467644
        109.235645         -0.471478
        109.235693         -0.473341
        109.235742         -0.473252
        109.235791         -0.471236
        109.235840         -0.467320
        109.235889         -0.461537
        109.235938         -0.453921
        109.235986         -0.444508
        109.236035         -0.433336
        109.236084         -0.420442
        109.236133         -0.405865
        109.236182         -0.389640
        109.236230         -0.371805
        109.236279         -0.352399
        109.236328         -0.331460
        109.236377         -0.309029
        109.236426         -0.285152
        109.236475         -0.259878
        109.236523         -0.233260
        109.236572         -0.205360
        109.236621         -0.176243
        109.236670         -0.145982
        109.236719         -0.114657
        109.236768         -0.082353
        109.236816         -0.049166
        109.236865         -0.015197
        109.236914          0.019445
        109.236963          0.054645
        109.237012          0.090281
        109.237061          0.126228
        109.237109          0.162358
        109.237158          0.198543
        109.237207          0.234655
        109.237256          0.270567
        109.237305          0.306159
        109.237354          0.341309
        109.237402          0.375901
        109.237451          0.409821
        109.237500          0.442958
        109.237549          0.475202
        109.237598          0.506446
        109.237646          0.536583
        109.237695          0.565510
        109.237744          0.593124
        109.237793          0.619325
        109.237842          0.644014
        109.237891          0.667093
        109.237939          0.688468
        109.237988          0.708047
        109.238037          0.725740
        109.238086          0.741464
        109.238135          0.755139
        109.238184          0.766694
        109.238232          0.776062
        109.238281          0.783188
        109.238330          0.788025
        109.238379          0.790538
        109.238428          0.790701
        109.238477          0.788501
        109.238525          0.783935
        109.238574          0.777014
        109.238623          0.767755
        109.238672          0.756190
        109.238721          0.742357
        109.238770          0.726308
        109.238818          0.708102
        109.238867          0.687806
        109.238916          0.665501
        109.238965          0.641274
        109.239014          0.615222
        109.239063          0.587451
        109.239111          0.558078
        109.239160          0.527225
        109.239209          0.495024
        109.239258          0.461614
        109.239307          0.427138
        109.239355          0.391746
        109.239404          0.355588
        109.239453          0.318819
        109.239502          0.281591
        109.239551          0.244055
        109.239600          0.206358
        109.239648          0.168645
        109.239697          0.131055
        109.239746          0.093720
        109.239795          0.056770
        109.239844          0.020326
        109.239893         -0.015493
        109.239941         -0.050574
        109.239990         -0.084809
        109.240039         -0.118094
        109.240088         -0.150327
        109.240137         -0.181412
        109.240186         -0.211256
        109.240234         -0.239765
        109.240283         -0.266853
        109.240332         -0.292433
        109.240381         -0.316420
        109.240430         -0.338731
        109.240479         -0.359288
        109.240527         -0.378013
        109.240576         -0.394832
        109.240625         -0.409677
        109.240674         -0.422486
        109.240723         -0.433203
        109.240771         -0.441785
        109.240820         -0.448195
        109.240869         -0.452409
        109.240918         -0.454414
        109.240967         -0.454209
        109.241016         -0.451801
        109.241064         -0.447210
        109.241113         -0.440467
        109.241162         -0.431611
        109.241211         -0.420691
        109.241260         -0.407769
        109.241309         -0.392915
        109.241357         -0.376211
        109.241406         -0.357754
        109.241455         -0.337652
        109.241504         -0.316027
        109.241553         -0.293012
        109.241602         -0.268756
        109.241650         -0.243416
        109.241699         -0.217160
        109.241748         -0.190161
        109.241797         -0.162601
        109.241846         -0.134664
        109.241895         -0.106532
        109.241943         -0.078390
        109.241992         -0.050416
        109.242041         -0.022783
        109.242090          0.004345
        109.242139          0.030813
        109.242188          0.056479
        109.242236          0.081216
        109.242285          0.104910
        109.242334          0.127463
        109.242383          0.148792
        109.242432          0.168827
        109.242480          0.187514
        109.242529          0.204807
        109.242578          0.220672
        109.242627          0.235083
        109.242676          0.248018
        109.242725          0.259461
        109.242773          0.269397
        109.242822          0.277814
        109.242871          0.284699
        109.242920          0.290037
        109.242969          0.293815
        109.243018          0.296018
        109.243066          0.296632
        109.243115          0.295641
        109.243164          0.293030
        109.243213          0.288786
        109.243262          0.282893
        109.243311          0.275339
        109.243359          0.266113
        109.243408          0.255202
        109.243457          0.242599
        109.243506          0.228299
        109.243555          0.212299
        109.243604          0.194602
        109.243652          0.175218
        109.243701          0.154161
        109.243750          0.131450
        109.243799          0.107112
        109.243848          0.081180
        109.243896          0.053693
        109.243945          0.024698
        109.243994         -0.005752
        109.244043         -0.037591
        109.244092         -0.070742
        109.244141         -0.105115
        109.244189         -0.140604
        109.244238         -0.177085
        109.244287         -0.214420
        109.244336         -0.252452
        109.244385         -0.291012
        109.244434         -0.329918
        109.244482         -0.368977
        109.244531         -0.407992
        109.244580         -0.446758
        109.244629         -0.485070
        109.244678         -0.522723
        109.244727         -0.559511
        109.244775         -0.595235
        109.244824         -0.629696
        109.244873         -0.662707
        109.244922         -0.694086
        109.244971         -0.723661
        109.245020         -0.751271
        109.245068         -0.776765
        109.245117         -0.800004
        109.245166         -0.820861
        109.245215         -0.839219
        109.245264         -0.854977
        109.245313         -0.868042
        109.245361         -0.878333
        109.245410         -0.885785
        109.245459         -0.890341
        109.245508         -0.891958
        109.245557         -0.890607
        109.245605         -0.886272
        109.245654         -0.878953
        109.245703         -0.868665
        109.245752         -0.855444
        109.245801         -0.839344
        109.245850         -0.820440
        109.245898         -0.798829
        109.245947         -0.774632
        109.245996         -0.747992
        109.246045         -0.719071
        109.246094         -0.688054
        109.246143         -0.655141
        109.246191         -0.620548
        109.246240         -0.584505
        109.246289         -0.547250
        109.246338         -0.509032
        109.246387         -0.470104
        109.246436         -0.430725
        109.246484         -0.391154
        109.246533         -0.351648
        109.246582         -0.312460
        109.246631         -0.273834
        109.246680         -0.236007
        109.246729         -0.199201
        109.246777         -0.163624
        109.246826         -0.129470
        109.246875         -0.096917
        109.246924         -0.066121
        109.246973         -0.037224
        109.247021         -0.010346
        109.247070          0.014414
        109.247119          0.036978
        109.247168          0.057287
        109.247217          0.075307
        109.247266          0.091021
        109.247314          0.104435
        109.247363          0.115572
        109.247412          0.124473
        109.247461          0.131198
        109.247510          0.135819
        109.247559          0.138425
        109.247607          0.139115
        109.247656          0.137998
        109.247705          0.135187
        109.247754          0.130802
        109.247803          0.124962
        109.247852          0.117782
        109.247900          0.109377
        109.247949          0.099854
        109.247998          0.089311
        109.248047          0.077841
        109.248096          0.065529
        109.248145          0.052451
        109.248193          0.038681
        109.248242          0.024285
        109.248291          0.009328
        109.248340         -0.006126
        109.248389         -0.022013
        109.248437         -0.038263
        109.248486         -0.054808
        109.248535         -0.071568
        109.248584         -0.088463
        109.248633         -0.105402
        109.248682         -0.122288
        109.248730         -0.139018
        109.248779         -0.155482
        109.248828         -0.171566
        109.248877         -0.187151
        109.248926         -0.202116
        109.248975         -0.216342
        109.249023         -0.229713
        109.249072         -0.242119
        109.249121         -0.253459
        109.249170         -0.263643
        109.249219         -0.272596
        109.249268         -0.280257
        109.249316         -0.286581
        109.249365         -0.291540
        109.249414         -0.295123
        109.249463         -0.297335
        109.249512         -0.298195
        109.249561         -0.297740
        109.249609         -0.296018
        109.249658         -0.293090
        109.249707         -0.289026
        109.249756         -0.283903
        109.249805         -0.277801
        109.249854         -0.270807
        109.249902         -0.263005
        109.249951         -0.254480
        109.250000         -0.245317
        109.250049         -0.235599
        109.250098         -0.225404
        109.250146         -0.214808
        109.250195         -0.203886
        109.250244         -0.192703
        109.250293         -0.181321
        109.250342         -0.169797
        109.250391         -0.158180
        109.250439         -0.146512
        109.250488         -0.134829
        109.250537         -0.123162
        109.250586         -0.111537
        109.250635         -0.099974
        109.250684         -0.088489
        109.250732         -0.077097
        109.250781         -0.065808
        109.250830         -0.054629
        109.250879         -0.043565
        109.250928         -0.032620
        109.250977         -0.021798
        109.251025         -0.011099
        109.251074         -0.000526
        109.251123          0.009920
        109.251172          0.020237
        109.251221          0.030424
        109.251270          0.040481
        109.251318          0.050408
        109.251367          0.060210
        109.251416          0.069889
        109.251465          0.079455
        109.251514          0.088916
        109.251563          0.098285
        109.251611          0.107578
        109.251660          0.116815
        109.251709          0.126021
        109.251758          0.135224
        109.251807          0.144461
        109.251855          0.153773
        109.251904          0.163204
        109.251953          0.172807
        109.252002          0.182634
        109.252051          0.192740
        109.252100          0.203180
        109.252148          0.214007
        109.252197          0.225269
        109.252246          0.237011
        109.252295          0.249267
        109.252344          0.262065
        109.252393          0.275422
        109.252441          0.289345
        109.252490          0.303827
        109.252539          0.318853
        109.252588          0.334394
        109.252637          0.350412
        109.252686          0.366861
        109.252734          0.383687
        109.252783          0.400832
        109.252832          0.418232
        109.252881          0.435821
        109.252930          0.453533
        109.252979          0.471299
        109.253027          0.489050
        109.253076          0.506719
        109.253125          0.524239
        109.253174          0.541543
        109.253223          0.558571
        109.253271          0.575261
        109.253320          0.591558
        109.253369          0.607414
        109.253418          0.622783
        109.253467          0.637627
        109.253516          0.651914
        109.253564          0.665616
        109.253613          0.678708
        109.253662          0.691169
        109.253711          0.702977
        109.253760          0.714111
        109.253809          0.724549
        109.253857          0.734268
        109.253906          0.743241
        109.253955          0.751441
        109.254004          0.758843
        109.254053          0.765419
        109.254102          0.771144
        109.254150          0.775998
        109.254199          0.779961
        109.254248          0.783019
        109.254297          0.785162
        109.254346          0.786386
        109.254395          0.786695
        109.254443          0.786098
        109.254492          0.784615
        109.254541          0.782275
        109.254590          0.779118
        109.254639          0.775193
        109.254688          0.770561
        109.254736          0.765289
        109.254785          0.759454
        109.254834          0.753140
        109.254883          0.746436
        109.254932          0.739435
        109.254980          0.732235
        109.255029          0.724938
        109.255078          0.717649
        109.255127          0.710478
        109.255176          0.703534
        109.255225          0.696932
        109.255273          0.690786
        109.255322          0.685208
        109.255371          0.680311
        109.255420          0.676203
        109.255469          0.672989
        109.255518          0.670764
        109.255566          0.669620
        109.255615          0.669637
        109.255664          0.670888
        109.255713          0.673435
        109.255762          0.677330
        109.255811          0.682616
        109.255859          0.689324
        109.255908          0.697477
        109.255957          0.707084
        109.256006          0.718147
        109.256055          0.730657
        109.256104          0.744592
        109.256152          0.759921
        109.256201          0.776602
        109.256250          0.794581
        109.256299          0.813794
        109.256348          0.834165
        109.256396          0.855607
        109.256445          0.878025
        109.256494          0.901311
        109.256543          0.925349
        109.256592          0.950014
        109.256641          0.975175
        109.256689          1.000691
        109.256738          1.026417
        109.256787          1.052204
        109.256836          1.077900
        109.256885          1.103351
        109.256934          1.128404
        109.256982          1.152909
        109.257031          1.176718
        109.257080          1.199689
        109.257129          1.221688
        109.257178          1.242588
        109.257227          1.262273
        109.257275          1.280638
        109.257324          1.297592
        109.257373          1.313059
        109.257422          1.326981
        109.257471          1.339315
        109.257520          1.350036
        109.257568          1.359135
        109.257617          1.366618
        109.257666          1.372505
        109.257715          1.376831
        109.257764          1.379639
        109.257813          1.380983
        109.257861          1.380926
        109.257910          1.379541
        109.257959          1.376904
        109.258008          1.373102
        109.258057          1.368225
        109.258105          1.362366
        109.258154          1.355625
        109.258203          1.348101
        109.258252          1.339896
        109.258301          1.331112
        109.258350          1.321851
        109.258398          1.312215
        109.258447          1.302300
        109.258496          1.292202
        109.258545          1.282012
        109.258594          1.271811
        109.258643          1.261674
        109.258691          1.251662
        109.258740          1.241827
        109.258789          1.232201
        109.258838          1.222804
        109.258887          1.213640
        109.258936          1.204697
        109.258984          1.195947
        109.259033          1.187351
        109.259082          1.178855
        109.259131          1.170398
        109.259180          1.161908
        109.259229          1.153310
        109.259277          1.144524
        109.259326          1.135469
        109.259375          1.126063
        109.259424          1.116228
        109.259473          1.105887
        109.259521          1.094967
        109.259570          1.083400
        109.259619          1.071121
        109.259668          1.058070
        109.259717          1.044188
        109.259766          1.029427
        109.259814          1.013741
        109.259863          0.997093
        109.259912          0.979454
        109.259961          0.960803
        109.260010          0.941131
        109.260059          0.920439
        109.260107          0.898736
        109.260156          0.876041
        109.260205          0.852382
        109.260254          0.827793
        109.260303          0.802313
        109.260352          0.775987
        109.260400          0.748863
        109.260449          0.720990
        109.260498          0.692420
        109.260547          0.663206
        109.260596          0.633402
        109.260645          0.603064
        109.260693          0.572248
        109.260742          0.541012
        109.260791          0.509417
        109.260840          0.477525
        109.260889          0.445401
        109.260938          0.413110
        109.260986          0.380721
        109.261035          0.348300
        109.261084          0.315913
        109.261133          0.283625
        109.261182          0.251497
        109.261230          0.219588
        109.261279          0.187951
        109.261328          0.156637
        109.261377          0.125694
        109.261426          0.095165
        109.261475          0.065095
        109.261523          0.035525
        109.261572          0.006497
        109.261621         -0.021944
        109.261670         -0.049754
        109.261719         -0.076887
        109.261768         -0.103295
        109.261816         -0.128930
        109.261865         -0.153742
        109.261914         -0.177684
        109.261963         -0.200710
        109.262012         -0.222776
        109.262061         -0.243845
        109.262109         -0.263885
        109.262158         -0.282873
        109.262207         -0.300794
        109.262256         -0.317645
        109.262305         -0.333434
        109.262354         -0.348180
        109.262402         -0.361912
        109.262451         -0.374668
        109.262500         -0.386493
        109.262549         -0.397436
        109.262598         -0.407549
        109.262646         -0.416884
        109.262695         -0.425495
        109.262744         -0.433432
        109.262793         -0.440746
        109.262842         -0.447490
        109.262891         -0.453715
        109.262939         -0.459472
        109.262988         -0.464815
        109.263037         -0.469799
        109.263086         -0.474477
        109.263135         -0.478904
        109.263184         -0.483128
        109.263232         -0.487198
        109.263281         -0.491158
        109.263330         -0.495049
        109.263379         -0.498913
        109.263428         -0.502788
        109.263477         -0.506718
        109.263525         -0.510745
        109.263574         -0.514918
        109.263623         -0.519290
        109.263672         -0.523915
        109.263721         -0.528849
        109.263770         -0.534145
        109.263818         -0.539855
        109.263867         -0.546020
        109.263916         -0.552669
        109.263965         -0.559818
        109.264014         -0.567465
        109.264062         -0.575589
        109.264111         -0.584147
        109.264160         -0.593077
        109.264209         -0.602302
        109.264258         -0.611727
        109.264307         -0.621247
        109.264355         -0.630750
        109.264404         -0.640125
        109.264453         -0.649260
        109.264502         -0.658049
        109.264551         -0.666397
        109.264600         -0.674219
        109.264648         -0.681440
        109.264697         -0.688000
        109.264746         -0.693850
        109.264795         -0.698953
        109.264844         -0.703282
        109.264893         -0.706823
        109.264941         -0.709570
        109.264990         -0.711531
        109.265039         -0.712722
        109.265088         -0.713177
        109.265137         -0.712941
        109.265186         -0.712074
        109.265234         -0.710652
        109.265283         -0.708763
        109.265332         -0.706506
        109.265381         -0.703987
        109.265430         -0.701316
        109.265479         -0.698602
        109.265527         -0.695948
        109.265576         -0.693445
        109.265625         -0.691171
        109.265674         -0.689188
        109.265723         -0.687540
        109.265771         -0.686254
        109.265820         -0.685341
        109.265869         -0.684801
        109.265918         -0.684623
        109.265967         -0.684792
        109.266016         -0.685287
        109.266064         -0.686089
        109.266113         -0.687174
        109.266162         -0.688521
        109.266211         -0.690104
        109.266260         -0.691894
        109.266309         -0.693860
        109.266357         -0.695960
        109.266406         -0.698152
        109.266455         -0.700385
        109.266504         -0.702609
        109.266553         -0.704772
        109.266602         -0.706826
        109.266650         -0.708726
        109.266699         -0.710438
        109.266748         -0.711932
        109.266797         -0.713188
        109.266846         -0.714191
        109.266895         -0.714931
        109.266943         -0.715397
        109.266992         -0.715578
        109.267041         -0.715456
        109.267090         -0.715007
        109.267139         -0.714198
        109.267188         -0.712988
        109.267236         -0.711325
        109.267285         -0.709149
        109.267334         -0.706397
        109.267383         -0.703002
        109.267432         -0.698896
        109.267480         -0.694016
        109.267529         -0.688307
        109.267578         -0.681724
        109.267627         -0.674235
        109.267676         -0.665827
        109.267725         -0.656501
        109.267773         -0.646278
        109.267822         -0.635197
        109.267871         -0.623310
        109.267920         -0.610684
        109.267969         -0.597399
        109.268018         -0.583539
        109.268066         -0.569200
        109.268115         -0.554476
        109.268164         -0.539467
        109.268213         -0.524272
        109.268262         -0.508991
        109.268311         -0.493724
        109.268359         -0.478569
        109.268408         -0.463624
        109.268457         -0.448985
        109.268506         -0.434741
        109.268555         -0.420981
        109.268604         -0.407782
        109.268652         -0.395212
        109.268701         -0.383328
        109.268750         -0.372174
        109.268799         -0.361784
        109.268848         -0.352180
        109.268896         -0.343376
        109.268945         -0.335380
        109.268994         -0.328198
        109.269043         -0.321832
        109.269092         -0.316287
        109.269141         -0.311561
        109.269189         -0.307651
        109.269238         -0.304550
        109.269287         -0.302239
        109.269336         -0.300693
        109.269385         -0.299875
        109.269434         -0.299738
        109.269482         -0.300230
        109.269531         -0.301289
        109.269580         -0.302849
        109.269629         -0.304839
        109.269678         -0.307185
        109.269727         -0.309809
        109.269775         -0.312631
        109.269824         -0.315565
        109.269873         -0.318523
        109.269922         -0.321414
        109.269971         -0.324147
        109.270020         -0.326629
        109.270068         -0.328771
        109.270117         -0.330483
        109.270166         -0.331679
        109.270215         -0.332275
        109.270264         -0.332193
        109.270313         -0.331357
        109.270361         -0.329699
        109.270410         -0.327160
        109.270459         -0.323689
        109.270508         -0.319255
        109.270557         -0.313836
        109.270605         -0.307432
        109.270654         -0.300057
        109.270703         -0.291743
        109.270752         -0.282533
        109.270801         -0.272485
        109.270850         -0.261666
        109.270898         -0.250149
        109.270947         -0.238015
        109.270996         -0.225351
        109.271045         -0.212247
        109.271094         -0.198801
        109.271143         -0.185112
        109.271191         -0.171282
        109.271240         -0.157412
        109.271289         -0.143602
        109.271338         -0.129944
        109.271387         -0.116519
        109.271436         -0.103398
        109.271484         -0.090641
        109.271533         -0.078289
        109.271582         -0.066375
        109.271631         -0.054916
        109.271680         -0.043920
        109.271729         -0.033381
        109.271777         -0.023285
        109.271826         -0.013606
        109.271875         -0.004307
        109.271924          0.004658
        109.271973          0.013346
        109.272021          0.021821
        109.272070          0.030156
        109.272119          0.038427
        109.272168          0.046711
        109.272217          0.055085
        109.272266          0.063619
        109.272314          0.072380
        109.272363          0.081424
        109.272412          0.090800
        109.272461          0.100544
        109.272510          0.110683
        109.272559          0.121231
        109.272607          0.132195
        109.272656          0.143567
        109.272705          0.155332
        109.272754          0.167462
        109.272803          0.179923
        109.272852          0.192674
        109.272900          0.205670
        109.272949          0.218863
        109.272998          0.232206
        109.273047          0.245653
        109.273096          0.259159
        109.273145          0.272686
        109.273193          0.286192
        109.273242          0.299641
        109.273291          0.312997
        109.273340          0.326223
        109.273389          0.339285
        109.273438          0.352148
        109.273486          0.364781
        109.273535          0.377159
        109.273584          0.389260
        109.273633          0.401071
        109.273682          0.412586
        109.273730          0.423804
        109.273779          0.434732
        109.273828          0.445380
        109.273877          0.455757
        109.273926          0.465873
        109.273975          0.475734
        109.274023          0.485344
        109.274072          0.494702
        109.274121          0.503804
        109.274170          0.512646
        109.274219          0.521224
        109.274268          0.529536
        109.274316          0.537585
        109.274365          0.545376
        109.274414          0.552920
        109.274463          0.560232
        109.274512          0.567333
        109.274561          0.574245
        109.274609          0.580996
        109.274658          0.587618
        109.274707          0.594146
        109.274756          0.600618
        109.274805          0.607076
        109.274854          0.613563
        109.274902          0.620120
        109.274951          0.626789
        109.275000          0.633605
        109.275049          0.640600
        109.275098          0.647797
        109.275146          0.655216
        109.275195          0.662867
        109.275244          0.670758
        109.275293          0.678889
        109.275342          0.687256
        109.275391          0.695848
        109.275439          0.704645
        109.275488          0.713618
        109.275537          0.722727
        109.275586          0.731920
        109.275635          0.741136
        109.275684          0.750305
        109.275732          0.759350
        109.275781          0.768193
        109.275830          0.776756
        109.275879          0.784966
        109.275928          0.792749
        109.275977          0.800039
        109.276025          0.806772
        109.276074          0.812887
        109.276123          0.818330
        109.276172          0.823048
        109.276221          0.826997
        109.276270          0.830143
        109.276318          0.832459
        109.276367          0.833932
        109.276416          0.834556
        109.276465          0.834338
        109.276514          0.833290
        109.276563          0.831429
        109.276611          0.828779
        109.276660          0.825361
        109.276709          0.821204
        109.276758          0.816338
        109.276807          0.810798
        109.276855          0.804629
        109.276904          0.797883
        109.276953          0.790622
        109.277002          0.782916
        109.277051          0.774845
        109.277100          0.766494
        109.277148          0.757956
        109.277197          0.749325
        109.277246          0.740703
        109.277295          0.732194
        109.277344          0.723904
        109.277393          0.715943
        109.277441          0.708422
[truncated: 54,946 more chars]
