# Supplementary material for: Carbon footprint assessment and crashworthiness evaluation of alloy steel W-beam guardrails
Source: PLoS One. 2026 Apr 17;21(4):e0347115. doi: 10.1371/journal.pone.0347115 (PMC13089726; doi:10.1371/journal.pone.0347115)
Supplement: S2 File — (TXT) [file pone.0347115.s002.txt]

ADTC_DAT_TXT
�汾��:
�ɼ���ʼʱ��:
�׵�ʱ��(��):108.750000
�ɼ�ʱ��(��):0.600000
AD��ʽ:����
�ɼ�Ƶ��(Hz):20480.000000
�ɼ�����Ƶ�ʱ�:2.560000
ͨ����:1
ÿ֡����:1024
֡��:12.000000
Ch1_2ͨ��ע��:2
********

              ʱ��             Ch1_2
                ��                mV

        108.750000          0.000000
        108.750049          0.000000
        108.750098          0.000002
        108.750146          0.000007
        108.750195          0.000019
        108.750244          0.000046
        108.750293          0.000098
        108.750342          0.000187
        108.750391          0.000331
        108.750439          0.000549
        108.750488          0.000864
        108.750537          0.001299
        108.750586          0.001882
        108.750635          0.002637
        108.750684          0.003592
        108.750732          0.004772
        108.750781          0.006202
        108.750830          0.007904
        108.750879          0.009900
        108.750928          0.012207
        108.750977          0.014843
        108.751025          0.017820
        108.751074          0.021147
        108.751123          0.024830
        108.751172          0.028869
        108.751221          0.033260
        108.751270          0.037994
        108.751318          0.043059
        108.751367          0.048435
        108.751416          0.054100
        108.751465          0.060027
        108.751514          0.066187
        108.751563          0.072548
        108.751611          0.079073
        108.751660          0.085728
        108.751709          0.092473
        108.751758          0.099271
        108.751807          0.106082
        108.751855          0.112866
        108.751904          0.119583
        108.751953          0.126194
        108.752002          0.132658
        108.752051          0.138937
        108.752100          0.144992
        108.752148          0.150786
        108.752197          0.156284
        108.752246          0.161453
        108.752295          0.166261
        108.752344          0.170680
        108.752393          0.174685
        108.752441          0.178254
        108.752490          0.181368
        108.752539          0.184012
        108.752588          0.186173
        108.752637          0.187843
        108.752686          0.189016
        108.752734          0.189687
        108.752783          0.189857
        108.752832          0.189526
        108.752881          0.188697
        108.752930          0.187377
        108.752979          0.185574
        108.753027          0.183299
        108.753076          0.180566
        108.753125          0.177390
        108.753174          0.173791
        108.753223          0.169791
        108.753271          0.165414
        108.753320          0.160687
        108.753369          0.155639
        108.753418          0.150300
        108.753467          0.144701
        108.753516          0.138874
        108.753564          0.132851
        108.753613          0.126667
        108.753662          0.120352
        108.753711          0.113941
        108.753760          0.107464
        108.753809          0.100954
        108.753857          0.094440
        108.753906          0.087954
        108.753955          0.081523
        108.754004          0.075176
        108.754053          0.068936
        108.754102          0.062829
        108.754150          0.056877
        108.754199          0.051100
        108.754248          0.045517
        108.754297          0.040145
        108.754346          0.034999
        108.754395          0.030092
        108.754443          0.025435
        108.754492          0.021038
        108.754541          0.016911
        108.754590          0.013058
        108.754639          0.009488
        108.754688          0.006204
        108.754736          0.003211
        108.754785          0.000512
        108.754834         -0.001889
        108.754883         -0.003993
        108.754932         -0.005798
        108.754980         -0.007307
        108.755029         -0.008523
        108.755078         -0.009452
        108.755127         -0.010103
        108.755176         -0.010487
        108.755225         -0.010617
        108.755273         -0.010506
        108.755322         -0.010170
        108.755371         -0.009625
        108.755420         -0.008886
        108.755469         -0.007968
        108.755518         -0.006883
        108.755566         -0.005646
        108.755615         -0.004268
        108.755664         -0.002761
        108.755713         -0.001138
        108.755762          0.000593
        108.755811          0.002418
        108.755859          0.004328
        108.755908          0.006312
        108.755957          0.008358
        108.756006          0.010456
        108.756055          0.012594
        108.756104          0.014762
        108.756152          0.016948
        108.756201          0.019142
        108.756250          0.021334
        108.756299          0.023515
        108.756348          0.025678
        108.756396          0.027815
        108.756445          0.029921
        108.756494          0.031991
        108.756543          0.034019
        108.756592          0.036003
        108.756641          0.037939
        108.756689          0.039823
        108.756738          0.041652
        108.756787          0.043423
        108.756836          0.045136
        108.756885          0.046789
        108.756934          0.048381
        108.756982          0.049911
        108.757031          0.051380
        108.757080          0.052788
        108.757129          0.054133
        108.757178          0.055416
        108.757227          0.056636
        108.757275          0.057792
        108.757324          0.058883
        108.757373          0.059910
        108.757422          0.060872
        108.757471          0.061771
        108.757520          0.062609
        108.757568          0.063387
        108.757617          0.064107
        108.757666          0.064772
        108.757715          0.065387
        108.757764          0.065955
        108.757813          0.066481
        108.757861          0.066971
        108.757910          0.067431
        108.757959          0.067867
        108.758008          0.068287
        108.758057          0.068697
        108.758105          0.069104
        108.758154          0.069515
        108.758203          0.069937
        108.758252          0.070375
        108.758301          0.070834
        108.758350          0.071319
        108.758398          0.071833
        108.758447          0.072380
        108.758496          0.072963
        108.758545          0.073583
        108.758594          0.074244
        108.758643          0.074947
        108.758691          0.075698
        108.758740          0.076501
        108.758789          0.077361
        108.758838          0.078284
        108.758887          0.079277
        108.758936          0.080347
        108.758984          0.081501
        108.759033          0.082746
        108.759082          0.084088
        108.759131          0.085532
        108.759180          0.087085
        108.759229          0.088750
        108.759277          0.090530
        108.759326          0.092428
        108.759375          0.094446
        108.759424          0.096584
        108.759473          0.098845
        108.759521          0.101228
        108.759570          0.103734
        108.759619          0.106365
        108.759668          0.109122
        108.759717          0.112008
        108.759766          0.115028
        108.759814          0.118185
        108.759863          0.121486
        108.759912          0.124935
        108.759961          0.128539
        108.760010          0.132304
        108.760059          0.136234
        108.760107          0.140334
        108.760156          0.144606
        108.760205          0.149053
        108.760254          0.153676
        108.760303          0.158472
        108.760352          0.163438
        108.760400          0.168569
        108.760449          0.173858
        108.760498          0.179297
        108.760547          0.184876
        108.760596          0.190584
        108.760645          0.196411
        108.760693          0.202346
        108.760742          0.208377
        108.760791          0.214494
        108.760840          0.220685
        108.760889          0.226939
        108.760938          0.233244
        108.760986          0.239587
        108.761035          0.245954
        108.761084          0.252330
        108.761133          0.258697
        108.761182          0.265037
        108.761230          0.271330
        108.761279          0.277555
        108.761328          0.283689
        108.761377          0.289710
        108.761426          0.295593
        108.761475          0.301317
        108.761523          0.306858
        108.761572          0.312196
        108.761621          0.317312
        108.761670          0.322186
        108.761719          0.326804
        108.761768          0.331150
        108.761816          0.335211
        108.761865          0.338975
        108.761914          0.342431
        108.761963          0.345570
        108.762012          0.348385
        108.762061          0.350869
        108.762109          0.353018
        108.762158          0.354828
        108.762207          0.356298
        108.762256          0.357424
        108.762305          0.358206
        108.762354          0.358643
        108.762402          0.358733
        108.762451          0.358475
        108.762500          0.357867
        108.762549          0.356910
        108.762598          0.355602
        108.762646          0.353945
        108.762695          0.351941
        108.762744          0.349591
        108.762793          0.346900
        108.762842          0.343875
        108.762891          0.340522
        108.762939          0.336848
        108.762988          0.332865
        108.763037          0.328582
        108.763086          0.324010
        108.763135          0.319161
        108.763184          0.314045
        108.763232          0.308673
        108.763281          0.303057
        108.763330          0.297207
        108.763379          0.291132
        108.763428          0.284842
        108.763477          0.278346
        108.763525          0.271651
        108.763574          0.264765
        108.763623          0.257692
        108.763672          0.250438
        108.763721          0.243005
        108.763770          0.235395
        108.763818          0.227612
        108.763867          0.219655
        108.763916          0.211526
        108.763965          0.203227
        108.764014          0.194761
        108.764062          0.186130
        108.764111          0.177339
        108.764160          0.168394
        108.764209          0.159300
        108.764258          0.150066
        108.764307          0.140701
        108.764355          0.131215
        108.764404          0.121618
        108.764453          0.111923
        108.764502          0.102142
        108.764551          0.092289
        108.764600          0.082376
        108.764648          0.072418
        108.764697          0.062429
        108.764746          0.052423
        108.764795          0.042414
        108.764844          0.032417
        108.764893          0.022448
        108.764941          0.012522
        108.764990          0.002657
        108.765039         -0.007130
        108.765088         -0.016821
        108.765137         -0.026397
        108.765186         -0.035838
        108.765234         -0.045125
        108.765283         -0.054236
        108.765332         -0.063151
        108.765381         -0.071848
        108.765430         -0.080306
        108.765479         -0.088503
        108.765527         -0.096417
        108.765576         -0.104027
        108.765625         -0.111313
        108.765674         -0.118255
        108.765723         -0.124836
        108.765771         -0.131040
        108.765820         -0.136855
        108.765869         -0.142268
        108.765918         -0.147270
        108.765967         -0.151854
        108.766016         -0.156015
        108.766064         -0.159748
        108.766113         -0.163052
        108.766162         -0.165929
        108.766211         -0.168379
        108.766260         -0.170407
        108.766309         -0.172018
        108.766357         -0.173219
        108.766406         -0.174017
        108.766455         -0.174420
        108.766504         -0.174439
        108.766553         -0.174083
        108.766602         -0.173363
        108.766650         -0.172290
        108.766699         -0.170879
        108.766748         -0.169141
        108.766797         -0.167093
        108.766846         -0.164751
        108.766895         -0.162134
        108.766943         -0.159258
        108.766992         -0.156144
        108.767041         -0.152811
        108.767090         -0.149278
        108.767139         -0.145566
        108.767188         -0.141692
        108.767236         -0.137676
        108.767285         -0.133535
        108.767334         -0.129285
        108.767383         -0.124944
        108.767432         -0.120525
        108.767480         -0.116042
        108.767529         -0.111510
        108.767578         -0.106941
        108.767627         -0.102348
        108.767676         -0.097741
        108.767725         -0.093132
        108.767773         -0.088533
        108.767822         -0.083953
        108.767871         -0.079401
        108.767920         -0.074886
        108.767969         -0.070412
        108.768018         -0.065984
        108.768066         -0.061605
        108.768115         -0.057276
        108.768164         -0.052999
        108.768213         -0.048774
        108.768262         -0.044601
        108.768311         -0.040484
        108.768359         -0.036424
        108.768408         -0.032424
        108.768457         -0.028488
        108.768506         -0.024620
        108.768555         -0.020824
        108.768604         -0.017107
        108.768652         -0.013472
        108.768701         -0.009924
        108.768750         -0.006469
        108.768799         -0.003110
        108.768848          0.000147
        108.768896          0.003299
        108.768945          0.006343
        108.768994          0.009275
        108.769043          0.012094
        108.769092          0.014796
        108.769141          0.017379
        108.769189          0.019840
        108.769238          0.022176
        108.769287          0.024383
        108.769336          0.026458
        108.769385          0.028395
        108.769434          0.030190
        108.769482          0.031840
        108.769531          0.033340
        108.769580          0.034688
        108.769629          0.035882
        108.769678          0.036921
        108.769727          0.037808
        108.769775          0.038546
        108.769824          0.039138
        108.769873          0.039593
        108.769922          0.039918
        108.769971          0.040121
        108.770020          0.040212
        108.770068          0.040202
        108.770117          0.040099
        108.770166          0.039914
        108.770215          0.039655
        108.770264          0.039331
        108.770313          0.038948
        108.770361          0.038515
        108.770410          0.038037
        108.770459          0.037520
        108.770508          0.036972
        108.770557          0.036398
        108.770605          0.035806
        108.770654          0.035202
        108.770703          0.034594
        108.770752          0.033989
        108.770801          0.033392
        108.770850          0.032809
        108.770898          0.032245
        108.770947          0.031705
        108.770996          0.031192
        108.771045          0.030709
        108.771094          0.030259
        108.771143          0.029844
        108.771191          0.029463
        108.771240          0.029118
        108.771289          0.028808
        108.771338          0.028532
        108.771387          0.028288
        108.771436          0.028074
        108.771484          0.027888
        108.771533          0.027728
        108.771582          0.027591
        108.771631          0.027476
        108.771680          0.027381
        108.771729          0.027304
        108.771777          0.027244
        108.771826          0.027196
        108.771875          0.027158
        108.771924          0.027125
        108.771973          0.027091
        108.772021          0.027049
        108.772070          0.026991
        108.772119          0.026910
        108.772168          0.026797
        108.772217          0.026645
        108.772266          0.026445
        108.772314          0.026191
        108.772363          0.025876
        108.772412          0.025495
        108.772461          0.025043
        108.772510          0.024515
        108.772559          0.023906
        108.772607          0.023212
        108.772656          0.022431
        108.772705          0.021558
        108.772754          0.020592
        108.772803          0.019529
        108.772852          0.018371
        108.772900          0.017117
        108.772949          0.015769
        108.772998          0.014333
        108.773047          0.012813
        108.773096          0.011216
        108.773145          0.009549
        108.773193          0.007820
        108.773242          0.006039
        108.773291          0.004212
        108.773340          0.002348
        108.773389          0.000456
        108.773438         -0.001458
        108.773486         -0.003386
        108.773535         -0.005319
        108.773584         -0.007250
        108.773633         -0.009171
        108.773682         -0.011072
        108.773730         -0.012945
        108.773779         -0.014780
        108.773828         -0.016566
        108.773877         -0.018292
        108.773926         -0.019946
        108.773975         -0.021515
        108.774023         -0.022986
        108.774072         -0.024347
        108.774121         -0.025585
        108.774170         -0.026688
        108.774219         -0.027645
        108.774268         -0.028447
        108.774316         -0.029087
        108.774365         -0.029559
        108.774414         -0.029858
        108.774463         -0.029982
        108.774512         -0.029928
        108.774561         -0.029697
        108.774609         -0.029289
        108.774658         -0.028705
        108.774707         -0.027945
        108.774756         -0.027013
        108.774805         -0.025910
        108.774854         -0.024641
        108.774902         -0.023210
        108.774951         -0.021624
        108.775000         -0.019889
        108.775049         -0.018014
        108.775098         -0.016009
        108.775146         -0.013883
        108.775195         -0.011650
        108.775244         -0.009320
        108.775293         -0.006906
        108.775342         -0.004421
        108.775391         -0.001877
        108.775439          0.000712
        108.775488          0.003334
        108.775537          0.005976
        108.775586          0.008626
        108.775635          0.011272
        108.775684          0.013903
        108.775732          0.016509
        108.775781          0.019079
        108.775830          0.021605
        108.775879          0.024078
        108.775928          0.026490
        108.775977          0.028834
        108.776025          0.031101
        108.776074          0.033284
        108.776123          0.035377
        108.776172          0.037371
        108.776221          0.039260
        108.776270          0.041037
        108.776318          0.042697
        108.776367          0.044234
        108.776416          0.045645
        108.776465          0.046926
        108.776514          0.048077
        108.776563          0.049096
        108.776611          0.049984
        108.776660          0.050744
        108.776709          0.051378
        108.776758          0.051889
        108.776807          0.052282
        108.776855          0.052559
        108.776904          0.052724
        108.776953          0.052782
        108.777002          0.052736
        108.777051          0.052590
        108.777100          0.052347
        108.777148          0.052012
        108.777197          0.051590
        108.777246          0.051086
        108.777295          0.050505
        108.777344          0.049854
        108.777393          0.049138
        108.777441          0.048363
        108.777490          0.047534
        108.777539          0.046655
        108.777588          0.045731
        108.777637          0.044763
        108.777686          0.043755
        108.777734          0.042706
        108.777783          0.041619
        108.777832          0.040495
        108.777881          0.039334
        108.777930          0.038136
        108.777979          0.036904
        108.778027          0.035638
        108.778076          0.034340
        108.778125          0.033011
        108.778174          0.031654
        108.778223          0.030271
        108.778271          0.028866
        108.778320          0.027442
        108.778369          0.026003
        108.778418          0.024554
        108.778467          0.023100
        108.778516          0.021645
        108.778564          0.020193
        108.778613          0.018747
        108.778662          0.017311
        108.778711          0.015887
        108.778760          0.014474
        108.778809          0.013074
        108.778857          0.011685
        108.778906          0.010304
        108.778955          0.008931
        108.779004          0.007560
        108.779053          0.006187
        108.779102          0.004809
        108.779150          0.003418
        108.779199          0.002009
        108.779248          0.000575
        108.779297         -0.000891
        108.779346         -0.002396
        108.779395         -0.003948
        108.779443         -0.005554
        108.779492         -0.007218
        108.779541         -0.008947
        108.779590         -0.010746
        108.779639         -0.012619
        108.779687         -0.014570
        108.779736         -0.016602
        108.779785         -0.018720
        108.779834         -0.020924
        108.779883         -0.023219
        108.779932         -0.025606
        108.779980         -0.028086
        108.780029         -0.030661
        108.780078         -0.033328
        108.780127         -0.036087
        108.780176         -0.038933
        108.780225         -0.041860
        108.780273         -0.044861
        108.780322         -0.047925
        108.780371         -0.051041
        108.780420         -0.054192
        108.780469         -0.057365
        108.780518         -0.060541
        108.780566         -0.063702
        108.780615         -0.066829
        108.780664         -0.069905
        108.780713         -0.072910
        108.780762         -0.075825
        108.780811         -0.078635
        108.780859         -0.081320
        108.780908         -0.083866
        108.780957         -0.086256
        108.781006         -0.088477
        108.781055         -0.090513
        108.781104         -0.092351
        108.781152         -0.093976
        108.781201         -0.095377
        108.781250         -0.096539
        108.781299         -0.097450
        108.781348         -0.098098
        108.781396         -0.098471
        108.781445         -0.098557
        108.781494         -0.098346
        108.781543         -0.097830
        108.781592         -0.097000
        108.781641         -0.095850
        108.781689         -0.094375
        108.781738         -0.092570
        108.781787         -0.090434
        108.781836         -0.087965
        108.781885         -0.085166
        108.781934         -0.082037
        108.781982         -0.078584
        108.782031         -0.074811
        108.782080         -0.070726
        108.782129         -0.066337
        108.782178         -0.061655
        108.782227         -0.056690
        108.782275         -0.051456
        108.782324         -0.045966
        108.782373         -0.040236
        108.782422         -0.034282
        108.782471         -0.028120
        108.782520         -0.021768
        108.782568         -0.015245
        108.782617         -0.008568
        108.782666         -0.001757
        108.782715          0.005168
        108.782764          0.012186
        108.782813          0.019278
        108.782861          0.026421
        108.782910          0.033595
        108.782959          0.040776
        108.783008          0.047944
        108.783057          0.055076
        108.783105          0.062149
        108.783154          0.069143
        108.783203          0.076036
        108.783252          0.082806
        108.783301          0.089433
        108.783350          0.095898
        108.783398          0.102182
        108.783447          0.108268
        108.783496          0.114141
        108.783545          0.119785
        108.783594          0.125189
        108.783643          0.130341
        108.783691          0.135233
        108.783740          0.139856
        108.783789          0.144205
        108.783838          0.148278
        108.783887          0.152071
        108.783936          0.155588
        108.783984          0.158829
        108.784033          0.161802
        108.784082          0.164512
        108.784131          0.166969
        108.784180          0.169181
        108.784229          0.171158
        108.784277          0.172913
        108.784326          0.174455
        108.784375          0.175798
        108.784424          0.176952
        108.784473          0.177932
        108.784521          0.178748
        108.784570          0.179413
        108.784619          0.179941
        108.784668          0.180342
        108.784717          0.180630
        108.784766          0.180814
        108.784814          0.180907
        108.784863          0.180918
        108.784912          0.180857
        108.784961          0.180733
        108.785010          0.180557
        108.785059          0.180337
        108.785107          0.180082
        108.785156          0.179803
        108.785205          0.179508
        108.785254          0.179205
        108.785303          0.178902
        108.785352          0.178606
        108.785400          0.178324
        108.785449          0.178059
        108.785498          0.177818
        108.785547          0.177602
        108.785596          0.177413
        108.785645          0.177252
        108.785693          0.177120
        108.785742          0.177015
        108.785791          0.176934
        108.785840          0.176877
        108.785889          0.176840
        108.785938          0.176822
        108.785986          0.176818
        108.786035          0.176829
        108.786084          0.176852
        108.786133          0.176886
        108.786182          0.176929
        108.786230          0.176981
        108.786279          0.177038
        108.786328          0.177100
        108.786377          0.177164
        108.786426          0.177226
        108.786475          0.177282
        108.786523          0.177330
        108.786572          0.177366
        108.786621          0.177386
        108.786670          0.177387
        108.786719          0.177367
        108.786768          0.177322
        108.786816          0.177250
        108.786865          0.177150
        108.786914          0.177019
        108.786963          0.176855
        108.787012          0.176656
        108.787061          0.176418
        108.787109          0.176139
        108.787158          0.175813
        108.787207          0.175436
        108.787256          0.175001
        108.787305          0.174501
        108.787354          0.173928
        108.787402          0.173273
        108.787451          0.172529
        108.787500          0.171686
        108.787549          0.170735
        108.787598          0.169669
        108.787646          0.168479
        108.787695          0.167158
        108.787744          0.165701
        108.787793          0.164103
        108.787842          0.162359
        108.787891          0.160467
        108.787939          0.158424
        108.787988          0.156230
        108.788037          0.153882
        108.788086          0.151380
        108.788135          0.148725
        108.788184          0.145914
        108.788232          0.142949
        108.788281          0.139830
        108.788330          0.136559
        108.788379          0.133137
        108.788428          0.129568
        108.788477          0.125855
        108.788525          0.122001
        108.788574          0.118012
        108.788623          0.113891
        108.788672          0.109643
        108.788721          0.105271
        108.788770          0.100781
        108.788818          0.096175
        108.788867          0.091460
        108.788916          0.086637
        108.788965          0.081713
        108.789014          0.076691
        108.789063          0.071578
        108.789111          0.066377
        108.789160          0.061096
        108.789209          0.055740
        108.789258          0.050318
        108.789307          0.044836
        108.789355          0.039303
        108.789404          0.033729
        108.789453          0.028122
        108.789502          0.022492
        108.789551          0.016852
        108.789600          0.011210
        108.789648          0.005580
        108.789697         -0.000028
        108.789746         -0.005602
        108.789795         -0.011130
        108.789844         -0.016599
        108.789893         -0.021998
        108.789941         -0.027316
        108.789990         -0.032541
        108.790039         -0.037663
        108.790088         -0.042670
        108.790137         -0.047555
        108.790186         -0.052309
        108.790234         -0.056925
        108.790283         -0.061398
        108.790332         -0.065723
        108.790381         -0.069896
        108.790430         -0.073915
        108.790479         -0.077778
        108.790527         -0.081483
        108.790576         -0.085029
        108.790625         -0.088418
        108.790674         -0.091648
        108.790723         -0.094723
        108.790771         -0.097643
        108.790820         -0.100413
        108.790869         -0.103037
        108.790918         -0.105518
        108.790967         -0.107863
        108.791016         -0.110075
        108.791064         -0.112161
        108.791113         -0.114126
        108.791162         -0.115976
        108.791211         -0.117715
        108.791260         -0.119350
        108.791309         -0.120886
        108.791357         -0.122328
        108.791406         -0.123681
        108.791455         -0.124951
        108.791504         -0.126140
        108.791553         -0.127254
        108.791602         -0.128294
        108.791650         -0.129262
        108.791699         -0.130158
        108.791748         -0.130983
        108.791797         -0.131735
        108.791846         -0.132412
        108.791895         -0.133013
        108.791943         -0.133534
        108.791992         -0.133973
        108.792041         -0.134325
        108.792090         -0.134589
        108.792139         -0.134760
        108.792188         -0.134835
        108.792236         -0.134809
        108.792285         -0.134678
        108.792334         -0.134437
        108.792383         -0.134082
        108.792432         -0.133609
        108.792480         -0.133014
        108.792529         -0.132291
        108.792578         -0.131439
        108.792627         -0.130455
        108.792676         -0.129335
        108.792725         -0.128079
        108.792773         -0.126684
        108.792822         -0.125151
        108.792871         -0.123477
        108.792920         -0.121663
        108.792969         -0.119709
        108.793018         -0.117618
        108.793066         -0.115390
        108.793115         -0.113030
        108.793164         -0.110542
        108.793213         -0.107930
        108.793262         -0.105202
        108.793311         -0.102364
        108.793359         -0.099424
        108.793408         -0.096391
        108.793457         -0.093275
        108.793506         -0.090086
        108.793555         -0.086837
        108.793604         -0.083539
        108.793652         -0.080204
        108.793701         -0.076848
        108.793750         -0.073482
        108.793799         -0.070122
        108.793848         -0.066779
        108.793896         -0.063470
        108.793945         -0.060208
        108.793994         -0.057006
        108.794043         -0.053880
        108.794092         -0.050843
        108.794141         -0.047909
        108.794189         -0.045089
        108.794238         -0.042396
        108.794287         -0.039840
        108.794336         -0.037428
        108.794385         -0.035170
        108.794434         -0.033070
        108.794482         -0.031134
        108.794531         -0.029366
        108.794580         -0.027769
        108.794629         -0.026345
        108.794678         -0.025095
        108.794727         -0.024019
        108.794775         -0.023115
        108.794824         -0.022378
        108.794873         -0.021805
        108.794922         -0.021387
        108.794971         -0.021117
        108.795020         -0.020986
        108.795068         -0.020982
        108.795117         -0.021095
        108.795166         -0.021311
        108.795215         -0.021619
        108.795264         -0.022004
        108.795312         -0.022453
        108.795361         -0.022952
        108.795410         -0.023488
        108.795459         -0.024048
        108.795508         -0.024619
        108.795557         -0.025188
        108.795605         -0.025745
        108.795654         -0.026276
        108.795703         -0.026772
        108.795752         -0.027219
        108.795801         -0.027606
        108.795850         -0.027919
        108.795898         -0.028146
        108.795947         -0.028272
        108.795996         -0.028284
        108.796045         -0.028167
        108.796094         -0.027905
        108.796143         -0.027485
        108.796191         -0.026890
        108.796240         -0.026107
        108.796289         -0.025120
        108.796338         -0.023917
        108.796387         -0.022485
        108.796436         -0.020811
        108.796484         -0.018885
        108.796533         -0.016698
        108.796582         -0.014240
        108.796631         -0.011502
        108.796680         -0.008476
        108.796729         -0.005156
        108.796777         -0.001534
        108.796826          0.002394
        108.796875          0.006634
        108.796924          0.011189
        108.796973          0.016060
        108.797021          0.021247
        108.797070          0.026745
        108.797119          0.032551
        108.797168          0.038657
        108.797217          0.045057
        108.797266          0.051739
        108.797314          0.058693
        108.797363          0.065908
        108.797412          0.073370
        108.797461          0.081066
        108.797510          0.088981
        108.797559          0.097098
        108.797607          0.105401
        108.797656          0.113871
        108.797705          0.122488
        108.797754          0.131233
        108.797803          0.140086
        108.797852          0.149024
        108.797900          0.158026
        108.797949          0.167069
        108.797998          0.176130
        108.798047          0.185185
        108.798096          0.194209
        108.798145          0.203178
        108.798193          0.212070
        108.798242          0.220859
        108.798291          0.229523
        108.798340          0.238041
        108.798389          0.246392
        108.798438          0.254555
        108.798486          0.262511
        108.798535          0.270243
        108.798584          0.277733
        108.798633          0.284963
        108.798682          0.291915
        108.798730          0.298574
        108.798779          0.304922
        108.798828          0.310943
        108.798877          0.316622
        108.798926          0.321945
        108.798975          0.326899
        108.799023          0.331474
        108.799072          0.335661
        108.799121          0.339454
        108.799170          0.342850
        108.799219          0.345846
        108.799268          0.348445
        108.799316          0.350650
        108.799365          0.352466
        108.799414          0.353900
        108.799463          0.354959
        108.799512          0.355652
        108.799561          0.355986
        108.799609          0.355970
        108.799658          0.355612
        108.799707          0.354920
        108.799756          0.353903
        108.799805          0.352569
        108.799854          0.350928
        108.799902          0.348990
        108.799951          0.346767
        108.800000          0.344271
        108.800049          0.341515
        108.800098          0.338514
        108.800146          0.335280
        108.800195          0.331828
        108.800244          0.328174
        108.800293          0.324331
        108.800342          0.320313
        108.800391          0.316134
        108.800439          0.311807
        108.800488          0.307343
        108.800537          0.302753
        108.800586          0.298048
        108.800635          0.293235
        108.800684          0.288324
        108.800732          0.283319
        108.800781          0.278227
        108.800830          0.273053
        108.800879          0.267800
        108.800928          0.262473
        108.800977          0.257074
        108.801025          0.251607
        108.801074          0.246074
        108.801123          0.240477
        108.801172          0.234816
        108.801221          0.229095
        108.801270          0.223313
        108.801318          0.217472
        108.801367          0.211574
        108.801416          0.205621
        108.801465          0.199616
        108.801514          0.193560
        108.801563          0.187458
        108.801611          0.181312
        108.801660          0.175125
        108.801709          0.168903
        108.801758          0.162648
        108.801807          0.156365
        108.801855          0.150060
        108.801904          0.143739
        108.801953          0.137406
        108.802002          0.131068
        108.802051          0.124731
        108.802100          0.118402
        108.802148          0.112084
        108.802197          0.105783
        108.802246          0.099504
        108.802295          0.093252
        108.802344          0.087030
        108.802393          0.080843
        108.802441          0.074697
        108.802490          0.068596
        108.802539          0.062546
        108.802588          0.056551
        108.802637          0.050618
        108.802686          0.044750
        108.802734          0.038952
        108.802783          0.033229
        108.802832          0.027585
        108.802881          0.022025
        108.802930          0.016551
        108.802979          0.011169
        108.803027          0.005882
        108.803076          0.000691
        108.803125         -0.004401
        108.803174         -0.009393
        108.803223         -0.014286
        108.803271         -0.019081
        108.803320         -0.023779
        108.803369         -0.028384
        108.803418         -0.032896
        108.803467         -0.037318
        108.803516         -0.041651
        108.803564         -0.045897
        108.803613         -0.050058
        108.803662         -0.054133
        108.803711         -0.058125
        108.803760         -0.062033
        108.803809         -0.065860
        108.803857         -0.069606
        108.803906         -0.073273
        108.803955         -0.076862
        108.804004         -0.080377
        108.804053         -0.083818
        108.804102         -0.087189
        108.804150         -0.090493
        108.804199         -0.093732
        108.804248         -0.096911
        108.804297         -0.100029
        108.804346         -0.103089
        108.804395         -0.106090
        108.804443         -0.109030
        108.804492         -0.111906
        108.804541         -0.114714
        108.804590         -0.117446
        108.804639         -0.120098
        108.804688         -0.122663
        108.804736         -0.125134
        108.804785         -0.127505
        108.804834         -0.129769
        108.804883         -0.131922
        108.804932         -0.133958
        108.804980         -0.135873
        108.805029         -0.137663
        108.805078         -0.139325
        108.805127         -0.140854
        108.805176         -0.142248
        108.805225         -0.143504
        108.805273         -0.144617
        108.805322         -0.145583
        108.805371         -0.146397
        108.805420         -0.147055
        108.805469         -0.147551
        108.805518         -0.147878
        108.805566         -0.148030
        108.805615         -0.148002
        108.805664         -0.147787
        108.805713         -0.147381
        108.805762         -0.146779
        108.805811         -0.145975
        108.805859         -0.144965
        108.805908         -0.143744
        108.805957         -0.142307
        108.806006         -0.140649
        108.806055         -0.138763
        108.806104         -0.136646
        108.806152         -0.134292
        108.806201         -0.131697
        108.806250         -0.128857
        108.806299         -0.125769
        108.806348         -0.122429
        108.806396         -0.118835
        108.806445         -0.114985
        108.806494         -0.110876
        108.806543         -0.106505
        108.806592         -0.101870
        108.806641         -0.096970
        108.806689         -0.091801
        108.806738         -0.086363
        108.806787         -0.080656
        108.806836         -0.074681
        108.806885         -0.068438
        108.806934         -0.061932
        108.806982         -0.055168
        108.807031         -0.048151
        108.807080         -0.040892
        108.807129         -0.033399
        108.807178         -0.025686
        108.807227         -0.017767
        108.807275         -0.009657
        108.807324         -0.001374
        108.807373          0.007064
        108.807422          0.015638
        108.807471          0.024328
        108.807520          0.033112
        108.807568          0.041969
        108.807617          0.050877
        108.807666          0.059813
        108.807715          0.068756
        108.807764          0.077681
        108.807813          0.086568
        108.807861          0.095395
        108.807910          0.104142
        108.807959          0.112790
        108.808008          0.121319
        108.808057          0.129715
        108.808105          0.137959
        108.808154          0.146038
        108.808203          0.153937
        108.808252          0.161644
        108.808301          0.169145
        108.808350          0.176429
        108.808398          0.183484
        108.808447          0.190300
        108.808496          0.196866
        108.808545          0.203173
        108.808594          0.209211
        108.808643          0.214972
        108.808691          0.220450
        108.808740          0.225636
        108.808789          0.230526
        108.808838          0.235113
        108.808887          0.239395
        108.808936          0.243368
        108.808984          0.247031
        108.809033          0.250384
        108.809082          0.253428
        108.809131          0.256166
        108.809180          0.258603
        108.809229          0.260742
        108.809277          0.262592
        108.809326          0.264158
        108.809375          0.265448
        108.809424          0.266471
        108.809473          0.267234
        108.809521          0.267747
        108.809570          0.268017
        108.809619          0.268054
        108.809668          0.267867
        108.809717          0.267467
        108.809766          0.266862
        108.809814          0.266064
        108.809863          0.265082
        108.809912          0.263926
        108.809961          0.262608
        108.810010          0.261135
        108.810059          0.259519
        108.810107          0.257767
        108.810156          0.255889
        108.810205          0.253895
        108.810254          0.251792
        108.810303          0.249591
        108.810352          0.247300
        108.810400          0.244929
        108.810449          0.242487
        108.810498          0.239984
        108.810547          0.237428
        108.810596          0.234829
        108.810645          0.232193
        108.810693          0.229529
        108.810742          0.226845
        108.810791          0.224146
        108.810840          0.221440
        108.810889          0.218733
        108.810937          0.216032
        108.810986          0.213343
        108.811035          0.210671
        108.811084          0.208022
        108.811133          0.205401
        108.811182          0.202810
        108.811230          0.200253
        108.811279          0.197732
        108.811328          0.195250
        108.811377          0.192806
        108.811426          0.190403
        108.811475          0.188040
        108.811523          0.185717
        108.811572          0.183432
        108.811621          0.181185
        108.811670          0.178972
        108.811719          0.176794
        108.811768          0.174647
        108.811816          0.172530
        108.811865          0.170443
        108.811914          0.168384
        108.811963          0.166354
        108.812012          0.164355
        108.812061          0.162385
        108.812109          0.160448
        108.812158          0.158546
        108.812207          0.156679
        108.812256          0.154851
        108.812305          0.153065
        108.812354          0.151323
        108.812402          0.149628
        108.812451          0.147982
        108.812500          0.146387
        108.812549          0.144845
        108.812598          0.143356
        108.812646          0.141918
        108.812695          0.140530
        108.812744          0.139189
        108.812793          0.137893
        108.812842          0.136638
        108.812891          0.135420
        108.812939          0.134235
        108.812988          0.133079
        108.813037          0.131947
        108.813086          0.130833
        108.813135          0.129734
        108.813184          0.128642
        108.813232          0.127555
        108.813281          0.126466
        108.813330          0.125372
        108.813379          0.124267
        108.813428          0.123149
        108.813477          0.122014
        108.813525          0.120857
        108.813574          0.119677
        108.813623          0.118469
        108.813672          0.117229
        108.813721          0.115953
        108.813770          0.114637
        108.813818          0.113275
        108.813867          0.111862
        108.813916          0.110391
        108.813965          0.108856
        108.814014          0.107250
        108.814063          0.105566
        108.814111          0.103795
        108.814160          0.101929
        108.814209          0.099961
        108.814258          0.097881
        108.814307          0.095681
        108.814355          0.093354
        108.814404          0.090892
        108.814453          0.088288
        108.814502          0.085537
        108.814551          0.082634
        108.814600          0.079575
        108.814648          0.076357
        108.814697          0.072979
        108.814746          0.069441
        108.814795          0.065741
        108.814844          0.061883
        108.814893          0.057868
        108.814941          0.053698
        108.814990          0.049378
        108.815039          0.044911
        108.815088          0.040302
        108.815137          0.035557
        108.815186          0.030682
        108.815234          0.025686
        108.815283          0.020576
        108.815332          0.015365
        108.815381          0.010063
        108.815430          0.004685
        108.815479         -0.000757
        108.815527         -0.006246
        108.815576         -0.011767
        108.815625         -0.017304
        108.815674         -0.022842
        108.815723         -0.028362
        108.815771         -0.033851
        108.815820         -0.039290
        108.815869         -0.044664
        108.815918         -0.049958
        108.815967         -0.055156
        108.816016         -0.060243
        108.816064         -0.065206
        108.816113         -0.070031
        108.816162         -0.074703
        108.816211         -0.079209
        108.816260         -0.083536
        108.816309         -0.087671
        108.816357         -0.091602
        108.816406         -0.095317
        108.816455         -0.098808
        108.816504         -0.102064
        108.816553         -0.105080
        108.816602         -0.107850
        108.816650         -0.110372
        108.816699         -0.112646
        108.816748         -0.114672
        108.816797         -0.116453
        108.816846         -0.117993
        108.816895         -0.119295
        108.816943         -0.120365
        108.816992         -0.121206
        108.817041         -0.121823
        108.817090         -0.122221
        108.817139         -0.122403
        108.817188         -0.122375
        108.817236         -0.122140
        108.817285         -0.121704
        108.817334         -0.121072
        108.817383         -0.120251
        108.817432         -0.119247
        108.817480         -0.118068
        108.817529         -0.116723
        108.817578         -0.115220
        108.817627         -0.113570
        108.817676         -0.111781
        108.817725         -0.109863
        108.817773         -0.107826
        108.817822         -0.105678
        108.817871         -0.103426
        108.817920         -0.101079
        108.817969         -0.098643
        108.818018         -0.096123
        108.818066         -0.093526
        108.818115         -0.090856
        108.818164         -0.088118
        108.818213         -0.085318
        108.818262         -0.082460
        108.818311         -0.079549
        108.818359         -0.076591
        108.818408         -0.073592
        108.818457         -0.070555
        108.818506         -0.067487
        108.818555         -0.064391
        108.818604         -0.061271
        108.818652         -0.058129
        108.818701         -0.054967
        108.818750         -0.051785
        108.818799         -0.048584
        108.818848         -0.045362
        108.818896         -0.042119
        108.818945         -0.038853
        108.818994         -0.035563
        108.819043         -0.032250
        108.819092         -0.028913
        108.819141         -0.025553
        108.819189         -0.022173
        108.819238         -0.018777
        108.819287         -0.015370
        108.819336         -0.011957
        108.819385         -0.008544
        108.819434         -0.005139
        108.819482         -0.001748
        108.819531          0.001623
        108.819580          0.004968
        108.819629          0.008283
        108.819678          0.011563
        108.819727          0.014805
        108.819775          0.018006
        108.819824          0.021163
        108.819873          0.024274
        108.819922          0.027337
        108.819971          0.030352
        108.820020          0.033317
        108.820068          0.036234
        108.820117          0.039104
        108.820166          0.041929
        108.820215          0.044712
        108.820264          0.047457
        108.820313          0.050168
        108.820361          0.052849
        108.820410          0.055504
        108.820459          0.058137
        108.820508          0.060751
        108.820557          0.063348
        108.820605          0.065931
        108.820654          0.068502
        108.820703          0.071062
        108.820752          0.073609
        108.820801          0.076145
        108.820850          0.078666
        108.820898          0.081170
        108.820947          0.083653
        108.820996          0.086111
        108.821045          0.088538
        108.821094          0.090928
        108.821143          0.093275
        108.821191          0.095571
        108.821240          0.097809
        108.821289          0.099981
        108.821338          0.102079
        108.821387          0.104094
        108.821436          0.106018
        108.821484          0.107842
        108.821533          0.109560
        108.821582          0.111164
        108.821631          0.112647
        108.821680          0.114003
        108.821729          0.115226
        108.821777          0.116314
        108.821826          0.117261
        108.821875          0.118064
        108.821924          0.118720
        108.821973          0.119228
        108.822021          0.119585
        108.822070          0.119788
        108.822119          0.119837
        108.822168          0.119728
        108.822217          0.119462
        108.822266          0.119036
        108.822314          0.118449
        108.822363          0.117703
        108.822412          0.116797
        108.822461          0.115735
        108.822510          0.114519
        108.822559          0.113154
        108.822607          0.111644
        108.822656          0.109997
        108.822705          0.108219
        108.822754          0.106319
        108.822803          0.104304
        108.822852          0.102183
        108.822900          0.099962
        108.822949          0.097649
        108.822998          0.095251
        108.823047          0.092773
        108.823096          0.090220
        108.823145          0.087597
        108.823193          0.084909
        108.823242          0.082160
        108.823291          0.079354
        108.823340          0.076496
        108.823389          0.073592
        108.823438          0.070646
        108.823486          0.067665
        108.823535          0.064655
        108.823584          0.061623
        108.823633          0.058577
        108.823682          0.055522
        108.823730          0.052465
        108.823779          0.049413
        108.823828          0.046370
        108.823877          0.043342
        108.823926          0.040332
        108.823975          0.037345
        108.824023          0.034382
        108.824072          0.031446
        108.824121          0.028539
        108.824170          0.025663
        108.824219          0.022819
        108.824268          0.020007
        108.824316          0.017229
        108.824365          0.014483
        108.824414          0.011770
        108.824463          0.009089
        108.824512          0.006437
        108.824561          0.003812
        108.824609          0.001214
        108.824658         -0.001362
        108.824707         -0.003918
        108.824756         -0.006457
        108.824805         -0.008983
        108.824854         -0.011500
        108.824902         -0.014011
        108.824951         -0.016522
        108.825000         -0.019036
        108.825049         -0.021558
        108.825098         -0.024092
        108.825146         -0.026641
        108.825195         -0.029208
        108.825244         -0.031798
        108.825293         -0.034412
        108.825342         -0.037053
        108.825391         -0.039725
        108.825439         -0.042429
        108.825488         -0.045170
        108.825537         -0.047948
        108.825586         -0.050767
        108.825635         -0.053628
        108.825684         -0.056531
        108.825732         -0.059475
        108.825781         -0.062459
        108.825830         -0.065478
        108.825879         -0.068527
        108.825928         -0.071600
        108.825977         -0.074689
        108.826025         -0.077786
        108.826074         -0.080884
        108.826123         -0.083972
        108.826172         -0.087044
        108.826221         -0.090091
        108.826270         -0.093105
        108.826318         -0.096082
        108.826367         -0.099014
        108.826416         -0.101897
        108.826465         -0.104726
        108.826514         -0.107498
        108.826562         -0.110209
        108.826611         -0.112855
        108.826660         -0.115433
        108.826709         -0.117938
        108.826758         -0.120368
        108.826807         -0.122716
        108.826855         -0.124977
        108.826904         -0.127147
        108.826953         -0.129218
        108.827002         -0.131187
        108.827051         -0.133049
        108.827100         -0.134801
        108.827148         -0.136439
        108.827197         -0.137963
        108.827246         -0.139373
        108.827295         -0.140668
        108.827344         -0.141850
        108.827393         -0.142918
        108.827441         -0.143873
        108.827490         -0.144714
        108.827539         -0.145440
        108.827588         -0.146046
        108.827637         -0.146531
        108.827686         -0.146891
        108.827734         -0.147120
        108.827783         -0.147213
        108.827832         -0.147165
        108.827881         -0.146971
        108.827930         -0.146624
        108.827979         -0.146119
        108.828027         -0.145451
        108.828076         -0.144613
        108.828125         -0.143601
        108.828174         -0.142413
        108.828223         -0.141044
        108.828271         -0.139493
        108.828320         -0.137758
        108.828369         -0.135840
        108.828418         -0.133738
        108.828467         -0.131453
        108.828516         -0.128985
        108.828564         -0.126336
        108.828613         -0.123508
        108.828662         -0.120502
        108.828711         -0.117322
        108.828760         -0.113972
        108.828809         -0.110455
        108.828857         -0.106777
        108.828906         -0.102946
        108.828955         -0.098967
        108.829004         -0.094851
        108.829053         -0.090607
        108.829102         -0.086244
        108.829150         -0.081775
        108.829199         -0.077211
        108.829248         -0.072563
        108.829297         -0.067844
        108.829346         -0.063063
        108.829395         -0.058233
        108.829443         -0.053363
        108.829492         -0.048463
        108.829541         -0.043543
        108.829590         -0.038610
        108.829639         -0.033671
        108.829688         -0.028734
        108.829736         -0.023803
        108.829785         -0.018884
        108.829834         -0.013981
        108.829883         -0.009100
        108.829932         -0.004243
        108.829980          0.000586
        108.830029          0.005382
        108.830078          0.010142
        108.830127          0.014862
        108.830176          0.019536
        108.830225          0.024161
        108.830273          0.028729
        108.830322          0.033236
        108.830371          0.037676
        108.830420          0.042042
        108.830469          0.046329
        108.830518          0.050530
        108.830566          0.054640
        108.830615          0.058655
        108.830664          0.062570
        108.830713          0.066381
        108.830762          0.070084
        108.830811          0.073679
        108.830859          0.077161
        108.830908          0.080529
        108.830957          0.083783
        108.831006          0.086920
        108.831055          0.089941
        108.831104          0.092844
        108.831152          0.095630
        108.831201          0.098300
        108.831250          0.100853
        108.831299          0.103292
        108.831348          0.105620
        108.831396          0.107839
        108.831445          0.109953
        108.831494          0.111966
        108.831543          0.113883
        108.831592          0.115709
        108.831641          0.117448
        108.831689          0.119105
        108.831738          0.120686
        108.831787          0.122197
        108.831836          0.123641
        108.831885          0.125025
        108.831934          0.126353
        108.831982          0.127630
        108.832031          0.128860
        108.832080          0.130048
        108.832129          0.131197
        108.832178          0.132311
        108.832227          0.133394
        108.832275          0.134450
        108.832324          0.135483
        108.832373          0.136496
        108.832422          0.137493
        108.832471          0.138476
        108.832520          0.139447
        108.832568          0.140405
        108.832617          0.141347
        108.832666          0.142271
        108.832715          0.143171
        108.832764          0.144040
        108.832813          0.144870
        108.832861          0.145652
        108.832910          0.146376
        108.832959          0.147034
        108.833008          0.147617
        108.833057          0.148115
        108.833105          0.148522
        108.833154          0.148829
        108.833203          0.149031
        108.833252          0.149122
        108.833301          0.149098
        108.833350          0.148957
        108.833398          0.148695
        108.833447          0.148312
        108.833496          0.147805
        108.833545          0.147174
        108.833594          0.146418
        108.833643          0.145537
        108.833691          0.144532
        108.833740          0.143403
        108.833789          0.142151
        108.833838          0.140780
        108.833887          0.139292
        108.833936          0.137692
        108.833984          0.135985
        108.834033          0.134178
        108.834082          0.132278
        108.834131          0.130292
        108.834180          0.128229
        108.834229          0.126099
        108.834277          0.123909
        108.834326          0.121669
        108.834375          0.119385
        108.834424          0.117065
        108.834473          0.114714
        108.834521          0.112337
        108.834570          0.109938
        108.834619          0.107520
        108.834668          0.105084
        108.834717          0.102631
        108.834766          0.100162
        108.834814          0.097679
        108.834863          0.095180
        108.834912          0.092668
        108.834961          0.090143
        108.835010          0.087607
        108.835059          0.085059
        108.835107          0.082501
        108.835156          0.079935
        108.835205          0.077360
        108.835254          0.074779
        108.835303          0.072190
        108.835352          0.069596
        108.835400          0.066997
        108.835449          0.064393
        108.835498          0.061786
        108.835547          0.059178
        108.835596          0.056571
        108.835645          0.053967
        108.835693          0.051368
        108.835742          0.048776
        108.835791          0.046194
        108.835840          0.043624
        108.835889          0.041067
        108.835938          0.038523
        108.835986          0.035993
        108.836035          0.033477
        108.836084          0.030974
        108.836133          0.028482
        108.836182          0.026001
        108.836230          0.023528
        108.836279          0.021063
        108.836328          0.018604
        108.836377          0.016149
        108.836426          0.013698
        108.836475          0.011249
        108.836523          0.008801
        108.836572          0.006352
        108.836621          0.003900
        108.836670          0.001444
        108.836719         -0.001020
        108.836768         -0.003494
        108.836816         -0.005982
        108.836865         -0.008485
        108.836914         -0.011009
        108.836963         -0.013556
        108.837012         -0.016129
        108.837061         -0.018731
        108.837109         -0.021365
        108.837158         -0.024033
        108.837207         -0.026737
        108.837256         -0.029476
        108.837305         -0.032249
        108.837354         -0.035056
        108.837402         -0.037892
        108.837451         -0.040754
        108.837500         -0.043636
        108.837549         -0.046535
        108.837598         -0.049445
        108.837646         -0.052358
        108.837695         -0.055271
        108.837744         -0.058175
        108.837793         -0.061066
        108.837842         -0.063935
        108.837891         -0.066776
        108.837939         -0.069582
        108.837988         -0.072344
        108.838037         -0.075056
        108.838086         -0.077709
        108.838135         -0.080297
        108.838184         -0.082811
        108.838232         -0.085247
        108.838281         -0.087596
        108.838330         -0.089853
        108.838379         -0.092011
        108.838428         -0.094067
        108.838477         -0.096014
        108.838525         -0.097848
        108.838574         -0.099565
        108.838623         -0.101159
        108.838672         -0.102626
        108.838721         -0.103961
        108.838770         -0.105157
        108.838818         -0.106209
        108.838867         -0.107112
        108.838916         -0.107861
        108.838965         -0.108452
        108.839014         -0.108884
        108.839063         -0.109154
        108.839111         -0.109264
        108.839160         -0.109216
        108.839209         -0.109014
        108.839258         -0.108661
        108.839307         -0.108162
        108.839355         -0.107522
        108.839404         -0.106743
        108.839453         -0.105829
        108.839502         -0.104783
        108.839551         -0.103606
        108.839600         -0.102298
        108.839648         -0.100859
        108.839697         -0.099290
        108.839746         -0.097590
        108.839795         -0.095759
        108.839844         -0.093800
        108.839893         -0.091716
        108.839941         -0.089509
        108.839990         -0.087188
        108.840039         -0.084759
        108.840088         -0.082231
        108.840137         -0.079614
        108.840186         -0.076916
        108.840234         -0.074148
        108.840283         -0.071315
        108.840332         -0.068427
        108.840381         -0.065487
        108.840430         -0.062502
        108.840479         -0.059473
        108.840527         -0.056404
        108.840576         -0.053298
        108.840625         -0.050155
        108.840674         -0.046979
        108.840723         -0.043771
        108.840771         -0.040532
        108.840820         -0.037264
        108.840869         -0.033968
        108.840918         -0.030643
        108.840967         -0.027290
        108.841016         -0.023907
        108.841064         -0.020491
        108.841113         -0.017040
        108.841162         -0.013548
        108.841211         -0.010013
        108.841260         -0.006426
        108.841309         -0.002784
        108.841357          0.000922
        108.841406          0.004696
        108.841455          0.008546
        108.841504          0.012476
        108.841553          0.016492
        108.841602          0.020595
        108.841650          0.024789
        108.841699          0.029074
        108.841748          0.033451
        108.841797          0.037919
        108.841846          0.042478
        108.841895          0.047126
        108.841943          0.051863
        108.841992          0.056687
        108.842041          0.061595
        108.842090          0.066587
        108.842139          0.071658
        108.842187          0.076806
        108.842236          0.082025
        108.842285          0.087312
        108.842334          0.092661
        108.842383          0.098065
        108.842432          0.103517
        108.842480          0.109011
        108.842529          0.114538
        108.842578          0.120092
        108.842627          0.125664
        108.842676          0.131246
        108.842725          0.136831
        108.842773          0.142411
        108.842822          0.147977
        108.842871          0.153520
        108.842920          0.159033
        108.842969          0.164506
        108.843018          0.169929
        108.843066          0.175294
        108.843115          0.180591
        108.843164          0.185813
        108.843213          0.190952
        108.843262          0.195999
        108.843311          0.200948
        108.843359          0.205792
        108.843408          0.210524
        108.843457          0.215139
        108.843506          0.219630
        108.843555          0.223993
        108.843604          0.228223
        108.843652          0.232318
        108.843701          0.236273
        108.843750          0.240090
        108.843799          0.243765
        108.843848          0.247299
        108.843896          0.250692
        108.843945          0.253944
        108.843994          0.257053
        108.844043          0.260019
        108.844092          0.262839
        108.844141          0.265512
        108.844189          0.268032
        108.844238          0.270397
        108.844287          0.272602
        108.844336          0.274640
        108.844385          0.276506
        108.844434          0.278194
        108.844482          0.279696
        108.844531          0.281007
        108.844580          0.282120
        108.844629          0.283026
        108.844678          0.283720
        108.844727          0.284196
        108.844775          0.284446
        108.844824          0.284467
        108.844873          0.284253
        108.844922          0.283801
        108.844971          0.283108
        108.845020          0.282172
        108.845068          0.280992
        108.845117          0.279567
        108.845166          0.277899
        108.845215          0.275988
        108.845264          0.273834
        108.845313          0.271440
        108.845361          0.268806
        108.845410          0.265935
        108.845459          0.262829
        108.845508          0.259490
        108.845557          0.255919
        108.845605          0.252121
        108.845654          0.248098
        108.845703          0.243854
        108.845752          0.239391
        108.845801          0.234715
        108.845850          0.229831
        108.845898          0.224743
        108.845947          0.219457
        108.845996          0.213980
        108.846045          0.208318
        108.846094          0.202478
        108.846143          0.196468
        108.846191          0.190292
        108.846240          0.183959
        108.846289          0.177473
        108.846338          0.170841
        108.846387          0.164065
        108.846436          0.157150
        108.846484          0.150098
        108.846533          0.142911
        108.846582          0.135593
        108.846631          0.128144
        108.846680          0.120568
        108.846729          0.112869
        108.846777          0.105052
        108.846826          0.097122
        108.846875          0.089089
        108.846924          0.080962
        108.846973          0.072752
        108.847021          0.064473
        108.847070          0.056138
        108.847119          0.047763
        108.847168          0.039367
        108.847217          0.030968
        108.847266          0.022585
        108.847314          0.014240
        108.847363          0.005954
        108.847412         -0.002251
        108.847461         -0.010352
        108.847510         -0.018328
        108.847559         -0.026157
        108.847607         -0.033819
        108.847656         -0.041293
        108.847705         -0.048561
        108.847754         -0.055605
        108.847803         -0.062410
        108.847852         -0.068959
        108.847900         -0.075240
        108.847949         -0.081237
        108.847998         -0.086940
        108.848047         -0.092334
        108.848096         -0.097409
        108.848145         -0.102152
        108.848193         -0.106551
        108.848242         -0.110596
        108.848291         -0.114274
        108.848340         -0.117576
        108.848389         -0.120492
        108.848438         -0.123013
        108.848486         -0.125134
        108.848535         -0.126850
        108.848584         -0.128158
        108.848633         -0.129060
        108.848682         -0.129560
        108.848730         -0.129663
        108.848779         -0.129378
        108.848828         -0.128717
        108.848877         -0.127691
        108.848926         -0.126316
        108.848975         -0.124608
        108.849023         -0.122581
        108.849072         -0.120255
        108.849121         -0.117645
        108.849170         -0.114771
        108.849219         -0.111649
        108.849268         -0.108299
        108.849316         -0.104739
        108.849365         -0.100988
        108.849414         -0.097066
        108.849463         -0.092994
        108.849512         -0.088794
        108.849561         -0.084488
        108.849609         -0.080101
        108.849658         -0.075659
        108.849707         -0.071189
        108.849756         -0.066719
        108.849805         -0.062277
        108.849854         -0.057891
        108.849902         -0.053588
        108.849951         -0.049395
        108.850000         -0.045334
        108.850049         -0.041430
        108.850098         -0.037701
        108.850146         -0.034164
        108.850195         -0.030835
        108.850244         -0.027727
        108.850293         -0.024849
        108.850342         -0.022209
        108.850391         -0.019813
        108.850439         -0.017665
        108.850488         -0.015768
        108.850537         -0.014122
        108.850586         -0.012726
        108.850635         -0.011580
        108.850684         -0.010681
        108.850732         -0.010024
        108.850781         -0.009607
        108.850830         -0.009422
        108.850879         -0.009464
        108.850928         -0.009726
        108.850977         -0.010198
        108.851025         -0.010872
        108.851074         -0.011735
        108.851123         -0.012776
        108.851172         -0.013980
        108.851221         -0.015333
        108.851270         -0.016817
        108.851318         -0.018416
        108.851367         -0.020111
        108.851416         -0.021883
        108.851465         -0.023716
        108.851514         -0.025591
        108.851563         -0.027494
        108.851611         -0.029412
        108.851660         -0.031332
        108.851709         -0.033247
        108.851758         -0.035150
        108.851807         -0.037036
        108.851855         -0.038901
        108.851904         -0.040746
        108.851953         -0.042571
        108.852002         -0.044378
        108.852051         -0.046168
        108.852100         -0.047946
        108.852148         -0.049715
        108.852197         -0.051479
        108.852246         -0.053240
        108.852295         -0.055002
        108.852344         -0.056769
        108.852393         -0.058542
        108.852441         -0.060323
        108.852490         -0.062116
        108.852539         -0.063923
        108.852588         -0.065747
        108.852637         -0.067591
        108.852686         -0.069461
        108.852734         -0.071359
        108.852783         -0.073292
        108.852832         -0.075264
        108.852881         -0.077283
        108.852930         -0.079352
        108.852979         -0.081477
        108.853027         -0.083662
        108.853076         -0.085909
        108.853125         -0.088221
        108.853174         -0.090596
        108.853223         -0.093030
        108.853271         -0.095519
        108.853320         -0.098055
        108.853369         -0.100629
        108.853418         -0.103230
        108.853467         -0.105847
        108.853516         -0.108469
        108.853564         -0.111085
        108.853613         -0.113682
        108.853662         -0.116250
        108.853711         -0.118778
        108.853760         -0.121258
        108.853809         -0.123677
        108.853857         -0.126028
        108.853906         -0.128300
        108.853955         -0.130483
        108.854004         -0.132569
        108.854053         -0.134547
        108.854102         -0.136410
        108.854150         -0.138147
        108.854199         -0.139750
        108.854248         -0.141209
        108.854297         -0.142515
        108.854346         -0.143657
        108.854395         -0.144626
        108.854443         -0.145412
        108.854492         -0.146005
        108.854541         -0.146395
        108.854590         -0.146574
        108.854639         -0.146533
        108.854688         -0.146265
        108.854736         -0.145764
        108.854785         -0.145025
        108.854834         -0.144046
        108.854883         -0.142825
        108.854932         -0.141365
        108.854980         -0.139669
        108.855029         -0.137740
        108.855078         -0.135586
        108.855127         -0.133213
        108.855176         -0.130631
        108.855225         -0.127847
        108.855273         -0.124871
        108.855322         -0.121714
        108.855371         -0.118384
        108.855420         -0.114892
        108.855469         -0.111249
        108.855518         -0.107466
        108.855566         -0.103553
        108.855615         -0.099520
        108.855664         -0.095380
        108.855713         -0.091141
        108.855762         -0.086814
        108.855811         -0.082409
        108.855859         -0.077935
        108.855908         -0.073403
        108.855957         -0.068825
        108.856006         -0.064210
        108.856055         -0.059573
        108.856104         -0.054928
        108.856152         -0.050288
        108.856201         -0.045669
        108.856250         -0.041088
        108.856299         -0.036559
        108.856348         -0.032098
        108.856396         -0.027719
        108.856445         -0.023435
        108.856494         -0.019255
        108.856543         -0.015190
        108.856592         -0.011248
        108.856641         -0.007433
        108.856689         -0.003750
        108.856738         -0.000203
        108.856787          0.003207
        108.856836          0.006480
        108.856885          0.009614
        108.856934          0.012611
        108.856982          0.015472
        108.857031          0.018200
        108.857080          0.020797
        108.857129          0.023266
        108.857178          0.025613
        108.857227          0.027841
        108.857275          0.029957
        108.857324          0.031967
        108.857373          0.033880
        108.857422          0.035705
        108.857471          0.037454
        108.857520          0.039139
        108.857568          0.040774
        108.857617          0.042375
        108.857666          0.043959
        108.857715          0.045542
        108.857764          0.047142
        108.857812          0.048776
        108.857861          0.050461
        108.857910          0.052212
        108.857959          0.054045
        108.858008          0.055973
        108.858057          0.058006
        108.858105          0.060154
        108.858154          0.062422
        108.858203          0.064815
        108.858252          0.067333
        108.858301          0.069976
        108.858350          0.072741
        108.858398          0.075623
        108.858447          0.078618
        108.858496          0.081720
        108.858545          0.084922
        108.858594          0.088218
        108.858643          0.091601
        108.858691          0.095066
        108.858740          0.098603
        108.858789          0.102207
        108.858838          0.105869
        108.858887          0.109580
        108.858936          0.113332
        108.858984          0.117115
        108.859033          0.120919
        108.859082          0.124733
        108.859131          0.128548
        108.859180          0.132353
        108.859229          0.136138
        108.859277          0.139895
        108.859326          0.143614
        108.859375          0.147289
        108.859424          0.150914
        108.859473          0.154481
        108.859521          0.157987
        108.859570          0.161425
        108.859619          0.164789
        108.859668          0.168075
        108.859717          0.171273
        108.859766          0.174375
        108.859814          0.177370
        108.859863          0.180247
        108.859912          0.182992
        108.859961          0.185589
        108.860010          0.188024
        108.860059          0.190278
        108.860107          0.192336
        108.860156          0.194180
        108.860205          0.195794
        108.860254          0.197163
        108.860303          0.198270
        108.860352          0.199102
        108.860400          0.199647
        108.860449          0.199890
        108.860498          0.199821
        108.860547          0.199426
        108.860596          0.198695
        108.860645          0.197616
        108.860693          0.196178
        108.860742          0.194372
        108.860791          0.192188
        108.860840          0.189621
        108.860889          0.186667
        108.860938          0.183326
        108.860986          0.179599
        108.861035          0.175493
        108.861084          0.171016
        108.861133          0.166181
        108.861182          0.161004
        108.861230          0.155502
        108.861279          0.149695
        108.861328          0.143603
        108.861377          0.137250
        108.861426          0.130658
        108.861475          0.123851
        108.861523          0.116853
        108.861572          0.109687
        108.861621          0.102380
        108.861670          0.094957
        108.861719          0.087446
        108.861768          0.079873
        108.861816          0.072268
        108.861865          0.064657
        108.861914          0.057068
        108.861963          0.049526
        108.862012          0.042054
        108.862061          0.034671
        108.862109          0.027395
        108.862158          0.020235
        108.862207          0.013201
        108.862256          0.006296
        108.862305         -0.000481
        108.862354         -0.007132
        108.862402         -0.013666
        108.862451         -0.020089
        108.862500         -0.026412
        108.862549         -0.032646
        108.862598         -0.038801
        108.862646         -0.044885
        108.862695         -0.050907
        108.862744         -0.056874
        108.862793         -0.062789
        108.862842         -0.068656
        108.862891         -0.074477
        108.862939         -0.080253
        108.862988         -0.085986
        108.863037         -0.091679
        108.863086         -0.097335
        108.863135         -0.102961
        108.863184         -0.108566
        108.863232         -0.114160
        108.863281         -0.119755
        108.863330         -0.125365
        108.863379         -0.131006
        108.863428         -0.136692
        108.863477         -0.142436
        108.863525         -0.148249
        108.863574         -0.154136
        108.863623         -0.160099
        108.863672         -0.166134
        108.863721         -0.172227
        108.863770         -0.178361
        108.863818         -0.184510
        108.863867         -0.190644
        108.863916         -0.196726
        108.863965         -0.202718
        108.864014         -0.208577
        108.864063         -0.214260
        108.864111         -0.219723
        108.864160         -0.224922
        108.864209         -0.229815
        108.864258         -0.234358
        108.864307         -0.238512
        108.864355         -0.242234
        108.864404         -0.245486
        108.864453         -0.248226
        108.864502         -0.250414
        108.864551         -0.252008
        108.864600         -0.252964
        108.864648         -0.253235
        108.864697         -0.252775
        108.864746         -0.251536
        108.864795         -0.249468
        108.864844         -0.246526
        108.864893         -0.242663
        108.864941         -0.237837
        108.864990         -0.232012
        108.865039         -0.225155
        108.865088         -0.217239
        108.865137         -0.208245
        108.865186         -0.198159
        108.865234         -0.186977
        108.865283         -0.174700
        108.865332         -0.161342
        108.865381         -0.146922
        108.865430         -0.131469
        108.865479         -0.115020
        108.865527         -0.097619
        108.865576         -0.079319
        108.865625         -0.060176
        108.865674         -0.040250
        108.865723         -0.019605
        108.865771          0.001694
        108.865820          0.023581
        108.865869          0.045991
        108.865918          0.068857
        108.865967          0.092120
        108.866016          0.115718
        108.866064          0.139597
        108.866113          0.163705
        108.866162          0.187998
        108.866211          0.212434
        108.866260          0.236977
        108.866309          0.261593
        108.866357          0.286254
        108.866406          0.310930
        108.866455          0.335592
        108.866504          0.360206
        108.866553          0.384738
        108.866602          0.409144
        108.866650          0.433379
        108.866699          0.457388
        108.866748          0.481113
        108.866797          0.504493
        108.866846          0.527465
        108.866895          0.549965
        108.866943          0.571934
        108.866992          0.593314
        108.867041          0.614054
        108.867090          0.634109
        108.867139          0.653441
        108.867188          0.672017
        108.867236          0.689812
        108.867285          0.706805
        108.867334          0.722982
        108.867383          0.738332
        108.867432          0.752850
        108.867480          0.766532
        108.867529          0.779376
        108.867578          0.791381
        108.867627          0.802545
        108.867676          0.812867
        108.867725          0.822339
        108.867773          0.830954
        108.867822          0.838700
        108.867871          0.845559
        108.867920          0.851511
        108.867969          0.856529
        108.868018          0.860585
        108.868066          0.863647
        108.868115          0.865684
        108.868164          0.866663
        108.868213          0.866556
        108.868262          0.865340
        108.868311          0.863000
        108.868359          0.859527
        108.868408          0.854923
        108.868457          0.849198
        108.868506          0.842373
        108.868555          0.834477
        108.868604          0.825548
        108.868652          0.815637
        108.868701          0.804799
        108.868750          0.793106
        108.868799          0.780636
        108.868848          0.767476
        108.868896          0.753724
        108.868945          0.739480
        108.868994          0.724846
        108.869043          0.709925
        108.869092          0.694814
        108.869141          0.679605
        108.869189          0.664383
        108.869238          0.649228
        108.869287          0.634218
        108.869336          0.619432
        108.869385          0.604953
        108.869434          0.590872
        108.869482          0.577294
        108.869531          0.564341
        108.869580          0.552153
        108.869629          0.540887
        108.869678          0.530724
        108.869727          0.521859
        108.869775          0.514505
        108.869824          0.508884
        108.869873          0.505227
        108.869922          0.503765
        108.869971          0.504722
        108.870020          0.508309
        108.870068          0.514717
        108.870117          0.524111
        108.870166          0.536619
        108.870215          0.552329
        108.870264          0.571285
        108.870313          0.593484
        108.870361          0.618870
        108.870410          0.647340
        108.870459          0.678744
        108.870508          0.712890
        108.870557          0.749547
        108.870605          0.788457
        108.870654          0.829336
        108.870703          0.871888
        108.870752          0.915810
        108.870801          0.960799
        108.870850          1.006557
        108.870898          1.052800
        108.870947          1.099255
        108.870996          1.145670
        108.871045          1.191809
        108.871094          1.237458
        108.871143          1.282420
        108.871191          1.326517
        108.871240          1.369591
        108.871289          1.411499
        108.871338          1.452117
        108.871387          1.491337
        108.871436          1.529066
        108.871484          1.565229
        108.871533          1.599764
        108.871582          1.632627
        108.871631          1.663786
        108.871680          1.693221
        108.871729          1.720922
        108.871777          1.746888
        108.871826          1.771119
        108.871875          1.793617
        108.871924          1.814384
        108.871973          1.833415
        108.872021          1.850706
        108.872070          1.866249
        108.872119          1.880035
        108.872168          1.892064
        108.872217          1.902342
        108.872266          1.910895
        108.872314          1.917767
        108.872363          1.923030
        108.872412          1.926785
        108.872461          1.929166
        108.872510          1.930339
        108.872559          1.930503
        108.872607          1.929884
        108.872656          1.928733
        108.872705          1.927320
        108.872754          1.925930
        108.872803          1.924851
        108.872852          1.924376
        108.872900          1.924790
        108.872949          1.926372
        108.872998          1.929391
        108.873047          1.934105
        108.873096          1.940763
        108.873145          1.949611
        108.873193          1.960889
        108.873242          1.974844
        108.873291          1.991723
        108.873340          2.011780
        108.873389          2.035274
        108.873437          2.062463
        108.873486          2.093597
        108.873535          2.128916
        108.873584          2.168637
        108.873633          2.212948
        108.873682          2.262005
        108.873730          2.315921
        108.873779          2.374769
        108.873828          2.438578
        108.873877          2.507333
        108.873926          2.580981
        108.873975          2.659430
        108.874023          2.742559
        108.874072          2.830220
        108.874121          2.922246
        108.874170          3.018458
        108.874219          3.118670
        108.874268          3.222699
        108.874316          3.330365
        108.874365          3.441498
        108.874414          3.555937
        108.874463          3.673532
        108.874512          3.794138
        108.874561          3.917612
        108.874609          4.043808
        108.874658          4.172570
        108.874707          4.303726
        108.874756          4.437088
        108.874805          4.572443
        108.874854          4.709558
        108.874902          4.848179
        108.874951          4.988033
        108.875000          5.128833
        108.875049          5.270283
        108.875098          5.412080
        108.875146          5.553923
        108.875195          5.695511
        108.875244          5.836555
        108.875293          5.976776
        108.875342          6.115908
        108.875391          6.253708
        108.875439          6.389956
        108.875488          6.524453
        108.875537          6.657030
        108.875586          6.787542
        108.875635          6.915863
        108.875684          7.041885
        108.875732          7.165507
        108.875781          7.286626
        108.875830          7.405128
        108.875879          7.520876
        108.875928          7.633707
        108.875977          7.743419
        108.876025          7.849773
        108.876074          7.952488
        108.876123          8.051243
        108.876172          8.145682
        108.876221          8.235415
        108.876270          8.320029
        108.876318          8.399092
        108.876367          8.472164
        108.876416          8.538808
        108.876465          8.598598
        108.876514          8.651135
        108.876563          8.696050
        108.876611          8.733013
        108.876660          8.761744
        108.876709          8.782010
        108.876758          8.793631
        108.876807          8.796475
        108.876855          8.790460
        108.876904          8.775546
        108.876953          8.751735
        108.877002          8.719064
        108.877051          8.677603
        108.877100          8.627449
        108.877148          8.568723
        108.877197          8.501567
        108.877246          8.426138
        108.877295          8.342610
        108.877344          8.251172
        108.877393          8.152023
        108.877441          8.045385
        108.877490          7.931493
        108.877539          7.810608
        108.877588          7.683012
        108.877637          7.549010
        108.877686          7.408936
        108.877734          7.263138
        108.877783          7.111989
        108.877832          6.955877
        108.877881          6.795203
        108.877930          6.630383
        108.877979          6.461849
        108.878027          6.290048
        108.878076          6.115447
        108.878125          5.938532
        108.878174          5.759808
        108.878223          5.579799
        108.878271          5.399044
        108.878320          5.218089
        108.878369          5.037490
        108.878418          4.857800
        108.878467          4.679574
        108.878516          4.503363
        108.878564          4.329715
        108.878613          4.159177
        108.878662          3.992292
        108.878711          3.829596
        108.878760          3.671620
        108.878809          3.518878
        108.878857          3.371864
        108.878906          3.231042
        108.878955          3.096844
        108.879004          2.969660
        108.879053          2.849835
        108.879102          2.737673
        108.879150          2.633432
        108.879199          2.537332
        108.879248          2.449554
        108.879297          2.370247
        108.879346          2.299531
        108.879395          2.237502
        108.879443          2.184234
        108.879492          2.139786
        108.879541          2.104203
        108.879590          2.077523
        108.879639          2.059772
        108.879688          2.050970
        108.879736          2.051128
        108.879785          2.060242
        108.879834          2.078293
        108.879883          2.105239
        108.879932          2.141010
        108.879980          2.185508
        108.880029          2.238599
        108.880078          2.300112
        108.880127          2.369840
        108.880176          2.447539
        108.880225          2.532924
        108.880273          2.625675
        108.880322          2.725432
        108.880371          2.831801
        108.880420          2.944350
        108.880469          3.062617
        108.880518          3.186107
        108.880566          3.314301
        108.880615          3.446655
        108.880664          3.582606
        108.880713          3.721576
        108.880762          3.862971
        108.880811          4.006184
        108.880859          4.150599
        108.880908          4.295592
        108.880957          4.440534
        108.881006          4.584793
        108.881055          4.727741
        108.881104          4.868759
        108.881152          5.007240
        108.881201          5.142594
        108.881250          5.274253
        108.881299          5.401672
        108.881348          5.524334
        108.881396          5.641748
        108.881445          5.753452
        108.881494          5.859014
        108.881543          5.958030
        108.881592          6.050130
        108.881641          6.134974
        108.881689          6.212258
        108.881738          6.281709
        108.881787          6.343089
        108.881836          6.396192
        108.881885          6.440850
        108.881934          6.476925
        108.881982          6.504318
        108.882031          6.522967
        108.882080          6.532849
        108.882129          6.533986
        108.882178          6.526438
        108.882227          6.510314
        108.882275          6.485759
        108.882324          6.452959
        108.882373          6.412129
        108.882422          6.363515
        108.882471          6.307385
        108.882520          6.244021
        108.882568          6.173722
        108.882617          6.096791
        108.882666          6.013540
        108.882715          5.924281
        108.882764          5.829328
        108.882813          5.728990
        108.882861          5.623574
        108.882910          5.513382
        108.882959          5.398710
        108.883008          5.279851
        108.883057          5.157094
        108.883105          5.030724
        108.883154          4.901027
        108.883203          4.768284
        108.883252          4.632775
        108.883301          4.494774
        108.883350          4.354548
        108.883398          4.212359
        108.883447          4.068462
        108.883496          3.923104
        108.883545          3.776528
        108.883594          3.628969
        108.883643          3.480658
        108.883691          3.331818
        108.883740          3.182664
        108.883789          3.033401
        108.883838          2.884222
        108.883887          2.735303
        108.883936          2.586813
        108.883984          2.438905
        108.884033          2.291726
        108.884082          2.145415
        108.884131          2.000111
        108.884180          1.855953
        108.884229          1.713086
        108.884277          1.571661
        108.884326          1.431840
        108.884375          1.293797
        108.884424          1.157719
        108.884473          1.023805
        108.884521          0.892263
        108.884570          0.763305
        108.884619          0.637140
        108.884668          0.513964
        108.884717          0.393956
        108.884766          0.277265
        108.884814          0.164014
        108.884863          0.054294
        108.884912         -0.051827
        108.884961         -0.154304
        108.885010         -0.253104
        108.885059         -0.348202
        108.885107         -0.439575
        108.885156         -0.527200
        108.885205         -0.611051
        108.885254         -0.691101
        108.885303         -0.767322
        108.885352         -0.839683
        108.885400         -0.908146
        108.885449         -0.972668
        108.885498         -1.033195
        108.885547         -1.089661
        108.885596         -1.141985
        108.885645         -1.190078
        108.885693         -1.233840
        108.885742         -1.273168
        108.885791         -1.307955
        108.885840         -1.338099
        108.885889         -1.363500
        108.885938         -1.384069
        108.885986         -1.399721
        108.886035         -1.410386
        108.886084         -1.416007
        108.886133         -1.416540
        108.886182         -1.411960
        108.886230         -1.402257
        108.886279         -1.387438
        108.886328         -1.367513
        108.886377         -1.342499
        108.886426         -1.312402
        108.886475         -1.277218
        108.886523         -1.236921
        108.886572         -1.191467
        108.886621         -1.140788
        108.886670         -1.084804
        108.886719         -1.023421
        108.886768         -0.956542
        108.886816         -0.884076
        108.886865         -0.805941
        108.886914         -0.722068
        108.886963         -0.632411
        108.887012         -0.536942
        108.887061         -0.435655
        108.887109         -0.328566
        108.887158         -0.215711
        108.887207         -0.097141
        108.887256          0.027079
        108.887305          0.156883
        108.887354          0.292200
        108.887402          0.432968
        108.887451          0.579133
        108.887500          0.730652
        108.887549          0.887493
        108.887598          1.049627
        108.887646          1.217028
        108.887695          1.389664
        108.887744          1.567488
        108.887793          1.750430
        108.887842          1.938392
        108.887891          2.131239
        108.887939          2.328797
        108.887988          2.530843
        108.888037          2.737107
        108.888086          2.947265
        108.888135          3.160947
        108.888184          3.377730
        108.888232          3.597153
        108.888281          3.818715
        108.888330          4.041893
        108.888379          4.266142
        108.888428          4.490911
        108.888477          4.715649
        108.888525          4.939809
        108.888574          5.162854
        108.888623          5.384260
        108.888672          5.603517
        108.888721          5.820127
        108.888770          6.033603
        108.888818          6.243470
        108.888867          6.449263
        108.888916          6.650521
        108.888965          6.846793
        108.889014          7.037633
        108.889062          7.222604
        108.889111          7.401283
        108.889160          7.573260
        108.889209          7.738153
        108.889258          7.895609
        108.889307          8.045317
        108.889355          8.187012
        108.889404          8.320482
        108.889453          8.445574
        108.889502          8.562190
        108.889551          8.670290
        108.889600          8.769882
        108.889648          8.861023
        108.889697          8.943806
        108.889746          9.018353
        108.889795          9.084804
        108.889844          9.143313
        108.889893          9.194036
        108.889941          9.237123
        108.889990          9.272708
        108.890039          9.300914
        108.890088          9.321840
        108.890137          9.335569
        108.890186          9.342169
        108.890234          9.341691
        108.890283          9.334186
        108.890332          9.319701
        108.890381          9.298296
        108.890430          9.270040
        108.890479          9.235019
        108.890527          9.193346
        108.890576          9.145154
        108.890625          9.090601
        108.890674          9.029870
        108.890723          8.963163
        108.890771          8.890701
        108.890820          8.812715
        108.890869          8.729440
        108.890918          8.641109
        108.890967          8.547946
        108.891016          8.450164
        108.891064          8.347951
        108.891113          8.241479
        108.891162          8.130891
        108.891211          8.016307
        108.891260          7.897819
        108.891309          7.775493
        108.891357          7.649367
        108.891406          7.519452
        108.891455          7.385730
        108.891504          7.248160
        108.891553          7.106684
        108.891602          6.961225
        108.891650          6.811703
        108.891699          6.658036
        108.891748          6.500154
        108.891797          6.338003
        108.891846          6.171549
        108.891895          6.000786
        108.891943          5.825734
        108.891992          5.646438
        108.892041          5.462967
        108.892090          5.275411
        108.892139          5.083871
        108.892188          4.888461
        108.892236          4.689297
        108.892285          4.486495
        108.892334          4.280173
        108.892383          4.070442
        108.892432          3.857412
        108.892480          3.641194
        108.892529          3.421904
        108.892578          3.199666
        108.892627          2.974621
        108.892676          2.746932
        108.892725          2.516788
        108.892773          2.284410
        108.892822          2.050054
        108.892871          1.814011
        108.892920          1.576611
        108.892969          1.338223
        108.893018          1.099246
        108.893066          0.860116
        108.893115          0.621289
        108.893164          0.383242
        108.893213          0.146462
        108.893262         -0.088566
        108.893311         -0.321363
        108.893359         -0.551470
        108.893408         -0.778449
        108.893457         -1.001891
        108.893506         -1.221413
        108.893555         -1.436663
        108.893604         -1.647312
        108.893652         -1.853050
        108.893701         -2.053588
        108.893750         -2.248646
        108.893799         -2.437957
        108.893848         -2.621260
        108.893896         -2.798303
        108.893945         -2.968841
        108.893994         -3.132634
        108.894043         -3.289451
        108.894092         -3.439062
        108.894141         -3.581247
        108.894189         -3.715789
        108.894238         -3.842478
        108.894287         -3.961113
        108.894336         -4.071507
        108.894385         -4.173489
        108.894434         -4.266912
        108.894482         -4.351657
        108.894531         -4.427645
        108.894580         -4.494833
        108.894629         -4.553223
        108.894678         -4.602864
        108.894727         -4.643851
        108.894775         -4.676320
        108.894824         -4.700447
        108.894873         -4.716440
        108.894922         -4.724535
        108.894971         -4.724985
        108.895020         -4.718056
        108.895068         -4.704021
        108.895117         -4.683153
        108.895166         -4.655724
        108.895215         -4.622001
        108.895264         -4.582246
        108.895313         -4.536713
        108.895361         -4.485654
        108.895410         -4.429315
        108.895459         -4.367941
        108.895508         -4.301775
        108.895557         -4.231059
        108.895605         -4.156038
        108.895654         -4.076956
        108.895703         -3.994059
        108.895752         -3.907590
        108.895801         -3.817795
        108.895850         -3.724914
        108.895898         -3.629183
        108.895947         -3.530833
        108.895996         -3.430080
        108.896045         -3.327129
        108.896094         -3.222164
        108.896143         -3.115346
        108.896191         -3.006807
        108.896240         -2.896644
        108.896289         -2.784923
        108.896338         -2.671670
        108.896387         -2.556878
        108.896436         -2.440504
        108.896484         -2.322478
        108.896533         -2.202706
        108.896582         -2.081076
        108.896631         -1.957465
        108.896680         -1.831742
        108.896729         -1.703776
        108.896777         -1.573439
        108.896826         -1.440611
        108.896875         -1.305184
        108.896924         -1.167065
        108.896973         -1.026179
        108.897021         -0.882477
        108.897070         -0.735933
        108.897119         -0.586549
        108.897168         -0.434353
        108.897217         -0.279400
        108.897266         -0.121770
        108.897314          0.038437
        108.897363          0.201106
        108.897412          0.366108
        108.897461          0.533305
        108.897510          0.702554
        108.897559          0.873710
        108.897607          1.046631
        108.897656          1.221177
        108.897705          1.397214
        108.897754          1.574619
        108.897803          1.753276
        108.897852          1.933078
        108.897900          2.113930
        108.897949          2.295741
        108.897998          2.478426
        108.898047          2.661900
        108.898096          2.846075
        108.898145          3.030857
        108.898193          3.216143
        108.898242          3.401818
        108.898291          3.587750
        108.898340          3.773792
        108.898389          3.959782
        108.898438          4.145536
        108.898486          4.330858
        108.898535          4.515534
        108.898584          4.699336
        108.898633          4.882026
        108.898682          5.063357
        108.898730          5.243081
        108.898779          5.420941
        108.898828          5.596687
        108.898877          5.770064
        108.898926          5.940821
        108.898975          6.108706
        108.899023          6.273468
        108.899072          6.434853
        108.899121          6.592601
        108.899170          6.746450
        108.899219          6.896132
        108.899268          7.041372
        108.899316          7.181888
        108.899365          7.317392
        108.899414          7.447590
        108.899463          7.572183
        108.899512          7.690867
        108.899561          7.803335
        108.899609          7.909277
        108.899658          8.008386
        108.899707          8.100358
        108.899756          8.184896
        108.899805          8.261715
        108.899854          8.330544
        108.899902          8.391133
        108.899951          8.443260
        108.900000          8.486731
        108.900049          8.521391
        108.900098          8.547128
        108.900146          8.563872
        108.900195          8.571610
        108.900244          8.570374
        108.900293          8.560252
        108.900342          8.541375
        108.900391          8.513923
        108.900439          8.478105
        108.900488          8.434162
        108.900537          8.382350
        108.900586          8.322933
        108.900635          8.256175
        108.900684          8.182329
        108.900732          8.101636
        108.900781          8.014317
        108.900830          7.920574
        108.900879          7.820592
        108.900928          7.714538
        108.900977          7.602563
        108.901025          7.484814
        108.901074          7.361435
        108.901123          7.232577
        108.901172          7.098405
        108.901221          6.959106
        108.901270          6.814898
        108.901318          6.666031
        108.901367          6.512795
        108.901416          6.355515
        108.901465          6.194545
        108.901514          6.030267
        108.901563          5.863075
        108.901611          5.693366
        108.901660          5.521529
        108.901709          5.347936
        108.901758          5.172929
        108.901807          4.996818
        108.901855          4.819869
        108.901904          4.642310
        108.901953          4.464324
        108.902002          4.286050
        108.902051          4.107596
        108.902100          3.929034
        108.902148          3.750415
        108.902197          3.571779
        108.902246          3.393160
        108.902295          3.214602
        108.902344          3.036160
        108.902393          2.857905
        108.902441          2.679932
        108.902490          2.502354
        108.902539          2.325301
        108.902588          2.148922
        108.902637          1.973380
        108.902686          1.798855
        108.902734          1.625545
        108.902783          1.453669
        108.902832          1.283473
        108.902881          1.115226
        108.902930          0.949229
        108.902979          0.785810
        108.903027          0.625321
        108.903076          0.468133
        108.903125          0.314634
        108.903174          0.165216
        108.903223          0.020271
        108.903271         -0.119818
        108.903320         -0.254689
        108.903369         -0.384007
        108.903418         -0.507481
        108.903467         -0.624873
        108.903516         -0.736008
        108.903564         -0.840782
        108.903613         -0.939173
        108.903662         -1.031234
        108.903711         -1.117100
        108.903760         -1.196972
        108.903809         -1.271114
        108.903857         -1.339833
        108.903906         -1.403468
        108.903955         -1.462373
        108.904004         -1.516897
        108.904053         -1.567367
        108.904102         -1.614077
        108.904150         -1.657270
        108.904199         -1.697132
        108.904248         -1.733782
        108.904297         -1.767276
        108.904346         -1.797607
        108.904395         -1.824713
        108.904443         -1.848491
        108.904492         -1.868807
        108.904541         -1.885510
        108.904590         -1.898441
        108.904639         -1.907447
        108.904687         -1.912385
        108.904736         -1.913129
        108.904785         -1.909573
        108.904834         -1.901635
        108.904883         -1.889259
        108.904932         -1.872420
        108.904980         -1.851126
        108.905029         -1.825417
        108.905078         -1.795368
        108.905127         -1.761086
        108.905176         -1.722710
        108.905225         -1.680408
        108.905273         -1.634372
        108.905322         -1.584819
        108.905371         -1.531987
        108.905420         -1.476134
        108.905469         -1.417536
        108.905518         -1.356483
        108.905566         -1.293276
        108.905615         -1.228213
        108.905664         -1.161579
        108.905713         -1.093632
        108.905762         -1.024583
        108.905811         -0.954578
        108.905859         -0.883680
        108.905908         -0.811858
        108.905957         -0.738972
        108.906006         -0.664772
        108.906055         -0.588895
        108.906104         -0.510871
        108.906152         -0.430135
        108.906201         -0.346040
        108.906250         -0.257874
        108.906299         -0.164879
        108.906348         -0.066268
        108.906396          0.038754
        108.906445          0.150976
        108.906494          0.271171
        108.906543          0.400077
        108.906592          0.538394
        108.906641          0.686774
        108.906689          0.845812
        108.906738          1.016039
        108.906787          1.197918
        108.906836          1.391835
        108.906885          1.598093
        108.906934          1.816909
        108.906982          2.048409
        108.907031          2.292626
        108.907080          2.549498
        108.907129          2.818868
        108.907178          3.100479
        108.907227          3.393974
        108.907275          3.698895
        108.907324          4.014673
        108.907373          4.340635
        108.907422          4.675992
        108.907471          5.019850
        108.907520          5.371204
        108.907568          5.728951
        108.907617          6.091892
        108.907666          6.458751
        108.907715          6.828182
        108.907764          7.198785
        108.907813          7.569122
        108.907861          7.937737
        108.907910          8.303169
        108.907959          8.663972
        108.908008          9.018734
        108.908057          9.366093
        108.908105          9.704753
        108.908154         10.033502
        108.908203         10.351214
        108.908252         10.656863
        108.908301         10.949520
        108.908350         11.228354
        108.908398         11.492629
        108.908447         11.741696
        108.908496         11.974990
        108.908545         12.192019
        108.908594         12.392368
        108.908643         12.575688
        108.908691         12.741695
        108.908740         12.890171
        108.908789         13.020953
        108.908838         13.133935
        108.908887         13.229061
        108.908936         13.306315
        108.908984         13.365721
        108.909033         13.407330
        108.909082         13.431219
        108.909131         13.437493
        108.909180         13.426280
        108.909229         13.397737
        108.909277         13.352057
        108.909326         13.289479
        108.909375         13.210298
        108.909424         13.114876
        108.909473         13.003654
        108.909521         12.877171
        108.909570         12.736062
        108.909619         12.581078
        108.909668         12.413085
        108.909717         12.233066
        108.909766         12.042113
        108.909814         11.841423
        108.909863         11.632269
        108.909912         11.415984
        108.909961         11.193927
        108.910010         10.967446
        108.910059         10.737850
        108.910107         10.506360
        108.910156         10.274081
        108.910205         10.041969
        108.910254          9.810805
        108.910303          9.581181
        108.910352          9.353479
        108.910400          9.127886
        108.910449          8.904386
        108.910498          8.682780
        108.910547          8.462709
        108.910596          8.243676
        108.910645          8.025072
        108.910693          7.806209
        108.910742          7.586347
        108.910791          7.364727
        108.910840          7.140585
        108.910889          6.913183
        108.910938          6.681817
        108.910986          6.445828
        108.911035          6.204605
        108.911084          5.957587
        108.911133          5.704252
        108.911182          5.444118
        108.911230          5.176727
        108.911279          4.901644
        108.911328          4.618451
        108.911377          4.326746
        108.911426          4.026152
        108.911475          3.716323
        108.911523          3.396959
        108.911572          3.067823
        108.911621          2.728762
        108.911670          2.379721
        108.911719          2.020761
        108.911768          1.652072
        108.911816          1.273986
        108.911865          0.886973
        108.911914          0.491654
        108.911963          0.088785
        108.912012         -0.320737
        108.912061         -0.735892
        108.912109         -1.155541
        108.912158         -1.578444
        108.912207         -2.003265
        108.912256         -2.428598
        108.912305         -2.852972
        108.912354         -3.274877
        108.912402         -3.692777
        108.912451         -4.105126
        108.912500         -4.510390
        108.912549         -4.907053
        108.912598         -5.293628
        108.912646         -5.668666
        108.912695         -6.030755
        108.912744         -6.378513
        108.912793         -6.710593
        108.912842         -7.025671
        108.912891         -7.322443
        108.912939         -7.599626
        108.912988         -7.855959
        108.913037         -8.090210
        108.913086         -8.301186
        108.913135         -8.487746
        108.913184         -8.648819
        108.913232         -8.783420
        108.913281         -8.890664
        108.913330         -8.969790
        108.913379         -9.020171
        108.913428         -9.041335
        108.913477         -9.032980
        108.913525         -8.994988
        108.913574         -8.927443
        108.913623         -8.830635
        108.913672         -8.705074
        108.913721         -8.551488
        108.913770         -8.370809
        108.913818         -8.164167
        108.913867         -7.932867
        108.913916         -7.678357
        108.913965         -7.402208
        108.914014         -7.106081
        108.914063         -6.791706
        108.914111         -6.460856
        108.914160         -6.115336
        108.914209         -5.756969
        108.914258         -5.387589
        108.914307         -5.009039
        108.914355         -4.623174
        108.914404         -4.231856
        108.914453         -3.836969
        108.914502         -3.440415
        108.914551         -3.044121
        108.914600         -2.650040
        108.914648         -2.260152
        108.914697         -1.876451
        108.914746         -1.500934
        108.914795         -1.135583
        108.914844         -0.782337
        108.914893         -0.443064
        108.914941         -0.119532
        108.914990          0.186625
        108.915039          0.473936
        108.915088          0.741119
        108.915137          0.987104
        108.915186          1.211057
        108.915234          1.412396
        108.915283          1.590807
        108.915332          1.746247
        108.915381          1.878958
        108.915430          1.989454
        108.915479          2.078520
        108.915527          2.147191
        108.915576          2.196729
        108.915625          2.228600
        108.915674          2.244431
        108.915723          2.245988
        108.915771          2.235131
        108.915820          2.213786
        108.915869          2.183909
        108.915918          2.147455
        108.915967          2.106357
        108.916016          2.062494
        108.916064          2.017678
        108.916113          1.973638
        108.916162          1.932007
        108.916211          1.894321
        108.916260          1.862011
        108.916309          1.836407
        108.916357          1.818738
        108.916406          1.810133
        108.916455          1.811625
        108.916504          1.824149
        108.916553          1.848544
        108.916602          1.885548
        108.916650          1.935799
        108.916699          1.999828
        108.916748          2.078055
        108.916797          2.170785
        108.916846          2.278196
        108.916895          2.400336
        108.916943          2.537113
        108.916992          2.688295
        108.917041          2.853503
        108.917090          3.032220
        108.917139          3.223794
        108.917188          3.427454
        108.917236          3.642323
        108.917285          3.867434
        108.917334          4.101750
        108.917383          4.344177
        108.917432          4.593580
        108.917480          4.848792
        108.917529          5.108624
        108.917578          5.371875
        108.917627          5.637341
        108.917676          5.903821
        108.917725          6.170125
        108.917773          6.435077
        108.917822          6.697525
        108.917871          6.956337
        108.917920          7.210404
        108.917969          7.458634
        108.918018          7.699948
        108.918066          7.933273
        108.918115          8.157543
        108.918164          8.371692
        108.918213          8.574659
        108.918262          8.765393
        108.918311          8.942858
        108.918359          9.106044
        108.918408          9.253983
        108.918457          9.385760
        108.918506          9.500525
        108.918555          9.597504
        108.918604          9.676011
        108.918652          9.735460
        108.918701          9.775366
        108.918750          9.795348
        108.918799          9.795139
        108.918848          9.774575
        108.918896          9.733603
        108.918945          9.672264
        108.918994          9.590702
        108.919043          9.489145
        108.919092          9.367907
        108.919141          9.227375
        108.919189          9.068011
        108.919238          8.890345
        108.919287          8.694969
        108.919336          8.482549
        108.919385          8.253812
        108.919434          8.009560
        108.919482          7.750662
        108.919531          7.478063
        108.919580          7.192779
        108.919629          6.895894
        108.919678          6.588564
        108.919727          6.272011
        108.919775          5.947518
        108.919824          5.616429
        108.919873          5.280146
        108.919922          4.940123
        108.919971          4.597862
        108.920020          4.254908
        108.920068          3.912838
        108.920117          3.573248
        108.920166          3.237738
        108.920215          2.907899
        108.920264          2.585288
        108.920312          2.271416
        108.920361          1.967725
        108.920410          1.675576
        108.920459          1.396232
        108.920508          1.130848
        108.920557          0.880463
        108.920605          0.645994
        108.920654          0.428234
        108.920703          0.227853
        108.920752          0.045402
        108.920801         -0.118685
        108.920850         -0.264079
        108.920898         -0.390552
        108.920947         -0.497970
        108.920996         -0.586282
        108.921045         -0.655521
        108.921094         -0.705796
        108.921143         -0.737293
        108.921191         -0.750272
        108.921240         -0.745068
        108.921289         -0.722087
        108.921338         -0.681807
        108.921387         -0.624771
        108.921436         -0.551583
        108.921484         -0.462899
        108.921533         -0.359421
        108.921582         -0.241890
        108.921631         -0.111073
        108.921680          0.032237
        108.921729          0.187234
        108.921777          0.353094
        108.921826          0.528982
        108.921875          0.714050
        108.921924          0.907436
        108.921973          1.108258
        108.922021          1.315621
        108.922070          1.528612
        108.922119          1.746310
        108.922168          1.967792
        108.922217          2.192142
        108.922266          2.418464
        108.922314          2.645892
        108.922363          2.873600
        108.922412          3.100809
        108.922461          3.326783
        108.922510          3.550834
        108.922559          3.772314
        108.922607          3.990611
        108.922656          4.205141
        108.922705          4.415350
        108.922754          4.620708
        108.922803          4.820708
        108.922852          5.014873
        108.922900          5.202756
        108.922949          5.383945
        108.922998          5.558071
        108.923047          5.724813
        108.923096          5.883905
        108.923145          6.035149
        108.923193          6.178423
        108.923242          6.313690
        108.923291          6.441006
        108.923340          6.560524
        108.923389          6.672494
        108.923438          6.777262
        108.923486          6.875249
        108.923535          6.966950
        108.923584          7.052908
        108.923633          7.133704
        108.923682          7.209938
        108.923730          7.282224
        108.923779          7.351175
        108.923828          7.417404
        108.923877          7.481517
        108.923926          7.544118
        108.923975          7.605803
        108.924023          7.667162
        108.924072          7.728778
        108.924121          7.791221
        108.924170          7.855043
        108.924219          7.920774
        108.924268          7.988915
        108.924316          8.059925
        108.924365          8.134212
        108.924414          8.212130
        108.924463          8.293957
        108.924512          8.379900
        108.924561          8.470082
        108.924609          8.564543
        108.924658          8.663234
        108.924707          8.766024
        108.924756          8.872699
        108.924805          8.982967
        108.924854          9.096459
        108.924902          9.212733
        108.924951          9.331280
        108.925000          9.451527
        108.925049          9.572849
        108.925098          9.694585
        108.925146          9.816045
        108.925195          9.936539
        108.925244         10.055385
        108.925293         10.171934
        108.925342         10.285580
        108.925391         10.395769
        108.925439         10.502007
        108.925488         10.603867
        108.925537         10.700978
        108.925586         10.793043
        108.925635         10.879826
        108.925684         10.961160
        108.925732         11.036946
        108.925781         11.107152
        108.925830         11.171804
        108.925879         11.230982
        108.925928         11.284804
        108.925977         11.333419
        108.926025         11.376985
        108.926074         11.415659
        108.926123         11.449594
        108.926172         11.478932
        108.926221         11.503804
        108.926270         11.524337
        108.926318         11.540666
        108.926367         11.552941
        108.926416         11.561338
        108.926465         11.566069
        108.926514         11.567384
        108.926563         11.565581
        108.926611         11.561009
        108.926660         11.554070
        108.926709         11.545214
        108.926758         11.534949
        108.926807         11.523832
        108.926855         11.512467
        108.926904         11.501501
        108.926953         11.491616
        108.927002         11.483519
        108.927051         11.477930
        108.927100         11.475575
        108.927148         11.477171
        108.927197         11.483413
        108.927246         11.494972
        108.927295         11.512483
        108.927344         11.536538
        108.927393         11.567690
        108.927441         11.606443
        108.927490         11.653261
        108.927539         11.708557
        108.927588         11.772699
        108.927637         11.846004
        108.927686         11.928730
        108.927734         12.021070
        108.927783         12.123137
        108.927832         12.234949
        108.927881         12.356420
        108.927930         12.487328
        108.927979         12.627312
        108.928027         12.775846
        108.928076         12.932225
        108.928125         13.095551
        108.928174         13.264711
        108.928223         13.438379
        108.928271         13.614997
        108.928320         13.792777
        108.928369         13.969713
        108.928418         14.143601
        108.928467         14.312073
        108.928516         14.472643
        108.928564         14.622775
        108.928613         14.759947
        108.928662         14.881728
        108.928711         14.985854
        108.928760         15.070297
        108.928809         15.133326
        108.928857         15.173560
        108.928906         15.190006
        108.928955         15.182086
        108.929004         15.149640
        108.929053         15.092930
        108.929102         15.012608
        108.929150         14.909683
        108.929199         14.785466
        108.929248         14.641498
        108.929297         14.479475
        108.929346         14.301173
        108.929395         14.108369
        108.929443         13.902777
        108.929492         13.685999
        108.929541         13.459505
        108.929590         13.224623
        108.929639         12.982553
        108.929688         12.734407
        108.929736         12.481251
        108.929785         12.224157
        108.929834         11.964265
        108.929883         11.702828
        108.929932         11.441275
        108.929980         11.181239
        108.930029         10.924603
        108.930078         10.673506
        108.930127         10.430357
        108.930176         10.197809
        108.930225          9.978726
        108.930273          9.776120
        108.930322          9.593075
        108.930371          9.432654
        108.930420          9.297807
        108.930469          9.191273
        108.930518          9.115504
        108.930566          9.072610
        108.930615          9.064326
        108.930664          9.092006
        108.930713          9.156641
        108.930762          9.258904
        108.930811          9.399183
        108.930859          9.577641
        108.930908          9.794248
        108.930957         10.048814
        108.931006         10.340998
        108.931055         10.670307
        108.931104         11.036069
        108.931152         11.437399
        108.931201         11.873153
        108.931250         12.341871
        108.931299         12.841731
        108.931348         13.370487
        108.931396         13.925434
        108.931445         14.503367
        108.931494         15.100570
        108.931543         15.712795
        108.931592         16.335293
        108.931641         16.962828
        108.931689         17.589731
        108.931738         18.209970
        108.931787         18.817223
        108.931836         19.404982
        108.931885         19.966652
        108.931934         20.495678
        108.931982         20.985647
        108.932031         21.430412
        108.932080         21.824186
        108.932129         22.161634
        108.932178         22.437939
        108.932227         22.648836
        108.932275         22.790636
        108.932324         22.860212
        108.932373         22.854954
        108.932422         22.772715
        108.932471         22.611734
        108.932520         22.370554
        108.932568         22.047939
        108.932617         21.642797
        108.932666         21.154137
        108.932715         20.581038
        108.932764         19.922659
        108.932813         19.178276
        108.932861         18.347363
        108.932910         17.429680
        108.932959         16.425390
        108.933008         15.335165
        108.933057         14.160287
        108.933105         12.902729
        108.933154         11.565200
        108.933203         10.151160
        108.933252          8.664811
        108.933301          7.111050
        108.933350          5.495413
        108.933398          3.823996
        108.933447          2.103370
        108.933496          0.340487
        108.933545         -1.457420
        108.933594         -3.282937
        108.933643         -5.128576
        108.933691         -6.986868
        108.933740         -8.850455
        108.933789        -10.712169
        108.933838        -12.565088
        108.933887        -14.402595
        108.933936        -16.218395
        108.933984        -18.006559
        108.934033        -19.761528
        108.934082        -21.478136
        108.934131        -23.151630
        108.934180        -24.777668
        108.934229        -26.352331
        108.934277        -27.872114
        108.934326        -29.333902
        108.934375        -30.734955
        108.934424        -32.072868
        108.934473        -33.345551
        108.934521        -34.551208
        108.934570        -35.688347
        108.934619        -36.755783
        108.934668        -37.752678
        108.934717        -38.678570
        108.934766        -39.533432
        108.934814        -40.317696
        108.934863        -41.032303
        108.934912        -41.678719
        108.934961        -42.258949
        108.935010        -42.775528
        108.935059        -43.231487
        108.935107        -43.630333
        108.935156        -43.975948
        108.935205        -44.272514
        108.935254        -44.524384
        108.935303        -44.735947
        108.935352        -44.911499
        108.935400        -45.055073
        108.935449        -45.170334
        108.935498        -45.260479
        108.935547        -45.328152
        108.935596        -45.375454
        108.935645        -45.403912
        108.935693        -45.414566
        108.935742        -45.408020
        108.935791        -45.384537
        108.935840        -45.344139
        108.935889        -45.286690
        108.935937        -45.211983
        108.935986        -45.119781
        108.936035        -45.009865
        108.936084        -44.882011
        108.936133        -44.735992
        108.936182        -44.571526
        108.936230        -44.388233
        108.936279        -44.185589
        108.936328        -43.962898
        108.936377        -43.719250
        108.936426        -43.453510
        108.936475        -43.164341
        108.936523        -42.850185
        108.936572        -42.509300
        108.936621        -42.139771
        108.936670        -41.739521
        108.936719        -41.306335
        108.936768        -40.837883
        108.936816        -40.331722
        108.936865        -39.785355
        108.936914        -39.196232
        108.936963        -38.561821
        108.937012        -37.879654
        108.937061        -37.147373
        108.937109        -36.362812
        108.937158        -35.524044
        108.937207        -34.629459
        108.937256        -33.677826
        108.937305        -32.668320
        108.937354        -31.600569
        108.937402        -30.474655
        108.937451        -29.291090
        108.937500        -28.050770
        108.937549        -26.754900
        108.937598        -25.404907
        108.937646        -24.002346
        108.937695        -22.548807
        108.937744        -21.045835
        108.937793        -19.494884
        108.937842        -17.897268
        108.937891        -16.254173
        108.937939        -14.566658
        108.937988        -12.835707
        108.938037        -11.062271
        108.938086         -9.247347
        108.938135         -7.392045
        108.938184         -5.497684
        108.938232         -3.565864
        108.938281         -1.598563
        108.938330          0.401802
        108.938379          2.432317
        108.938428          4.489537
        108.938477          6.569478
        108.938525          8.667628
        108.938574         10.778987
        108.938623         12.898111
        108.938672         15.019172
        108.938721         17.136021
        108.938770         19.242241
        108.938818         21.331203
        108.938867         23.396114
        108.938916         25.430048
        108.938965         27.425983
        108.939014         29.376829
        108.939063         31.275461
        108.939111         33.114750
        108.939160         34.887604
        108.939209         36.587044
        108.939258         38.206264
        108.939307         39.738747
        108.939355         41.178364
        108.939404         42.519508
        108.939453         43.757217
        108.939502         44.887253
        108.939551         45.906189
        108.939600         46.811443
        108.939648         47.601273
        108.939697         48.274727
        108.939746         48.831596
        108.939795         49.272335
        108.939844         49.597996
        108.939893         49.810146
        108.939941         49.910858
        108.939990         49.902657
        108.940039         49.788506
        108.940088         49.571815
        108.940137         49.256409
        108.940186         48.846535
        108.940234         48.346836
        108.940283         47.762333
        108.940332         47.098415
        108.940381         46.360809
        108.940430         45.555565
        108.940479         44.689041
        108.940527         43.767845
        108.940576         42.798813
        108.940625         41.788925
        108.940674         40.745243
        108.940723         39.674809
        108.940771         38.584579
        108.940820         37.481327
        108.940869         36.371578
        108.940918         35.261555
        108.940967         34.157131
        108.941016         33.063805
        108.941064         31.986664
        108.941113         30.930361
        108.941162         29.899090
        108.941211         28.896555
        108.941260         27.925961
        108.941309         26.989985
        108.941357         26.090797
        108.941406         25.230062
        108.941455         24.408976
        108.941504         23.628283
        108.941553         22.888323
        108.941602         22.189041
        108.941650         21.530003
        108.941699         20.910376
        108.941748         20.328928
        108.941797         19.784006
        108.941846         19.273537
        108.941895         18.795031
        108.941943         18.345627
        108.941992         17.922155
        108.942041         17.521208
        108.942090         17.139221
        108.942139         16.772560
        108.942188         16.417564
        108.942236         16.070593
        108.942285         15.728036
        108.942334         15.386307
        108.942383         15.041848
        108.942432         14.691133
        108.942480         14.330697
        108.942529         13.957197
        108.942578         13.567484
        108.942627         13.158696
        108.942676         12.728345
        108.942725         12.274385
        108.942773         11.795271
        108.942822         11.289966
        108.942871         10.757952
        108.942920         10.199212
        108.942969          9.614223
        108.943018          9.003951
        108.943066          8.369855
        108.943115          7.713899
        108.943164          7.038547
        108.943213          6.346741
        108.943262          5.641844
        108.943311          4.927544
        108.943359          4.207726
        108.943408          3.486348
        108.943457          2.767301
        108.943506          2.054316
        108.943555          1.350900
        108.943604          0.660325
        108.943652         -0.014363
        108.943701         -0.670304
        108.943750         -1.304790
        108.943799         -1.915255
        108.943848         -2.499278
        108.943896         -3.054624
        108.943945         -3.579288
        108.943994         -4.071539
        108.944043         -4.529956
        108.944092         -4.953426
        108.944141         -5.341136
        108.944189         -5.692532
        108.944238         -6.007288
        108.944287         -6.285283
        108.944336         -6.526587
        108.944385         -6.731485
        108.944434         -6.900491
        108.944482         -7.034377
        108.944531         -7.134182
        108.944580         -7.201194
        108.944629         -7.236911
        108.944678         -7.242976
        108.944727         -7.221108
        108.944775         -7.173030
        108.944824         -7.100421
        108.944873         -7.004891
        108.944922         -6.887972
        108.944971         -6.751137
        108.945020         -6.595810
        108.945068         -6.423383
        108.945117         -6.235210
        108.945166         -6.032599
        108.945215         -5.816789
        108.945264         -5.588927
        108.945313         -5.350059
        108.945361         -5.101123
        108.945410         -4.842971
        108.945459         -4.576383
        108.945508         -4.302101
        108.945557         -4.020839
        108.945605         -3.733302
        108.945654         -3.440177
        108.945703         -3.142129
        108.945752         -2.839791
        108.945801         -2.533759
        108.945850         -2.224605
        108.945898         -1.912899
        108.945947         -1.599247
        108.945996         -1.284328
        108.946045         -0.968939
        108.946094         -0.654022
        108.946143         -0.340675
        108.946191         -0.030147
        108.946240          0.276190
        108.946289          0.576891
        108.946338          0.870503
        108.946387          1.155640
        108.946436          1.431068
        108.946484          1.695779
        108.946533          1.949059
        108.946582          2.190539
        108.946631          2.420213
        108.946680          2.638428
        108.946729          2.845841
        108.946777          3.043355
        108.946826          3.232033
        108.946875          3.413012
        108.946924          3.587418
        108.946973          3.756308
        108.947021          3.920624
        108.947070          4.081178
        108.947119          4.238648
        108.947168          4.393597
        108.947217          4.546488
        108.947266          4.697707
        108.947314          4.847578
        108.947363          4.996378
        108.947412          5.144346
        108.947461          5.291694
        108.947510          5.438614
        108.947559          5.585276
        108.947607          5.731827
        108.947656          5.878372
        108.947705          6.024948
        108.947754          6.171488
        108.947803          6.317781
        108.947852          6.463435
        108.947900          6.607849
        108.947949          6.750202
        108.947998          6.889460
        108.948047          7.024388
        108.948096          7.153590
        108.948145          7.275527
        108.948193          7.388548
        108.948242          7.490902
        108.948291          7.580741
        108.948340          7.656121
        108.948389          7.715004
        108.948438          7.755272
        108.948486          7.774754
        108.948535          7.771269
        108.948584          7.742696
        108.948633          7.687036
        108.948682          7.602492
        108.948730          7.487528
        108.948779          7.340930
        108.948828          7.161843
        108.948877          6.949799
        108.948926          6.704738
        108.948975          6.427017
        108.949023          6.117417
        108.949072          5.777142
        108.949121          5.407808
        108.949170          5.011424
        108.949219          4.590354
        108.949268          4.147272
        108.949316          3.685093
        108.949365          3.206916
        108.949414          2.715948
        108.949463          2.215457
        108.949512          1.708721
        108.949561          1.199001
        108.949609          0.689518
        108.949658          0.183447
        108.949707         -0.316089
        108.949756         -0.806031
        108.949805         -1.283384
        108.949854         -1.745228
        108.949902         -2.188721
        108.949951         -2.611098
        108.950000         -3.009668
        108.950049         -3.381803
        108.950098         -3.724934
        108.950146         -4.036551
        108.950195         -4.314224
        108.950244         -4.555628
        108.950293         -4.758600
        108.950342         -4.921196
        108.950391         -5.041758
        108.950439         -5.118978
        108.950488         -5.151936
        108.950537         -5.140129
        108.950586         -5.083477
        108.950635         -4.982299
        108.950684         -4.837292
        108.950732         -4.649490
        108.950781         -4.420229
        108.950830         -4.151117
        108.950879         -3.844007
        108.950928         -3.500977
        108.950977         -3.124310
        108.951025         -2.716472
        108.951074         -2.280094
        108.951123         -1.817938
        108.951172         -1.332872
        108.951221         -0.827838
        108.951270         -0.305814
        108.951318          0.230217
        108.951367          0.777307
        108.951416          1.332590
        108.951465          1.893328
        108.951514          2.456965
        108.951562          3.021179
        108.951611          3.583931
        108.951660          4.143503
        108.951709          4.698521
        108.951758          5.247956
        108.951807          5.791115
        108.951855          6.327611
        108.951904          6.857327
        108.951953          7.380383
        108.952002          7.897087
        108.952051          8.407915
        108.952100          8.913471
        108.952148          9.414459
        108.952197          9.911655
        108.952246         10.405870
        108.952295         10.897924
        108.952344         11.388608
        108.952393         11.878665
        108.952441         12.368776
        108.952490         12.859568
        108.952539         13.351613
        108.952588         13.845467
        108.952637         14.341680
        108.952686         14.840825
        108.952734         15.343507
        108.952783         15.850358
        108.952832         16.362036
        108.952881         16.879202
        108.952930         17.402512
        108.952979         17.932590
        108.953027         18.470028
        108.953076         19.015362
        108.953125         19.569067
        108.953174         20.131531
        108.953223         20.703022
        108.953271         21.283646
        108.953320         21.873308
        108.953369         22.471659
        108.953418         23.078060
        108.953467         23.691574
        108.953516         24.310957
        108.953564         24.934677
        108.953613         25.560959
        108.953662         26.187817
        108.953711         26.813099
        108.953760         27.434526
        108.953809         28.049715
        108.953857         28.656202
        108.953906         29.251463
        108.953955         29.832933
        108.954004         30.398033
        108.954053         30.944204
        108.954102         31.468954
        108.954150         31.969887
        108.954199         32.444736
        108.954248         32.891403
        108.954297         33.307938
        108.954346         33.692551
        108.954395         34.043575
        108.954443         34.359455
        108.954492         34.638691
        108.954541         34.879829
        108.954590         35.081436
        108.954639         35.242092
        108.954688         35.360386
        108.954736         35.434940
        108.954785         35.464428
        108.954834         35.447609
        108.954883         35.383358
        108.954932         35.270718
        108.954980         35.108944
        108.955029         34.897537
        108.955078         34.636299
        108.955127         34.325336
        108.955176         33.965092
        108.955225         33.556339
        108.955273         33.100185
        108.955322         32.598019
        108.955371         32.051502
        108.955420         31.462530
        108.955469         30.833178
        108.955518         30.165667
        108.955566         29.462324
        108.955615         28.725538
        108.955664         27.957720
        108.955713         27.161268
        108.955762         26.338530
        108.955811         25.491774
        108.955859         24.623178
        108.955908         23.734814
        108.955957         22.828661
        108.956006         21.906616
        108.956055         20.970510
        108.956104         20.022135
        108.956152         19.063242
        108.956201         18.095556
        108.956250         17.120773
        108.956299         16.140532
        108.956348         15.156415
        108.956396         14.169937
        108.956445         13.182537
        108.956494         12.195594
        108.956543         11.210441
        108.956592         10.228391
        108.956641          9.250756
        108.956689          8.278865
        108.956738          7.314063
        108.956787          6.357713
        108.956836          5.411179
        108.956885          4.475811
        108.956934          3.552935
        108.956982          2.643854
        108.957031          1.749843
        108.957080          0.872174
        108.957129          0.012117
        108.957178         -0.829040
        108.957227         -1.649995
        108.957275         -2.449444
        108.957324         -3.226101
        108.957373         -3.978729
        108.957422         -4.706168
        108.957471         -5.407370
        108.957520         -6.081411
        108.957568         -6.727511
        108.957617         -7.345038
        108.957666         -7.933510
        108.957715         -8.492604
        108.957764         -9.022159
        108.957813         -9.522185
        108.957861         -9.992876
        108.957910        -10.434605
        108.957959        -10.847917
        108.958008        -11.233507
        108.958057        -11.592184
        108.958105        -11.924816
        108.958154        -12.232283
        108.958203        -12.515417
        108.958252        -12.774967
        108.958301        -13.011555
        108.958350        -13.225660
        108.958398        -13.417621
        108.958447        -13.587629
        108.958496        -13.735754
        108.958545        -13.861960
        108.958594        -13.966136
        108.958643        -14.048128
        108.958691        -14.107784
        108.958740        -14.144998
        108.958789        -14.159762
        108.958838        -14.152229
        108.958887        -14.122747
        108.958936        -14.071913
        108.958984        -14.000582
        108.959033        -13.909879
        108.959082        -13.801172
        108.959131        -13.676044
        108.959180        -13.536226
        108.959229        -13.383545
        108.959277        -13.219851
        108.959326        -13.046953
        108.959375        -12.866557
        108.959424        -12.680219
        108.959473        -12.489306
        108.959521        -12.294978
        108.959570        -12.098171
        108.959619        -11.899609
        108.959668        -11.699818
        108.959717        -11.499151
        108.959766        -11.297825
        108.959814        -11.095944
        108.959863        -10.893536
        108.959912        -10.690564
        108.959961        -10.486951
        108.960010        -10.282578
        108.960059        -10.077290
        108.960107         -9.870882
        108.960156         -9.663106
        108.960205         -9.453655
        108.960254         -9.242166
        108.960303         -9.028209
        108.960352         -8.811293
        108.960400         -8.590856
        108.960449         -8.366266
        108.960498         -8.136827
        108.960547         -7.901780
        108.960596         -7.660319
        108.960645         -7.411616
        108.960693         -7.154854
        108.960742         -6.889263
        108.960791         -6.614164
        108.960840         -6.329017
        108.960889         -6.033450
        108.960938         -5.727294
        108.960986         -5.410600
        108.961035         -5.083641
        108.961084         -4.746912
        108.961133         -4.401105
        108.961182         -4.047095
        108.961230         -3.685901
        108.961279         -3.318649
        108.961328         -2.946534
        108.961377         -2.570773
        108.961426         -2.192564
        108.961475         -1.813045
        108.961523         -1.433259
        108.961572         -1.054137
        108.961621         -0.676484
        108.961670         -0.300993
        108.961719          0.071747
        108.961768          0.441217
        108.961816          0.806946
        108.961865          1.168482
        108.961914          1.525373
        108.961963          1.877164
        108.962012          2.223395
        108.962061          2.563613
        108.962109          2.897385
        108.962158          3.224319
        108.962207          3.544071
        108.962256          3.856363
        108.962305          4.160985
        108.962354          4.457807
        108.962402          4.746781
        108.962451          5.027958
        108.962500          5.301492
        108.962549          5.567657
        108.962598          5.826855
        108.962646          6.079626
        108.962695          6.326642
        108.962744          6.568705
        108.962793          6.806726
        108.962842          7.041704
        108.962891          7.274696
        108.962939          7.506786
        108.962988          7.739053
        108.963037          7.972535
        108.963086          8.208204
        108.963135          8.446934
        108.963184          8.689476
        108.963232          8.936444
        108.963281          9.188302
        108.963330          9.445360
        108.963379          9.707779
        108.963428          9.975591
        108.963477         10.248711
        108.963525         10.526969
        108.963574         10.810126
        108.963623         11.097899
        108.963672         11.389971
        108.963721         11.685999
        108.963770         11.985620
        108.963818         12.288445
        108.963867         12.594059
        108.963916         12.902017
        108.963965         13.211834
        108.964014         13.522985
        108.964063         13.834896
        108.964111         14.146929
        108.964160         14.458371
        108.964209         14.768416
        108.964258         15.076151
        108.964307         15.380537
        108.964355         15.680415
        108.964404         15.974501
        108.964453         16.261406
        108.964502         16.539663
        108.964551         16.807753
        108.964600         17.064144
        108.964648         17.307322
        108.964697         17.535810
        108.964746         17.748207
        108.964795         17.943182
        108.964844         18.119492
        108.964893         18.275978
        108.964941         18.411562
        108.964990         18.525242
        108.965039         18.616076
        108.965088         18.683178
        108.965137         18.725698
        108.965186         18.742821
        108.965234         18.733738
        108.965283         18.697668
        108.965332         18.633839
        108.965381         18.541515
        108.965430         18.420006
        108.965479         18.268703
        108.965527         18.087103
        108.965576         17.874847
        108.965625         17.631758
        108.965674         17.357862
        108.965723         17.053434
        108.965771         16.719009
        108.965820         16.355412
        108.965869         15.963759
        108.965918         15.545483
        108.965967         15.102303
        108.966016         14.636226
        108.966064         14.149507
        108.966113         13.644608
        108.966162         13.124159
        108.966211         12.590893
        108.966260         12.047606
        108.966309         11.497110
        108.966357         10.942193
        108.966406         10.385591
        108.966455          9.829966
        108.966504          9.277887
        108.966553          8.731816
        108.966602          8.194086
        108.966650          7.666882
        108.966699          7.152218
        108.966748          6.651917
        108.966797          6.167590
        108.966846          5.700617
        108.966895          5.252145
        108.966943          4.823083
        108.966992          4.414113
        108.967041          4.025701
        108.967090          3.658119
        108.967139          3.311464
        108.967187          2.985677
        108.967236          2.680561
        108.967285          2.395797
        108.967334          2.130959
        108.967383          1.885514
        108.967432          1.658838
        108.967480          1.450212
        108.967529          1.258824
        108.967578          1.083773
        108.967627          0.924066
        108.967676          0.778624
        108.967725          0.646287
        108.967773          0.525829
        108.967822          0.415969
        108.967871          0.315385
        108.967920          0.222727
        108.967969          0.136621
        108.968018          0.055659
        108.968066         -0.021612
        108.968115         -0.096717
        108.968164         -0.171276
        108.968213         -0.247019
        108.968262         -0.325788
        108.968311         -0.409519
        108.968359         -0.500200
        108.968408         -0.599811
        108.968457         -0.710257
        108.968506         -0.833300
        108.968555         -0.970507
        108.968604         -1.123208
        108.968652         -1.292489
        108.968701         -1.479191
        108.968750         -1.683933
        108.968799         -1.907129
        108.968848         -2.149004
        108.968896         -2.409604
        108.968945         -2.688791
        108.968994         -2.986239
        108.969043         -3.301431
        108.969092         -3.633656
        108.969141         -3.982021
        108.969189         -4.345473
        108.969238         -4.722816
        108.969287         -5.112734
        108.969336         -5.513795
        108.969385         -5.924460
        108.969434         -6.343071
        108.969482         -6.767852
        108.969531         -7.196911
        108.969580         -7.628262
        108.969629         -8.059865
        108.969678         -8.489682
        108.969727         -8.915742
        108.969775         -9.336198
        108.969824         -9.749373
        108.969873        -10.153785
        108.969922        -10.548134
        108.969971        -10.931292
        108.970020        -11.302263
        108.970068        -11.660160
        108.970117        -12.004180
        108.970166        -12.333611
        108.970215        -12.647835
        108.970264        -12.946352
        108.970313        -13.228798
        108.970361        -13.494948
        108.970410        -13.744712
        108.970459        -13.978106
        108.970508        -14.195224
        108.970557        -14.396207
        108.970605        -14.581215
        108.970654        -14.750419
        108.970703        -14.904002
        108.970752        -15.042175
        108.970801        -15.165185
        108.970850        -15.273321
        108.970898        -15.366911
        108.970947        -15.446300
        108.970996        -15.511810
        108.971045        -15.563719
        108.971094        -15.602218
        108.971143        -15.627406
        108.971191        -15.639281
        108.971240        -15.637764
        108.971289        -15.622709
        108.971338        -15.593940
        108.971387        -15.551252
        108.971436        -15.494429
        108.971484        -15.423220
        108.971533        -15.337332
        108.971582        -15.236413
        108.971631        -15.120036
        108.971680        -14.987704
        108.971729        -14.838865
        108.971777        -14.672938
        108.971826        -14.489346
        108.971875        -14.287545
        108.971924        -14.067049
        108.971973        -13.827444
        108.972021        -13.568385
        108.972070        -13.289596
        108.972119        -12.990856
        108.972168        -12.672002
        108.972217        -12.332920
        108.972266        -11.973563
        108.972314        -11.593954
        108.972363        -11.194203
        108.972412        -10.774516
        108.972461        -10.335196
        108.972510         -9.876640
        108.972559         -9.399325
        108.972607         -8.903795
        108.972656         -8.390653
        108.972705         -7.860546
        108.972754         -7.314177
        108.972803         -6.752305
        108.972852         -6.175764
        108.972900         -5.585475
        108.972949         -4.982461
        108.972998         -4.367851
        108.973047         -3.742879
        108.973096         -3.108876
        108.973145         -2.467251
        108.973193         -1.819473
        108.973242         -1.167049
        108.973291         -0.511505
        108.973340          0.145632
        108.973389          0.802853
        108.973438          1.458681
        108.973486          2.111690
        108.973535          2.760531
        108.973584          3.403949
        108.973633          4.040817
        108.973682          4.670161
        108.973730          5.291179
        108.973779          5.903261
        108.973828          6.505993
        108.973877          7.099152
        108.973926          7.682693
        108.973975          8.256724
        108.974023          8.821477
        108.974072          9.377282
        108.974121          9.924536
        108.974170         10.463680
        108.974219         10.995176
        108.974268         11.519490
        108.974316         12.037071
        108.974365         12.548333
        108.974414         13.053644
        108.974463         13.553305
        108.974512         14.047544
        108.974561         14.536516
        108.974609         15.020302
        108.974658         15.498926
        108.974707         15.972378
        108.974756         16.440624
        108.974805         16.903635
        108.974854         17.361383
        108.974902         17.813845
        108.974951         18.260984
        108.975000         18.702724
        108.975049         19.138918
        108.975098         19.569324
        108.975146         19.993578
        108.975195         20.411180
        108.975244         20.821508
        108.975293         21.223810
        108.975342         21.617237
        108.975391         22.000858
        108.975439         22.373678
        108.975488         22.734661
        108.975537         23.082743
        108.975586         23.416849
        108.975635         23.735909
        108.975684         24.038866
        108.975732         24.324703
        108.975781         24.592459
        108.975830         24.841238
        108.975879         25.070225
        108.975928         25.278677
        108.975977         25.465937
        108.976025         25.631399
        108.976074         25.774519
        108.976123         25.894781
        108.976172         25.991701
        108.976221         26.064821
        108.976270         26.113701
        108.976318         26.137936
        108.976367         26.137150
        108.976416         26.111006
        108.976465         26.059208
        108.976514         25.981491
        108.976563         25.877621
        108.976611         25.747389
        108.976660         25.590607
        108.976709         25.407108
        108.976758         25.196758
        108.976807         24.959459
        108.976855         24.695171
        108.976904         24.403921
        108.976953         24.085819
        108.977002         23.741068
        108.977051         23.369968
        108.977100         22.972912
        108.977148         22.550390
        108.977197         22.102980
        108.977246         21.631340
        108.977295         21.136206
        108.977344         20.618378
        108.977393         20.078724
        108.977441         19.518166
        108.977490         18.937668
        108.977539         18.338238
        108.977588         17.720917
        108.977637         17.086758
        108.977686         16.436836
        108.977734         15.772236
        108.977783         15.094051
        108.977832         14.403388
        108.977881         13.701374
        108.977930         12.989166
        108.977979         12.267956
        108.978027         11.538985
        108.978076         10.803548
        108.978125         10.062988
        108.978174          9.318704
        108.978223          8.572130
        108.978271          7.824734
        108.978320          7.077990
        108.978369          6.333374
        108.978418          5.592346
        108.978467          4.856349
        108.978516          4.126807
        108.978564          3.405134
        108.978613          2.692741
        108.978662          1.991052
        108.978711          1.301506
        108.978760          0.625556
        108.978809         -0.035336
        108.978857         -0.679725
        108.978906         -1.306210
        108.978955         -1.913463
        108.979004         -2.500270
        108.979053         -3.065553
        108.979102         -3.608402
        108.979150         -4.128090
        108.979199         -4.624079
        108.979248         -5.096029
        108.979297         -5.543789
        108.979346         -5.967392
        108.979395         -6.367033
        108.979443         -6.743047
        108.979492         -7.095881
        108.979541         -7.426048
        108.979590         -7.734080
        108.979639         -8.020483
        108.979688         -8.285684
        108.979736         -8.529985
        108.979785         -8.753541
        108.979834         -8.956332
        108.979883         -9.138173
        108.979932         -9.298722
        108.979980         -9.437512
        108.980029         -9.553992
        108.980078         -9.647563
        108.980127         -9.717625
        108.980176         -9.763616
        108.980225         -9.785045
        108.980273         -9.781521
        108.980322         -9.752769
        108.980371         -9.698635
        108.980420         -9.619096
        108.980469         -9.514239
        108.980518         -9.384257
        108.980566         -9.229421
        108.980615         -9.050056
        108.980664         -8.846530
        108.980713         -8.619225
        108.980762         -8.368527
        108.980811         -8.094828
        108.980859         -7.798518
        108.980908         -7.479993
        108.980957         -7.139669
        108.981006         -6.777983
        108.981055         -6.395412
        108.981104         -5.992477
        108.981152         -5.569753
        108.981201         -5.127880
        108.981250         -4.667569
        108.981299         -4.189610
        108.981348         -3.694881
        108.981396         -3.184349
        108.981445         -2.659070
        108.981494         -2.120188
        108.981543         -1.568925
        108.981592         -1.006572
        108.981641         -0.434476
        108.981689          0.145974
        108.981738          0.733360
        108.981787          1.326245
        108.981836          1.923184
        108.981885          2.522725
        108.981934          3.123418
        108.981982          3.723803
        108.982031          4.322404
        108.982080          4.917712
        108.982129          5.508162
        108.982178          6.092108
        108.982227          6.667802
        108.982275          7.233375
        108.982324          7.786829
        108.982373          8.326041
        108.982422          8.848790
        108.982471          9.352782
        108.982520          9.835699
        108.982568         10.295249
        108.982617         10.729216
        108.982666         11.135507
        108.982715         11.512198
        108.982764         11.857570
        108.982812         12.170123
        108.982861         12.448606
        108.982910         12.692012
        108.982959         12.899581
        108.983008         13.070781
        108.983057         13.205291
        108.983105         13.302965
        108.983154         13.363800
        108.983203         13.387893
        108.983252         13.375410
        108.983301         13.326550
        108.983350         13.241528
        108.983398         13.120550
        108.983447         12.963821
        108.983496         12.771540
        108.983545         12.543902
        108.983594         12.281116
        108.983643         11.983407
        108.983691         11.651035
        108.983740         11.284314
        108.983789         10.883640
        108.983838         10.449528
        108.983887          9.982657
        108.983936          9.483930
        108.983984          8.954517
        108.984033          8.395913
        108.984082          7.809965
        108.984131          7.198897
        108.984180          6.565308
        108.984229          5.912151
        108.984277          5.242708
        108.984326          4.560539
        108.984375          3.869443
        108.984424          3.173406
        108.984473          2.476558
        108.984521          1.783126
        108.984570          1.097382
        108.984619          0.423587
        108.984668         -0.234069
        108.984717         -0.871544
        108.984766         -1.485021
        108.984814         -2.070988
        108.984863         -2.626315
        108.984912         -3.148324
        108.984961         -3.634832
        108.985010         -4.084194
        108.985059         -4.495308
        108.985107         -4.867617
        108.985156         -5.201088
        108.985205         -5.496188
        108.985254         -5.753846
        108.985303         -5.975423
        108.985352         -6.162663
        108.985400         -6.317659
        108.985449         -6.442800
        108.985498         -6.540721
        108.985547         -6.614246
        108.985596         -6.666318
        108.985645         -6.699938
        108.985693         -6.718086
        108.985742         -6.723659
        108.985791         -6.719404
        108.985840         -6.707867
        108.985889         -6.691356
        108.985938         -6.671907
        108.985986         -6.651282
        108.986035         -6.630964
        108.986084         -6.612173
        108.986133         -6.595883
        108.986182         -6.582846
        108.986230         -6.573607
        108.986279         -6.568532
        108.986328         -6.567809
        108.986377         -6.571457
        108.986426         -6.579331
        108.986475         -6.591114
        108.986523         -6.606316
        108.986572         -6.624276
        108.986621         -6.644166
        108.986670         -6.664994
        108.986719         -6.685625
        108.986768         -6.704792
        108.986816         -6.721124
        108.986865         -6.733175
        108.986914         -6.739455
        108.986963         -6.738474
        108.987012         -6.728785
        108.987061         -6.709025
        108.987109         -6.677964
        108.987158         -6.634541
        108.987207         -6.577889
        108.987256         -6.507359
        108.987305         -6.422509
        108.987354         -6.323108
        108.987402         -6.209103
        108.987451         -6.080598
        108.987500         -5.937825
        108.987549         -5.781114
        108.987598         -5.610869
        108.987646         -5.427555
        108.987695         -5.231675
        108.987744         -5.023769
        108.987793         -4.804407
        108.987842         -4.574184
        108.987891         -4.333725
        108.987939         -4.083691
        108.987988         -3.824787
        108.988037         -3.557775
        108.988086         -3.283487
        108.988135         -3.002836
        108.988184         -2.716822
        108.988232         -2.426536
        108.988281         -2.133156
        108.988330         -1.837937
        108.988379         -1.542195
        108.988428         -1.247289
        108.988477         -0.954604
        108.988525         -0.665529
        108.988574         -0.381438
        108.988623         -0.103670
        108.988672          0.166490
        108.988721          0.427830
        108.988770          0.679227
        108.988818          0.919665
        108.988867          1.148239
        108.988916          1.364154
        108.988965          1.566726
        108.989014          1.755358
        108.989063          1.929529
        108.989111          2.088765
        108.989160          2.232624
        108.989209          2.360685
        108.989258          2.472537
        108.989307          2.567792
        108.989355          2.646098
        108.989404          2.707160
        108.989453          2.750770
        108.989502          2.776838
        108.989551          2.785418
        108.989600          2.776735
        108.989648          2.751205
        108.989697          2.709451
        108.989746          2.652310
        108.989795          2.580840
        108.989844          2.496320
        108.989893          2.400246
        108.989941          2.294322
        108.989990          2.180447
        108.990039          2.060702
        108.990088          1.937326
        108.990137          1.812688
        108.990186          1.689253
        108.990234          1.569544
        108.990283          1.456094
        108.990332          1.351398
        108.990381          1.257861
        108.990430          1.177753
        108.990479          1.113160
        108.990527          1.065944
        108.990576          1.037717
        108.990625          1.029805
        108.990674          1.043235
        108.990723          1.078714
        108.990771          1.136615
        108.990820          1.216970
        108.990869          1.319461
        108.990918          1.443416
        108.990967          1.587816
        108.991016          1.751303
        108.991064          1.932194
        108.991113          2.128507
        108.991162          2.337981
        108.991211          2.558111
        108.991260          2.786183
        108.991309          3.019308
        108.991357          3.254464
        108.991406          3.488548
        108.991455          3.718421
        108.991504          3.940970
        108.991553          4.153161
        108.991602          4.352096
        108.991650          4.535063
        108.991699          4.699577
        108.991748          4.843410
        108.991797          4.964610
        108.991846          5.061512
        108.991895          5.132739
        108.991943          5.177199
        108.991992          5.194085
        108.992041          5.182867
        108.992090          5.143291
        108.992139          5.075371
        108.992188          4.979386
        108.992236          4.855862
        108.992285          4.705563
        108.992334          4.529465
        108.992383          4.328734
        108.992432          4.104708
        108.992480          3.858866
        108.992529          3.592818
        108.992578          3.308295
        108.992627          3.007140
        108.992676          2.691322
        108.992725          2.362935
        108.992773          2.024222
        108.992822          1.677580
        108.992871          1.325575
        108.992920          0.970938
        108.992969          0.616559
        108.993018          0.265465
        108.993066         -0.079217
        108.993115         -0.414302
        108.993164         -0.736597
        108.993213         -1.042951
        108.993262         -1.330302
        108.993311         -1.595716
        108.993359         -1.836408
        108.993408         -2.049770
        108.993457         -2.233373
        108.993506         -2.384978
        108.993555         -2.502540
        108.993604         -2.584222
        108.993652         -2.628402
        108.993701         -2.633700
        108.993750         -2.598988
        108.993799         -2.523412
        108.993848         -2.406405
        108.993896         -2.247694
        108.993945         -2.047305
        108.993994         -1.805564
        108.994043         -1.523097
        108.994092         -1.200827
        108.994141         -0.839977
        108.994189         -0.442066
        108.994238         -0.008905
        108.994287          0.457409
        108.994336          0.954515
        108.994385          1.479806
        108.994434          2.030464
        108.994482          2.603487
        108.994531          3.195730
        108.994580          3.803929
        108.994629          4.424733
        108.994678          5.054734
        108.994727          5.690491
        108.994775          6.328562
        108.994824          6.965540
        108.994873          7.598098
        108.994922          8.223031
        108.994971          8.837310
        108.995020          9.438120
        108.995068         10.022905
        108.995117         10.589385
        108.995166         11.135571
        108.995215         11.659766
        108.995264         12.160555
        108.995313         12.636791
        108.995361         13.087582
        108.995410         13.512276
        108.995459         13.910459
        108.995508         14.281953
        108.995557         14.626817
        108.995605         14.945352
        108.995654         15.238106
        108.995703         15.505874
        108.995752         15.749692
        108.995801         15.970833
        108.995850         16.170784
        108.995898         16.351233
        108.995947         16.514029
        108.995996         16.661160
        108.996045         16.794710
        108.996094         16.916811
        108.996143         17.029608
        108.996191         17.135206
        108.996240         17.235634
        108.996289         17.332804
        108.996338         17.428482
        108.996387         17.524269
        108.996436         17.621578
        108.996484         17.721638
        108.996533         17.825489
        108.996582         17.933994
        108.996631         18.047840
        108.996680         18.167561
        108.996729         18.293533
        108.996777         18.425993
        108.996826         18.565037
        108.996875         18.710629
        108.996924         18.862587
        108.996973         19.020601
        108.997021         19.184225
        108.997070         19.352875
        108.997119         19.525850
        108.997168         19.702330
        108.997217         19.881384
        108.997266         20.061983
        108.997314         20.243008
        108.997363         20.423243
        108.997412         20.601383
        108.997461         20.776033
        108.997510         20.945705
        108.997559         21.108822
        108.997607         21.263721
        108.997656         21.408674
        108.997705         21.541895
        108.997754         21.661560
        108.997803         21.765835
        108.997852         21.852890
        108.997900         21.920927
        108.997949         21.968204
        108.997998         21.993061
        108.998047         21.993946
        108.998096         21.969458
        108.998145         21.918365
        108.998193         21.839659
        108.998242         21.732561
        108.998291         21.596561
        108.998340         21.431412
        108.998389         21.237139
        108.998437         21.014025
        108.998486         20.762596
        108.998535         20.483603
        108.998584         20.178011
        108.998633         19.846983
        108.998682         19.491884
        108.998730         19.114275
        108.998779         18.715916
        108.998828         18.298759
        108.998877         17.864948
        108.998926         17.416803
        108.998975         16.956802
        108.999023         16.487568
        108.999072         16.011835
        108.999121         15.532439
        108.999170         15.052286
        108.999219         14.574332
        108.999268         14.101550
        108.999316         13.636894
        108.999365         13.183252
        108.999414         12.743393
        108.999463         12.319910
        108.999512         11.915161
        108.999561         11.531216
        108.999609         11.169812
        108.999658         10.832322
        108.999707         10.519736
        108.999756         10.232657
        108.999805          9.971304
        108.999854          9.735533
        108.999902          9.524858
        108.999951          9.338478
        109.000000          9.175321
        109.000049          9.034070
        109.000098          8.913213
        109.000146          8.811075
        109.000195          8.725865
        109.000244          8.655702
        109.000293          8.598639
        109.000342          8.552687
        109.000391          8.515819
        109.000439          8.485979
        109.000488          8.461082
        109.000537          8.439013
        109.000586          8.417647
        109.000635          8.394850
        109.000684          8.368503
        109.000732          8.336526
        109.000781          8.296906
        109.000830          8.247710
        109.000879          8.187118
        109.000928          8.113423
        109.000977          8.025047
        109.001025          7.920537
        109.001074          7.798559
        109.001123          7.657900
        109.001172          7.497456
        109.001221          7.316234
        109.001270          7.113351
        109.001318          6.888041
        109.001367          6.639660
        109.001416          6.367698
        109.001465          6.071781
        109.001514          5.751678
        109.001563          5.407300
        109.001611          5.038691
        109.001660          4.646013
        109.001709          4.229538
        109.001758          3.789626
        109.001807          3.326716
        109.001855          2.841317
        109.001904          2.334006
        109.001953          1.805436
        109.002002          1.256335
        109.002051          0.687526
        109.002100          0.099928
        109.002148         -0.505435
        109.002197         -1.127433
        109.002246         -1.764827
        109.002295         -2.416276
        109.002344         -3.080339
        109.002393         -3.755474
        109.002441         -4.440044
        109.002490         -5.132311
        109.002539         -5.830441
        109.002588         -6.532504
        109.002637         -7.236477
        109.002686         -7.940260
        109.002734         -8.641685
        109.002783         -9.338537
        109.002832        -10.028574
        109.002881        -10.709544
        109.002930        -11.379204
        109.002979        -12.035335
        109.003027        -12.675756
        109.003076        -13.298333
        109.003125        -13.900991
        109.003174        -14.481722
        109.003223        -15.038599
        109.003271        -15.569786
        109.003320        -16.073553
        109.003369        -16.548288
        109.003418        -16.992506
        109.003467        -17.404854
        109.003516        -17.784126
        109.003564        -18.129269
        109.003613        -18.439371
        109.003662        -18.713694
        109.003711        -18.951658
        109.003760        -19.152868
        109.003809        -19.317116
        109.003857        -19.444382
        109.003906        -19.534857
        109.003955        -19.588923
        109.004004        -19.607155
        109.004053        -19.590302
        109.004102        -19.539267
        109.004150        -19.455090
        109.004199        -19.338923
        109.004248        -19.192011
        109.004297        -19.015686
        109.004346        -18.811357
        109.004395        -18.580505
        109.004443        -18.324680
        109.004492        -18.045498
        109.004541        -17.744619
        109.004590        -17.423735
        109.004639        -17.084536
        109.004688        -16.728689
        109.004736        -16.357805
        109.004785        -15.973422
        109.004834        -15.576990
        109.004883        -15.169875
        109.004932        -14.753362
        109.004980        -14.328670
        109.005029        -13.896967
        109.005078        -13.459378
        109.005127        -13.016989
        109.005176        -12.570837
        109.005225        -12.121905
        109.005273        -11.671104
        109.005322        -11.219262
        109.005371        -10.767115
        109.005420        -10.315307
        109.005469         -9.864402
        109.005518         -9.414888
        109.005566         -8.967196
        109.005615         -8.521708
        109.005664         -8.078770
        109.005713         -7.638696
        109.005762         -7.201772
        109.005811         -6.768253
        109.005859         -6.338364
        109.005908         -5.912299
        109.005957         -5.490223
        109.006006         -5.072275
        109.006055         -4.658570
        109.006104         -4.249206
        109.006152         -3.844264
        109.006201         -3.443816
        109.006250         -3.047930
        109.006299         -2.656679
        109.006348         -2.270144
        109.006396         -1.888426
        109.006445         -1.511658
        109.006494         -1.140005
        109.006543         -0.773675
        109.006592         -0.412914
        109.006641         -0.058012
        109.006689          0.290711
        109.006738          0.632903
        109.006787          0.968190
        109.006836          1.296179
        109.006885          1.616464
        109.006934          1.928623
        109.006982          2.232224
        109.007031          2.526819
        109.007080          2.811949
        109.007129          3.087150
        109.007178          3.351956
        109.007227          3.605912
        109.007275          3.848591
        109.007324          4.079610
        109.007373          4.298648
        109.007422          4.505472
        109.007471          4.699945
        109.007520          4.882047
        109.007568          5.051874
        109.007617          5.209647
        109.007666          5.355700
        109.007715          5.490471
        109.007764          5.614491
        109.007813          5.728366
        109.007861          5.832765
        109.007910          5.928406
        109.007959          6.016049
        109.008008          6.096483
        109.008057          6.170513
        109.008105          6.238954
        109.008154          6.302608
        109.008203          6.362257
        109.008252          6.418632
        109.008301          6.472409
        109.008350          6.524190
        109.008398          6.574495
        109.008447          6.623765
        109.008496          6.672361
        109.008545          6.720575
        109.008594          6.768636
        109.008643          6.816714
        109.008691          6.864927
        109.008740          6.913340
        109.008789          6.961955
        109.008838          7.010710
        109.008887          7.059474
        109.008936          7.108038
        109.008984          7.156122
        109.009033          7.203368
        109.009082          7.249351
        109.009131          7.293581
        109.009180          7.335508
        109.009229          7.374528
        109.009277          7.409989
        109.009326          7.441198
        109.009375          7.467430
        109.009424          7.487940
        109.009473          7.501985
        109.009521          7.508839
        109.009570          7.507814
        109.009619          7.498284
        109.009668          7.479699
        109.009717          7.451599
        109.009766          7.413622
        109.009814          7.365505
        109.009863          7.307087
        109.009912          7.238302
        109.009961          7.159176
        109.010010          7.069825
        109.010059          6.970449
        109.010107          6.861330
        109.010156          6.742828
        109.010205          6.615382
        109.010254          6.479499
        109.010303          6.335751
        109.010352          6.184766
        109.010400          6.027223
        109.010449          5.863839
        109.010498          5.695364
        109.010547          5.522581
        109.010596          5.346297
        109.010645          5.167349
        109.010693          4.986596
        109.010742          4.804921
        109.010791          4.623229
        109.010840          4.442433
        109.010889          4.263444
        109.010938          4.087156
        109.010986          3.914426
        109.011035          3.746059
        109.011084          3.582788
        109.011133          3.425265
        109.011182          3.274056
        109.011230          3.129635
        109.011279          2.992391
        109.011328          2.862629
        109.011377          2.740582
        109.011426          2.626415
        109.011475          2.520233
        109.011523          2.422086
        109.011572          2.331977
        109.011621          2.249871
        109.011670          2.175696
        109.011719          2.109356
        109.011768          2.050736
        109.011816          1.999704
        109.011865          1.956119
        109.011914          1.919832
        109.011963          1.890685
        109.012012          1.868517
        109.012061          1.853167
        109.012109          1.844480
        109.012158          1.842318
        109.012207          1.846573
        109.012256          1.857180
        109.012305          1.874128
        109.012354          1.897472
        109.012402          1.927329
        109.012451          1.963885
        109.012500          2.007382
        109.012549          2.058113
        109.012598          2.116406
        109.012646          2.182621
        109.012695          2.257134
        109.012744          2.340326
        109.012793          2.432581
        109.012842          2.534266
        109.012891          2.645726
        109.012939          2.767263
        109.012988          2.899126
        109.013037          3.041491
        109.013086          3.194456
        109.013135          3.358030
        109.013184          3.532130
        109.013232          3.716591
        109.013281          3.911163
        109.013330          4.115524
        109.013379          4.329289
        109.013428          4.552009
        109.013477          4.783178
        109.013525          5.022238
        109.013574          5.268573
        109.013623          5.521523
        109.013672          5.780379
        109.013721          6.044406
        109.013770          6.312845
        109.013818          6.584934
        109.013867          6.859920
        109.013916          7.137078
        109.013965          7.415718
        109.014014          7.695196
        109.014062          7.974917
        109.014111          8.254333
        109.014160          8.532939
        109.014209          8.810266
        109.014258          9.085867
        109.014307          9.359313
        109.014355          9.630172
        109.014404          9.898000
        109.014453         10.162336
        109.014502         10.422688
        109.014551         10.678525
        109.014600         10.929276
        109.014648         11.174324
        109.014697         11.413007
        109.014746         11.644613
        109.014795         11.868395
        109.014844         12.083565
        109.014893         12.289312
        109.014941         12.484809
        109.014990         12.669223
        109.015039         12.841723
        109.015088         13.001493
        109.015137         13.147722
        109.015186         13.279620
        109.015234         13.396407
        109.015283         13.497315
        109.015332         13.581588
        109.015381         13.648488
        109.015430         13.697305
        109.015479         13.727364
        109.015527         13.738041
        109.015576         13.728768
        109.015625         13.699046
        109.015674         13.648439
        109.015723         13.576576
        109.015771         13.483143
        109.015820         13.367879
        109.015869         13.230574
        109.015918         13.071065
        109.015967         12.889250
        109.016016         12.685092
        109.016064         12.458636
        109.016113         12.210024
        109.016162         11.939505
        109.016211         11.647445
        109.016260         11.334333
        109.016309         11.000785
        109.016357         10.647536
        109.016406         10.275441
        109.016455          9.885464
        109.016504          9.478670
        109.016553          9.056214
        109.016602          8.619324
        109.016650          8.169280
        109.016699          7.707401
        109.016748          7.235017
        109.016797          6.753462
        109.016846          6.264052
        109.016895          5.768088
        109.016943          5.266855
        109.016992          4.761632
        109.017041          4.253709
        109.017090          3.744397
        109.017139          3.235048
        109.017188          2.727055
        109.017236          2.221859
        109.017285          1.720934
        109.017334          1.225777
        109.017383          0.737884
        109.017432          0.258727
        109.017480         -0.210263
        109.017529         -0.667723
        109.017578         -1.112370
        109.017627         -1.543018
        109.017676         -1.958591
        109.017725         -2.358131
        109.017773         -2.740817
        109.017822         -3.105963
        109.017871         -3.453035
        109.017920         -3.781647
        109.017969         -4.091558
        109.018018         -4.382665
        109.018066         -4.654979
        109.018115         -4.908610
        109.018164         -5.143741
        109.018213         -5.360599
        109.018262         -5.559440
        109.018311         -5.740525
        109.018359         -5.904114
        109.018408         -6.050455
        109.018457         -6.179780
        109.018506         -6.292314
        109.018555         -6.388266
        109.018604         -6.467842
        109.018652         -6.531250
        109.018701         -6.578710
        109.018750         -6.610459
        109.018799         -6.626773
        109.018848         -6.627978
        109.018896         -6.614465
        109.018945         -6.586707
        109.018994         -6.545269
        109.019043         -6.490816
        109.019092         -6.424110
        109.019141         -6.346006
        109.019189         -6.257432
        109.019238         -6.159367
        109.019287         -6.052808
        109.019336         -5.938741
        109.019385         -5.818089
        109.019434         -5.691680
        109.019482         -5.560204
        109.019531         -5.424174
        109.019580         -5.283904
        109.019629         -5.139485
        109.019678         -4.990792
        109.019727         -4.837488
        109.019775         -4.679063
        109.019824         -4.514877
        109.019873         -4.344220
        109.019922         -4.166385
        109.019971         -3.980737
        109.020020         -3.786791
        109.020068         -3.584273
        109.020117         -3.373177
        109.020166         -3.153804
        109.020215         -2.926786
        109.020264         -2.693084
        109.020313         -2.453973
        109.020361         -2.211010
        109.020410         -1.965977
        109.020459         -1.720825
        109.020508         -1.477591
        109.020557         -1.238323
        109.020605         -1.004997
        109.020654         -0.779440
        109.020703         -0.563262
        109.020752         -0.357798
        109.020801         -0.164065
        109.020850          0.017253
        109.020898          0.185816
        109.020947          0.341606
        109.020996          0.484891
        109.021045          0.616179
        109.021094          0.736152
        109.021143          0.845597
        109.021191          0.945334
        109.021240          1.036145
        109.021289          1.118717
        109.021338          1.193590
        109.021387          1.261131
        109.021436          1.321521
        109.021484          1.374768
        109.021533          1.420728
        109.021582          1.459150
        109.021631          1.489718
        109.021680          1.512107
        109.021729          1.526027
        109.021777          1.531263
        109.021826          1.527719
        109.021875          1.515438
        109.021924          1.494628
        109.021973          1.465673
        109.022021          1.429149
        109.022070          1.385818
        109.022119          1.336627
        109.022168          1.282690
        109.022217          1.225259
        109.022266          1.165689
        109.022314          1.105391
        109.022363          1.045784
        109.022412          0.988246
        109.022461          0.934076
        109.022510          0.884456
        109.022559          0.840433
        109.022607          0.802903
        109.022656          0.772604
        109.022705          0.750118
        109.022754          0.735872
        109.022803          0.730147
        109.022852          0.733083
        109.022900          0.744701
        109.022949          0.764926
        109.022998          0.793618
        109.023047          0.830615
        109.023096          0.875769
        109.023145          0.928988
        109.023193          0.990258
        109.023242          1.059656
        109.023291          1.137342
        109.023340          1.223540
        109.023389          1.318497
        109.023438          1.422447
        109.023486          1.535565
        109.023535          1.657937
        109.023584          1.789531
        109.023633          1.930185
        109.023682          2.079598
        109.023730          2.237336
        109.023779          2.402835
        109.023828          2.575421
        109.023877          2.754321
        109.023926          2.938695
        109.023975          3.127670
        109.024023          3.320377
        109.024072          3.516006
        109.024121          3.713850
        109.024170          3.913351
        109.024219          4.114137
        109.024268          4.316038
        109.024316          4.519088
        109.024365          4.723514
        109.024414          4.929701
        109.024463          5.138165
        109.024512          5.349503
        109.024561          5.564366
        109.024609          5.783425
        109.024658          6.007351
        109.024707          6.236804
        109.024756          6.472427
        109.024805          6.714841
        109.024854          6.964658
        109.024902          7.222481
        109.024951          7.488916
        109.025000          7.764585
        109.025049          8.050134
        109.025098          8.346241
        109.025146          8.653626
        109.025195          8.973046
        109.025244          9.305289
        109.025293          9.651162
        109.025342         10.011473
        109.025391         10.387007
        109.025439         10.778507
        109.025488         11.186647
        109.025537         11.612013
        109.025586         12.055073
        109.025635         12.516153
        109.025684         12.995412
        109.025732         13.492803
        109.025781         14.008046
        109.025830         14.540598
        109.025879         15.089627
        109.025928         15.654006
        109.025977         16.232313
        109.026025         16.822847
        109.026074         17.423662
        109.026123         18.032604
        109.026172         18.647356
        109.026221         19.265490
        109.026270         19.884506
        109.026318         20.501881
        109.026367         21.115086
        109.026416         21.721634
        109.026465         22.319078
        109.026514         22.905035
        109.026563         23.477186
        109.026611         24.033270
        109.026660         24.571079
        109.026709         25.088438
        109.026758         25.583181
        109.026807         26.053137
        109.026855         26.496094
        109.026904         26.909779
        109.026953         27.291849
        109.027002         27.639879
        109.027051         27.951359
        109.027100         28.223717
        109.027148         28.454336
        109.027197         28.640596
        109.027246         28.779922
        109.027295         28.869823
        109.027344         28.907963
        109.027393         28.892208
        109.027441         28.820673
        109.027490         28.691771
        109.027539         28.504244
        109.027588         28.257174
        109.027637         27.949997
        109.027686         27.582500
        109.027734         27.154793
        109.027783         26.667288
        109.027832         26.120668
        109.027881         25.515844
        109.027930         24.853912
        109.027979         24.136122
        109.028027         23.363840
        109.028076         22.538527
        109.028125         21.661728
        109.028174         20.735079
        109.028223         19.760323
        109.028271         18.739349
        109.028320         17.674242
        109.028369         16.567326
        109.028418         15.421218
        109.028467         14.238870
        109.028516         13.023591
        109.028564         11.779051
        109.028613         10.509268
        109.028662          9.218565
        109.028711          7.911516
        109.028760          6.592877
        109.028809          5.267510
        109.028857          3.940310
        109.028906          2.616129
        109.028955          1.299709
        109.029004         -0.004368
        109.029053         -1.291736
        109.029102         -2.558275
        109.029150         -3.800148
        109.029199         -5.013812
        109.029248         -6.196041
        109.029297         -7.343926
        109.029346         -8.454875
        109.029395         -9.526604
        109.029443        -10.557130
        109.029492        -11.544750
        109.029541        -12.488032
        109.029590        -13.385795
        109.029639        -14.237099
        109.029687        -15.041240
        109.029736        -15.797743
        109.029785        -16.506369
        109.029834        -17.167112
        109.029883        -17.780214
        109.029932        -18.346172
        109.029980        -18.865730
        109.030029        -19.339893
        109.030078        -19.769922
        109.030127        -20.157314
        109.030176        -20.503803
        109.030225        -20.811338
        109.030273        -21.082062
        109.030322        -21.318291
        109.030371        -21.522497
        109.030420        -21.697269
        109.030469        -21.845287
        109.030518        -21.969284
        109.030566        -22.072001
        109.030615        -22.156137
        109.030664        -22.224312
        109.030713        -22.279009
        109.030762        -22.322540
        109.030811        -22.357012
        109.030859        -22.384304
        109.030908        -22.406050
        109.030957        -22.423649
        109.031006        -22.438255
        109.031055        -22.450806
        109.031104        -22.462032
        109.031152        -22.472483
        109.031201        -22.482550
        109.031250        -22.492506
        109.031299        -22.502522
        109.031348        -22.512697
        109.031396        -22.523085
        109.031445        -22.533701
        109.031494        -22.544531
        109.031543        -22.555513
        109.031592        -22.566530
        109.031641        -22.577370
        109.031689        -22.587708
        109.031738        -22.597078
        109.031787        -22.604853
        109.031836        -22.610235
        109.031885        -22.612265
        109.031934        -22.609831
        109.031982        -22.601681
        109.032031        -22.586445
        109.032080        -22.562654
        109.032129        -22.528761
        109.032178        -22.483143
        109.032227        -22.424129
        109.032275        -22.350018
        109.032324        -22.259090
        109.032373        -22.149652
        109.032422        -22.020048
        109.032471        -21.868700
        109.032520        -21.694117
        109.032568        -21.494925
        109.032617        -21.269865
        109.032666        -21.017799
        109.032715        -20.737703
        109.032764        -20.428669
        109.032813        -20.089901
        109.032861        -19.720718
        109.032910        -19.320576
        109.032959        -18.889063
        109.033008        -18.425926
        109.033057        -17.931084
        109.033105        -17.404633
        109.033154        -16.846849
        109.033203        -16.258198
        109.033252        -15.639330
        109.033301        -14.991076
        109.033350        -14.314450
        109.033398        -13.610649
        109.033447        -12.881045
        109.033496        -12.127184
        109.033545        -11.350779
        109.033594        -10.553696
        109.033643         -9.737941
        109.033691         -8.905649
        109.033740         -8.059062
        109.033789         -7.200525
        109.033838         -6.332470
        109.033887         -5.457414
        109.033936         -4.577946
        109.033984         -3.696724
        109.034033         -2.816454
        109.034082         -1.939878
        109.034131         -1.069746
        109.034180         -0.208789
        109.034229          0.640302
        109.034277          1.474910
        109.034326          2.292509
        109.034375          3.090680
        109.034424          3.867130
        109.034473          4.619698
        109.034521          5.346369
        109.034570          6.045285
        109.034619          6.714757
        109.034668          7.353280
        109.034717          7.959545
        109.034766          8.532455
        109.034814          9.071134
        109.034863          9.574924
        109.034912         10.043398
        109.034961         10.476345
        109.035010         10.873773
        109.035059         11.235898
        109.035107         11.563143
        109.035156         11.856126
        109.035205         12.115659
        109.035254         12.342732
        109.035303         12.538508
        109.035352         12.704293
        109.035400         12.841518
        109.035449         12.951705
        109.035498         13.036436
        109.035547         13.097321
        109.035596         13.135964
        109.035645         13.153953
        109.035693         13.152832
        109.035742         13.134105
        109.035791         13.099233
        109.035840         13.049634
        109.035889         12.986694
        109.035938         12.911763
        109.035986         12.826154
        109.036035         12.731138
        109.036084         12.627937
        109.036133         12.517704
        109.036182         12.401517
        109.036230         12.280365
        109.036279         12.155135
        109.036328         12.026608
        109.036377         11.895446
        109.036426         11.762186
        109.036475         11.627237
        109.036523         11.490877
        109.036572         11.353249
        109.036621         11.214367
        109.036670         11.074125
        109.036719         10.932315
        109.036768         10.788635
        109.036816         10.642719
        109.036865         10.494150
        109.036914         10.342482
        109.036963         10.187252
        109.037012         10.027998
        109.037061          9.864275
        109.037109          9.695669
        109.037158          9.521821
        109.037207          9.342454
        109.037256          9.157400
        109.037305          8.966640
        109.037354          8.770326
        109.037402          8.568810
        109.037451          8.362663
        109.037500          8.152678
        109.037549          7.939868
        109.037598          7.725452
        109.037646          7.510835
        109.037695          7.297584
        109.037744          7.087397
        109.037793          6.882077
        109.037842          6.683498
        109.037891          6.493578
        109.037939          6.314246
        109.037988          6.147412
        109.038037          5.994945
        109.038086          5.858642
        109.038135          5.740210
        109.038184          5.641251
        109.038232          5.563246
        109.038281          5.507550
        109.038330          5.475382
        109.038379          5.467824
        109.038428          5.485816
        109.038477          5.530150
        109.038525          5.601470
        109.038574          5.700271
        109.038623          5.826885
        109.038672          5.981494
        109.038721          6.164118
        109.038770          6.374618
        109.038818          6.612702
        109.038867          6.877923
        109.038916          7.169687
        109.038965          7.487262
        109.039014          7.829786
        109.039063          8.196283
        109.039111          8.585670
        109.039160          8.996776
        109.039209          9.428353
        109.039258          9.879084
        109.039307         10.347591
        109.039355         10.832440
        109.039404         11.332145
        109.039453         11.845163
        109.039502         12.369909
        109.039551         12.904749
        109.039600         13.448014
        109.039648         13.998010
        109.039697         14.553022
        109.039746         15.111337
        109.039795         15.671245
        109.039844         16.231060
        109.039893         16.789122
        109.039941         17.343811
        109.039990         17.893551
        109.040039         18.436808
        109.040088         18.972097
        109.040137         19.497974
        109.040186         20.013027
        109.040234         20.515873
        109.040283         21.005146
        109.040332         21.479494
        109.040381         21.937578
        109.040430         22.378071
        109.040479         22.799664
        109.040527         23.201080
        109.040576         23.581089
        109.040625         23.938505
        109.040674         24.272205
        109.040723         24.581129
        109.040771         24.864286
        109.040820         25.120758
        109.040869         25.349705
        109.040918         25.550367
        109.040967         25.722086
        109.041016         25.864309
        109.041064         25.976603
        109.041113         26.058668
        109.041162         26.110336
        109.041211         26.131575
        109.041260         26.122475
        109.041309         26.083242
        109.041357         26.014191
        109.041406         25.915724
        109.041455         25.788330
        109.041504         25.632578
        109.041553         25.449118
        109.041602         25.238667
        109.041650         25.002024
        109.041699         24.740046
        109.041748         24.453651
        109.041797         24.143805
        109.041846         23.811502
        109.041895         23.457766
        109.041943         23.083626
        109.041992         22.690115
        109.042041         22.278265
        109.042090         21.849087
        109.042139         21.403566
        109.042188         20.942648
        109.042236         20.467224
        109.042285         19.978109
        109.042334         19.476042
        109.042383         18.961658
        109.042432         18.435505
        109.042480         17.898027
        109.042529         17.349588
        109.042578         16.790470
        109.042627         16.220890
        109.042676         15.641020
        109.042725         15.050992
        109.042773         14.450917
        109.042822         13.840899
        109.042871         13.221041
        109.042920         12.591471
        109.042969         11.952347
        109.043018         11.303879
        109.043066         10.646330
        109.043115          9.980036
        109.043164          9.305401
        109.043213          8.622896
        109.043262          7.933055
        109.043311          7.236462
        109.043359          6.533731
        109.043408          5.825496
        109.043457          5.112385
        109.043506          4.395012
        109.043555          3.673957
        109.043604          2.949758
        109.043652          2.222905
        109.043701          1.493846
        109.043750          0.762987
        109.043799          0.030713
        109.043848         -0.702595
        109.043896         -1.436539
        109.043945         -2.170674
        109.043994         -2.904483
        109.044043         -3.637356
        109.044092         -4.368566
        109.044141         -5.097253
        109.044189         -5.822417
        109.044238         -6.542907
        109.044287         -7.257425
        109.044336         -7.964530
        109.044385         -8.662649
        109.044434         -9.350094
        109.044482        -10.025083
        109.044531        -10.685768
        109.044580        -11.330275
        109.044629        -11.956729
        109.044678        -12.563304
        109.044727        -13.148258
        109.044775        -13.709963
        109.044824        -14.246939
        109.044873        -14.757870
        109.044922        -15.241615
        109.044971        -15.697210
        109.045020        -16.123859
        109.045068        -16.520916
        109.045117        -16.887865
        109.045166        -17.224304
        109.045215        -17.529911
        109.045264        -17.804434
        109.045312        -18.047674
        109.045361        -18.259483
        109.045410        -18.439758
        109.045459        -18.588451
        109.045508        -18.705585
        109.045557        -18.791262
        109.045605        -18.845671
        109.045654        -18.869106
        109.045703        -18.861963
        109.045752        -18.824741
        109.045801        -18.758051
        109.045850        -18.662596
        109.045898        -18.539192
        109.045947        -18.388762
        109.045996        -18.212336
        109.046045        -18.011076
        109.046094        -17.786261
        109.046143        -17.539291
        109.046191        -17.271688
        109.046240        -16.985064
        109.046289        -16.681101
        109.046338        -16.361519
        109.046387        -16.028040
        109.046436        -15.682352
        109.046484        -15.326080
        109.046533        -14.960767
        109.046582        -14.587852
        109.046631        -14.208669
        109.046680        -13.824451
        109.046729        -13.436335
        109.046777        -13.045371
        109.046826        -12.652545
        109.046875        -12.258787
        109.046924        -11.864991
        109.046973        -11.472024
        109.047021        -11.080736
        109.047070        -10.691964
        109.047119        -10.306531
        109.047168         -9.925237
        109.047217         -9.548848
        109.047266         -9.178082
        109.047314         -8.813589
        109.047363         -8.455935
        109.047412         -8.105590
        109.047461         -7.762920
        109.047510         -7.428180
        109.047559         -7.101509
        109.047607         -6.782929
        109.047656         -6.472345
        109.047705         -6.169536
        109.047754         -5.874156
        109.047803         -5.585733
        109.047852         -5.303670
        109.047900         -5.027261
        109.047949         -4.755710
        109.047998         -4.488164
        109.048047         -4.223743
        109.048096         -3.961581
        109.048145         -3.700843
        109.048193         -3.440756
        109.048242         -3.180600
        109.048291         -2.919709
        109.048340         -2.657451
        109.048389         -2.393214
        109.048438         -2.126393
        109.048486         -1.856383
        109.048535         -1.582594
        109.048584         -1.304463
        109.048633         -1.021483
        109.048682         -0.733223
        109.048730         -0.439359
        109.048779         -0.139682
        109.048828          0.165895
        109.048877          0.477338
        109.048926          0.794504
        109.048975          1.117160
        109.049023          1.444999
        109.049072          1.777673
        109.049121          2.114810
        109.049170          2.456049
        109.049219          2.801060
        109.049268          3.149574
        109.049316          3.501391
        109.049365          3.856391
        109.049414          4.214523
        109.049463          4.575790
        109.049512          4.940231
        109.049561          5.307887
        109.049609          5.678795
        109.049658          6.052974
        109.049707          6.430436
        109.049756          6.811206
        109.049805          7.195352
        109.049854          7.583016
        109.049902          7.974437
        109.049951          8.369968
        109.050000          8.770075
        109.050049          9.175314
        109.050098          9.586313
        109.050146         10.003731
        109.050195         10.428218
        109.050244         10.860384
        109.050293         11.300762
        109.050342         11.749783
        109.050391         12.207748
        109.050439         12.674820
        109.050488         13.150995
        109.050537         13.636108
        109.050586         14.129827
        109.050635         14.631664
        109.050684         15.140999
        109.050732         15.657100
        109.050781         16.179167
        109.050830         16.706356
        109.050879         17.237820
        109.050928         17.772717
        109.050977         18.310230
        109.051025         18.849569
        109.051074         19.389956
        109.051123         19.930607
        109.051172         20.470720
        109.051221         21.009443
        109.051270         21.545858
        109.051318         22.078951
        109.051367         22.607594
        109.051416         23.130529
        109.051465         23.646358
        109.051514         24.153524
        109.051563         24.650328
        109.051611         25.134922
        109.051660         25.605341
        109.051709         26.059521
        109.051758         26.495335
        109.051807         26.910620
        109.051855         27.303219
        109.051904         27.670996
        109.051953         28.011871
        109.052002         28.323835
        109.052051         28.604959
        109.052100         28.853407
        109.052148         29.067438
        109.052197         29.245417
        109.052246         29.385817
        109.052295         29.487221
        109.052344         29.548340
        109.052393         29.568007
        109.052441         29.545195
        109.052490         29.479025
        109.052539         29.368771
        109.052588         29.213875
        109.052637         29.013947
        109.052686         28.768774
        109.052734         28.478323
        109.052783         28.142736
        109.052832         27.762331
        109.052881         27.337597
        109.052930         26.869181
        109.052979         26.357895
        109.053027         25.804710
        109.053076         25.210754
        109.053125         24.577320
        109.053174         23.905872
        109.053223         23.198051
        109.053271         22.455681
        109.053320         21.680779
        109.053369         20.875547
        109.053418         20.042370
        109.053467         19.183796
        109.053516         18.302521
        109.053564         17.401356
        109.053613         16.483194
        109.053662         15.550976
        109.053711         14.607658
        109.053760         13.656180
        109.053809         12.699440
        109.053857         11.740268
        109.053906         10.781419
        109.053955          9.825556
        109.054004          8.875242
        109.054053          7.932946
        109.054102          7.001033
        109.054150          6.081778
        109.054199          5.177365
        109.054248          4.289904
        109.054297          3.421434
        109.054346          2.573927
        109.054395          1.749287
        109.054443          0.949339
        109.054492          0.175804
        109.054541         -0.569727
        109.054590         -1.285830
        109.054639         -1.971284
        109.054688         -2.625094
        109.054736         -3.246523
        109.054785         -3.835085
        109.054834         -4.390549
        109.054883         -4.912913
        109.054932         -5.402382
        109.054980         -5.859335
        109.055029         -6.284299
        109.055078         -6.677923
        109.055127         -7.040956
        109.055176         -7.374238
        109.055225         -7.678686
        109.055273         -7.955279
        109.055322         -8.205053
        109.055371         -8.429084
        109.055420         -8.628469
        109.055469         -8.804315
        109.055518         -8.957726
        109.055566         -9.089788
        109.055615         -9.201569
        109.055664         -9.294110
        109.055713         -9.368429
        109.055762         -9.425519
        109.055811         -9.466338
        109.055859         -9.491806
        109.055908         -9.502784
        109.055957         -9.500055
        109.056006         -9.484304
        109.056055         -9.456094
        109.056104         -9.415845
        109.056152         -9.363832
        109.056201         -9.300176
        109.056250         -9.224854
        109.056299         -9.137707
        109.056348         -9.038466
        109.056396         -8.926769
        109.056445         -8.802183
        109.056494         -8.664225
        109.056543         -8.512381
        109.056592         -8.346121
        109.056641         -8.164909
        109.056689         -7.968216
        109.056738         -7.755524
        109.056787         -7.526334
        109.056836         -7.280178
        109.056885         -7.016622
        109.056934         -6.735283
        109.056982         -6.435841
        109.057031         -6.118052
        109.057080         -5.781772
        109.057129         -5.426967
        109.057178         -5.053739
        109.057227         -4.662326
        109.057275         -4.253124
        109.057324         -3.826674
        109.057373         -3.383668
        109.057422         -2.924929
        109.057471         -2.451401
        109.057520         -1.964133
        109.057568         -1.464255
        109.057617         -0.952973
        109.057666         -0.431551
        109.057715          0.098692
        109.057764          0.636385
        109.057813          1.180110
        109.057861          1.728401
        109.057910          2.279745
        109.057959          2.832584
        109.058008          3.385314
        109.058057          3.936287
        109.058105          4.483810
        109.058154          5.026145
        109.058203          5.561508
        109.058252          6.088078
        109.058301          6.604007
        109.058350          7.107430
        109.058398          7.596493
        109.058447          8.069375
        109.058496          8.524312
        109.058545          8.959620
        109.058594          9.373712
        109.058643          9.765100
        109.058691         10.132414
        109.058740         10.474385
        109.058789         10.789865
        109.058838         11.077821
        109.058887         11.337363
        109.058936         11.567760
        109.058984         11.768463
        109.059033         11.939139
        109.059082         12.079681
        109.059131         12.190216
        109.059180         12.271100
        109.059229         12.322899
        109.059277         12.346353
        109.059326         12.342347
        109.059375         12.311879
        109.059424         12.256025
        109.059473         12.175922
        109.059521         12.072754
        109.059570         11.947744
        109.059619         11.802152
        109.059668         11.637263
        109.059717         11.454393
        109.059766         11.254875
        109.059814         11.040054
        109.059863         10.811286
        109.059912         10.569929
        109.059961         10.317354
        109.060010         10.054936
        109.060059          9.784057
        109.060107          9.506102
        109.060156          9.222444
        109.060205          8.934427
        109.060254          8.643341
        109.060303          8.350392
        109.060352          8.056681
        109.060400          7.763175
        109.060449          7.470698
        109.060498          7.179926
        109.060547          6.891387
        109.060596          6.605464
        109.060645          6.322417
        109.060693          6.042386
        109.060742          5.765407
        109.060791          5.491431
        109.060840          5.220344
        109.060889          4.951982
        109.060937          4.686170
        109.060986          4.422751
        109.061035          4.161622
        109.061084          3.902768
        109.061133          3.646292
        109.061182          3.392432
        109.061230          3.141567
        109.061279          2.894212
        109.061328          2.650993
        109.061377          2.412624
        109.061426          2.179873
        109.061475          1.953531
        109.061523          1.734385
        109.061572          1.523196
        109.061621          1.320681
        109.061670          1.127505
        109.061719          0.944271
        109.061768          0.771507
        109.061816          0.609663
        109.061865          0.459100
        109.061914          0.320082
        109.061963          0.192777
        109.062012          0.077259
        109.062061         -0.026480
        109.062109         -0.118515
        109.062158         -0.198972
        109.062207         -0.268011
        109.062256         -0.325827
        109.062305         -0.372646
        109.062354         -0.408747
        109.062402         -0.434478
        109.062451         -0.450284
        109.062500         -0.456726
        109.062549         -0.454494
        109.062598         -0.444406
        109.062646         -0.427394
        109.062695         -0.404479
        109.062744         -0.376746
        109.062793         -0.345310
        109.062842         -0.311296
        109.062891         -0.275821
        109.062939         -0.239979
        109.062988         -0.204843
        109.063037         -0.171448
        109.063086         -0.140787
        109.063135         -0.113786
        109.063184         -0.091286
        109.063232         -0.074018
        109.063281         -0.062576
        109.063330         -0.057402
        109.063379         -0.058784
        109.063428         -0.066862
        109.063477         -0.081640
        109.063525         -0.103009
        109.063574         -0.130772
        109.063623         -0.164659
        109.063672         -0.204344
        109.063721         -0.249458
        109.063770         -0.299594
        109.063818         -0.354325
        109.063867         -0.413210
        109.063916         -0.475821
        109.063965         -0.541759
        109.064014         -0.610670
        109.064063         -0.682261
        109.064111         -0.756293
        109.064160         -0.832575
        109.064209         -0.910942
        109.064258         -0.991223
        109.064307         -1.073224
        109.064355         -1.156702
        109.064404         -1.241366
        109.064453         -1.326883
        109.064502         -1.412897
        109.064551         -1.499058
        109.064600         -1.585047
        109.064648         -1.670599
        109.064697         -1.755512
        109.064746         -1.839655
        109.064795         -1.922954
        109.064844         -2.005388
        109.064893         -2.086973
        109.064941         -2.167746
        109.064990         -2.247763
        109.065039         -2.327080
        109.065088         -2.405735
        109.065137         -2.483730
        109.065186         -2.560987
        109.065234         -2.637317
        109.065283         -2.712377
        109.065332         -2.785642
        109.065381         -2.856400
        109.065430         -2.923776
        109.065479         -2.986783
        109.065527         -3.044409
        109.065576         -3.095714
        109.065625         -3.139934
        109.065674         -3.176564
        109.065723         -3.205406
        109.065771         -3.226577
        109.065820         -3.240462
        109.065869         -3.247635
        109.065918         -3.248745
        109.065967         -3.244399
        109.066016         -3.235055
        109.066064         -3.220951
        109.066113         -3.202054
        109.066162         -3.178070
        109.066211         -3.148470
        109.066260         -3.112545
        109.066309         -3.069473
        109.066357         -3.018383
        109.066406         -2.958404
        109.066455         -2.888707
        109.066504         -2.808534
        109.066553         -2.717211
        109.066602         -2.614155
        109.066650         -2.498878
        109.066699         -2.370981
        109.066748         -2.230146
        109.066797         -2.076126
        109.066846         -1.908716
        109.066895         -1.727744
        109.066943         -1.533044
        109.066992         -1.324444
        109.067041         -1.101770
        109.067090         -0.864853
        109.067139         -0.613554
        109.067188         -0.347795
        109.067236         -0.067587
        109.067285          0.226942
        109.067334          0.535536
        109.067383          0.857819
        109.067432          1.193313
        109.067480          1.541469
        109.067529          1.901713
        109.067578          2.273484
        109.067627          2.656270
        109.067676          3.049631
        109.067725          3.453219
        109.067773          3.866776
        109.067822          4.290117
        109.067871          4.723123
        109.067920          5.165697
        109.067969          5.617748
        109.068018          6.079146
        109.068066          6.549701
        109.068115          7.029140
        109.068164          7.517090
        109.068213          8.013090
        109.068262          8.516593
        109.068311          9.026993
        109.068359          9.543651
        109.068408         10.065919
        109.068457         10.593161
        109.068506         11.124757
        109.068555         11.660102
        109.068604         12.198584
        109.068652         12.739556
        109.068701         13.282308
        109.068750         13.826023
        109.068799         14.369760
        109.068848         14.912423
        109.068896         15.452761
        109.068945         15.989363
        109.068994         16.520685
        109.069043         17.045078
        109.069092         17.560833
        109.069141         18.066227
        109.069189         18.559587
        109.069238         19.039341
        109.069287         19.504053
        109.069336         19.952469
        109.069385         20.383511
        109.069434         20.796265
        109.069482         21.189960
        109.069531         21.563908
        109.069580         21.917444
        109.069629         22.249889
        109.069678         22.560488
        109.069727         22.848396
        109.069775         23.112671
        109.069824         23.352282
        109.069873         23.566147
        109.069922         23.753183
        109.069971         23.912348
        109.070020         24.042688
        109.070068         24.143402
        109.070117         24.213858
        109.070166         24.253633
        109.070215         24.262529
        109.070264         24.240574
        109.070313         24.188017
        109.070361         24.105307
        109.070410         23.993065
        109.070459         23.852051
        109.070508         23.683128
        109.070557         23.487221
        109.070605         23.265289
        109.070654         23.018314
        109.070703         22.747293
        109.070752         22.453243
        109.070801         22.137218
        109.070850         21.800335
        109.070898         21.443783
        109.070947         21.068836
        109.070996         20.676857
        109.071045         20.269281
        109.071094         19.847601
        109.071143         19.413334
        109.071191         18.967999
        109.071240         18.513086
        109.071289         18.050041
        109.071338         17.580240
        109.071387         17.104994
        109.071436         16.625526
        109.071484         16.142986
        109.071533         15.658435
        109.071582         15.172852
        109.071631         14.687131
        109.071680         14.202087
        109.071729         13.718455
        109.071777         13.236894
        109.071826         12.757988
        109.071875         12.282253
        109.071924         11.810137
        109.071973         11.342014
        109.072021         10.878190
        109.072070         10.418905
        109.072119          9.964340
        109.072168          9.514641
        109.072217          9.069938
        109.072266          8.630388
        109.072314          8.196212
        109.072363          7.767731
        109.072412          7.345407
        109.072461          6.929859
        109.072510          6.521873
        109.072559          6.122397
        109.072607          5.732512
        109.072656          5.353403
        109.072705          4.986310
        109.072754          4.632485
        109.072803          4.293137
        109.072852          3.969390
        109.072900          3.662244
        109.072949          3.372530
        109.072998          3.100894
        109.073047          2.847774
        109.073096          2.613396
        109.073145          2.397789
        109.073193          2.200802
        109.073242          2.022141
        109.073291          1.861409
        109.073340          1.718150
        109.073389          1.591885
        109.073438          1.482152
        109.073486          1.388518
        109.073535          1.310588
        109.073584          1.248004
        109.073633          1.200432
        109.073682          1.167548
        109.073730          1.149019
        109.073779          1.144497
        109.073828          1.153599
        109.073877          1.175902
        109.073926          1.210934
        109.073975          1.258156
        109.074023          1.316950
        109.074072          1.386605
        109.074121          1.466295
        109.074170          1.555069
        109.074219          1.651845
        109.074268          1.755412
        109.074316          1.864437
        109.074365          1.977483
        109.074414          2.093029
        109.074463          2.209492
        109.074512          2.325246
        109.074561          2.438639
        109.074609          2.548018
        109.074658          2.651747
        109.074707          2.748232
        109.074756          2.835950
        109.074805          2.913489
        109.074854          2.979581
        109.074902          3.033142
        109.074951          3.073293
        109.075000          3.099385
        109.075049          3.110996
        109.075098          3.107915
        109.075146          3.090125
        109.075195          3.057761
        109.075244          3.011077
        109.075293          2.950411
        109.075342          2.876156
        109.075391          2.788741
        109.075439          2.688620
        109.075488          2.576256
        109.075537          2.452123
        109.075586          2.316700
        109.075635          2.170456
        109.075684          2.013852
        109.075732          1.847326
        109.075781          1.671291
        109.075830          1.486129
        109.075879          1.292199
        109.075928          1.089836
        109.075977          0.879362
        109.076025          0.661092
        109.076074          0.435335
        109.076123          0.202396
        109.076172         -0.037431
        109.076221         -0.283872
        109.076270         -0.536686
        109.076318         -0.795668
        109.076367         -1.060652
        109.076416         -1.331503
        109.076465         -1.608100
        109.076514         -1.890306
        109.076562         -2.177934
        109.076611         -2.470708
        109.076660         -2.768221
        109.076709         -3.069903
        109.076758         -3.375005
        109.076807         -3.682587
        109.076855         -3.991539
        109.076904         -4.300609
        109.076953         -4.608445
        109.077002         -4.913656
        109.077051         -5.214867
        109.077100         -5.510771
        109.077148         -5.800176
        109.077197         -6.082037
        109.077246         -6.355478
        109.077295         -6.619798
        109.077344         -6.874472
        109.077393         -7.119153
        109.077441         -7.353657
        109.077490         -7.577963
        109.077539         -7.792200
        109.077588         -7.996632
        109.077637         -8.191637
        109.077686         -8.377676
        109.077734         -8.555258
        109.077783         -8.724893
        109.077832         -8.887050
        109.077881         -9.042119
        109.077930         -9.190380
        109.077979         -9.331985
        109.078027         -9.466952
        109.078076         -9.595177
        109.078125         -9.716440
        109.078174         -9.830430
        109.078223         -9.936754
        109.078271        -10.034955
        109.078320        -10.124525
        109.078369        -10.204919
        109.078418        -10.275572
        109.078467        -10.335924
        109.078516        -10.385447
        109.078564        -10.423676
        109.078613        -10.450241
        109.078662        -10.464883
        109.078711        -10.467460
        109.078760        -10.457939
        109.078809        -10.436370
        109.078857        -10.402846
        109.078906        -10.357461
        109.078955        -10.300267
        109.079004        -10.231247
        109.079053        -10.150295
        109.079102        -10.057218
        109.079150         -9.951738
        109.079199         -9.833519
        109.079248         -9.702175
        109.079297         -9.557299
        109.079346         -9.398468
        109.079395         -9.225265
        109.079443         -9.037282
        109.079492         -8.834147
        109.079541         -8.615543
        109.079590         -8.381238
        109.079639         -8.131118
        109.079688         -7.865217
        109.079736         -7.583739
        109.079785         -7.287058
        109.079834         -6.975712
        109.079883         -6.650367
        109.079932         -6.311778
        109.079980         -5.960738
        109.080029         -5.598038
        109.080078         -5.224432
        109.080127         -4.840620
        109.080176         -4.447247
        109.080225         -4.044917
        109.080273         -3.634214
        109.080322         -3.215735
        109.080371         -2.790105
        109.080420         -2.358006
        109.080469         -1.920181
        109.080518         -1.477452
        109.080566         -1.030712
        109.080615         -0.580937
        109.080664         -0.129174
        109.080713          0.323457
        109.080762          0.775775
        109.080811          1.226556
        109.080859          1.674556
        109.080908          2.118545
        109.080957          2.557339
        109.081006          2.989833
        109.081055          3.415039
        109.081104          3.832100
        109.081152          4.240307
        109.081201          4.639100
        109.081250          5.028065
        109.081299          5.406928
        109.081348          5.775543
        109.081396          6.133889
        109.081445          6.482064
        109.081494          6.820279
        109.081543          7.148857
        109.081592          7.468214
        109.081641          7.778849
        109.081689          8.081323
        109.081738          8.376226
        109.081787          8.664165
        109.081836          8.945733
        109.081885          9.221506
        109.081934          9.492039
        109.081982          9.757867
        109.082031         10.019526
        109.082080         10.277555
        109.082129         10.532509
        109.082178         10.784967
        109.082227         11.035520
        109.082275         11.284761
        109.082324         11.533281
        109.082373         11.781643
        109.082422         12.030373
        109.082471         12.279956
        109.082520         12.530827
        109.082568         12.783370
        109.082617         13.037913
        109.082666         13.294724
        109.082715         13.553995
        109.082764         13.815834
        109.082813         14.080244
        109.082861         14.347113
        109.082910         14.616197
        109.082959         14.887126
        109.083008         15.159404
        109.083057         15.432425
        109.083105         15.705491
        109.083154         15.977834
        109.083203         16.248634
        109.083252         16.517042
        109.083301         16.782187
        109.083350         17.043188
        109.083398         17.299166
        109.083447         17.549252
        109.083496         17.792585
        109.083545         18.028332
        109.083594         18.255682
        109.083643         18.473854
        109.083691         18.682096
        109.083740         18.879671
        109.083789         19.065851
        109.083838         19.239906
        109.083887         19.401100
        109.083936         19.548674
        109.083984         19.681871
        109.084033         19.799931
        109.084082         19.902121
        109.084131         19.987753
        109.084180         20.056211
        109.084229         20.106964
        109.084277         20.139578
        109.084326         20.153727
        109.084375         20.149193
        109.084424         20.125862
        109.084473         20.083725
        109.084521         20.022884
        109.084570         19.943548
        109.084619         19.846050
        109.084668         19.730837
        109.084717         19.598486
        109.084766         19.449688
        109.084814         19.285238
        109.084863         19.106020
        109.084912         18.912983
        109.084961         18.707117
        109.085010         18.489433
        109.085059         18.260954
        109.085107         18.022692
        109.085156         17.775658
        109.085205         17.520853
        109.085254         17.259268
        109.085303         16.991882
        109.085352         16.719662
        109.085400         16.443544
        109.085449         16.164446
        109.085498         15.883245
        109.085547         15.600782
        109.085596         15.317861
        109.085645         15.035245
        109.085693         14.753666
        109.085742         14.473824
        109.085791         14.196383
        109.085840         13.921981
        109.085889         13.651206
        109.085938         13.384603
        109.085986         13.122657
        109.086035         12.865787
        109.086084         12.614339
        109.086133         12.368582
        109.086182         12.128709
        109.086230         11.894833
        109.086279         11.666991
        109.086328         11.445146
        109.086377         11.229181
        109.086426         11.018909
        109.086475         10.814064
        109.086523         10.614305
        109.086572         10.419225
        109.086621         10.228350
        109.086670         10.041153
        109.086719          9.857069
        109.086768          9.675511
        109.086816          9.495883
        109.086865          9.317604
        109.086914          9.140119
        109.086963          8.962912
        109.087012          8.785515
        109.087061          8.607505
        109.087109          8.428503
        109.087158          8.248158
        109.087207          8.066135
        109.087256          7.882109
        109.087305          7.695736
        109.087354          7.506664
        109.087402          7.314520
        109.087451          7.118925
        109.087500          6.919501
        109.087549          6.715889
        109.087598          6.507766
        109.087646          6.294862
        109.087695          6.076977
        109.087744          5.853988
        109.087793          5.625860
        109.087842          5.392649
        109.087891          5.154506
        109.087939          4.911670
        109.087988          4.664472
        109.088037          4.413321
        109.088086          4.158700
        109.088135          3.901152
        109.088184          3.641269
        109.088232          3.379684
        109.088281          3.117053
        109.088330          2.854057
        109.088379          2.591387
        109.088428          2.329747
        109.088477          2.069850
        109.088525          1.812421
        109.088574          1.558192
        109.088623          1.307909
        109.088672          1.062329
        109.088721          0.822224
        109.088770          0.588375
        109.088818          0.361577
        109.088867          0.142633
        109.088916         -0.067655
        109.088965         -0.268490
        109.089014         -0.459097
        109.089063         -0.638739
        109.089111         -0.806736
        109.089160         -0.962479
        109.089209         -1.105451
        109.089258         -1.235240
        109.089307         -1.351545
        109.089355         -1.454184
        109.089404         -1.543090
        109.089453         -1.618314
        109.089502         -1.680015
        109.089551         -1.728451
        109.089600         -1.763979
        109.089648         -1.787038
        109.089697         -1.798149
        109.089746         -1.797908
        109.089795         -1.786982
        109.089844         -1.766113
        109.089893         -1.736115
        109.089941         -1.697880
        109.089990         -1.652383
        109.090039         -1.600677
        109.090088         -1.543890
        109.090137         -1.483212
        109.090186         -1.419875
        109.090234         -1.355131
        109.090283         -1.290221
        109.090332         -1.226353
        109.090381         -1.164679
        109.090430         -1.106277
        109.090479         -1.052153
        109.090527         -1.003241
        109.090576         -0.960407
        109.090625         -0.924468
        109.090674         -0.896196
        109.090723         -0.876327
        109.090771         -0.865563
        109.090820         -0.864562
        109.090869         -0.873936
        109.090918         -0.894230
        109.090967         -0.925913
        109.091016         -0.969364
        109.091064         -1.024857
        109.091113         -1.092550
        109.091162         -1.172476
        109.091211         -1.264533
        109.091260         -1.368480
        109.091309         -1.483931
        109.091357         -1.610355
        109.091406         -1.747079
        109.091455         -1.893295
        109.091504         -2.048070
        109.091553         -2.210361
        109.091602         -2.379028
        109.091650         -2.552850
        109.091699         -2.730535
        109.091748         -2.910730
        109.091797         -3.092026
        109.091846         -3.272965
        109.091895         -3.452043
        109.091943         -3.627710
        109.091992         -3.798383
        109.092041         -3.962451
        109.092090         -4.118291
        109.092139         -4.264283
        109.092187         -4.398830
        109.092236         -4.520368
        109.092285         -4.627386
        109.092334         -4.718427
        109.092383         -4.792100
        109.092432         -4.847071
        109.092480         -4.882069
        109.092529         -4.895884
        109.092578         -4.887372
        109.092627         -4.855473
        109.092676         -4.799222
        109.092725         -4.717773
        109.092773         -4.610420
        109.092822         -4.476610
        109.092871         -4.315947
        109.092920         -4.128189
        109.092969         -3.913240
        109.093018         -3.671137
        109.093066         -3.402037
        109.093115         -3.106228
        109.093164         -2.784134
        109.093213         -2.436347
        109.093262         -2.063652
        109.093311         -1.667061
        109.093359         -1.247834
        109.093408         -0.807479
        109.093457         -0.347742
        109.093506          0.129425
        109.093555          0.621905
        109.093604          1.127466
        109.093652          1.643794
        109.093701          2.168535
        109.093750          2.699306
        109.093799          3.233711
        109.093848          3.769346
        109.093896          4.303802
        109.093945          4.834676
        109.093994          5.359590
        109.094043          5.876215
        109.094092          6.382298
        109.094141          6.875688
        109.094189          7.354360
        109.094238          7.816432
        109.094287          8.260177
        109.094336          8.684021
        109.094385          9.086560
        109.094434          9.466552
        109.094482          9.822927
        109.094531         10.154797
        109.094580         10.461452
        109.094629         10.742373
        109.094678         10.997211
        109.094727         11.225796
        109.094775         11.428100
        109.094824         11.604229
        109.094873         11.754404
        109.094922         11.878934
        109.094971         11.978211
        109.095020         12.052703
        109.095068         12.102942
        109.095117         12.129534
        109.095166         12.133143
        109.095215         12.114505
        109.095264         12.074410
        109.095313         12.013714
        109.095361         11.933328
        109.095410         11.834228
        109.095459         11.717463
        109.095508         11.584167
        109.095557         11.435566
        109.095605         11.272995
        109.095654         11.097896
        109.095703         10.911818
        109.095752         10.716397
        109.095801         10.513345
        109.095850         10.304411
        109.095898         10.091361
        109.095947          9.875940
        109.095996          9.659847
        109.096045          9.444712
        109.096094          9.232072
        109.096143          9.023358
        109.096191          8.819881
        109.096240          8.622824
        109.096289          8.433227
        109.096338          8.251991
        109.096387          8.079877
        109.096436          7.917506
        109.096484          7.765368
        109.096533          7.623832
        109.096582          7.493155
        109.096631          7.373484
        109.096680          7.264861
        109.096729          7.167213
        109.096777          7.080344
        109.096826          7.003915
        109.096875          6.937438
        109.096924          6.880254
        109.096973          6.831540
        109.097021          6.790306
        109.097070          6.755417
        109.097119          6.725610
        109.097168          6.699531
        109.097217          6.675759
        109.097266          6.652849
        109.097314          6.629358
        109.097363          6.603875
        109.097412          6.575051
        109.097461          6.541620
        109.097510          6.502420
        109.097559          6.456418
        109.097607          6.402715
        109.097656          6.340569
        109.097705          6.269397
        109.097754          6.188777
        109.097803          6.098449
        109.097852          5.998303
        109.097900          5.888371
        109.097949          5.768806
        109.097998          5.639876
        109.098047          5.501936
        109.098096          5.355420
        109.098145          5.200820
        109.098193          5.038679
        109.098242          4.869572
        109.098291          4.694099
        109.098340          4.512878
        109.098389          4.326539
        109.098438          4.135723
        109.098486          3.941084
        109.098535          3.743294
        109.098584          3.543053
        109.098633          3.341093
        109.098682          3.138192
        109.098730          2.935175
        109.098779          2.732922
        109.098828          2.532358
        109.098877          2.334447
        109.098926          2.140177
        109.098975          1.950538
        109.099023          1.766503
        109.099072          1.588999
        109.099121          1.418886
        109.099170          1.256944
        109.099219          1.103854
        109.099268          0.960190
        109.099316          0.826423
        109.099365          0.702919
        109.099414          0.589944
        109.099463          0.487673
        109.099512          0.396197
        109.099561          0.315525
        109.099609          0.245591
        109.099658          0.186253
        109.099707          0.137296
        109.099756          0.098428
        109.099805          0.069283
        109.099854          0.049422
        109.099902          0.038327
        109.099951          0.035410
        109.100000          0.040007
        109.100049          0.051380
        109.100098          0.068720
        109.100146          0.091142
        109.100195          0.117686
        109.100244          0.147325
        109.100293          0.178963
        109.100342          0.211452
        109.100391          0.243607
        109.100439          0.274222
        109.100488          0.302100
        109.100537          0.326081
        109.100586          0.345063
        109.100635          0.358033
        109.100684          0.364085
        109.100732          0.362431
        109.100781          0.352418
        109.100830          0.333520
        109.100879          0.305341
        109.100928          0.267607
        109.100977          0.220156
        109.101025          0.162926
        109.101074          0.095943
        109.101123          0.019311
        109.101172         -0.066803
        109.101221         -0.162172
        109.101270         -0.266523
        109.101318         -0.379530
        109.101367         -0.500818
        109.101416         -0.629954
        109.101465         -0.766435
        109.101514         -0.909683
        109.101563         -1.059035
        109.101611         -1.213744
        109.101660         -1.372983
        109.101709         -1.535864
        109.101758         -1.701447
        109.101807         -1.868768
        109.101855         -2.036853
        109.101904         -2.204731
        109.101953         -2.371439
        109.102002         -2.536019
        109.102051         -2.697513
        109.102100         -2.854956
        109.102148         -3.007368
        109.102197         -3.153755
        109.102246         -3.293115
        109.102295         -3.424450
        109.102344         -3.546778
        109.102393         -3.659149
        109.102441         -3.760650
        109.102490         -3.850414
        109.102539         -3.927616
        109.102588         -3.991466
        109.102637         -4.041212
        109.102686         -4.076131
        109.102734         -4.095543
        109.102783         -4.098814
        109.102832         -4.085383
        109.102881         -4.054772
        109.102930         -4.006616
        109.102979         -3.940669
        109.103027         -3.856817
        109.103076         -3.755075
        109.103125         -3.635580
        109.103174         -3.498583
        109.103223         -3.344430
        109.103271         -3.173560
        109.103320         -2.986493
        109.103369         -2.783832
        109.103418         -2.566263
        109.103467         -2.334557
        109.103516         -2.089576
        109.103564         -1.832261
        109.103613         -1.563636
        109.103662         -1.284785
        109.103711         -0.996845
        109.103760         -0.700982
        109.103809         -0.398382
        109.103857         -0.090235
        109.103906          0.222279
        109.103955          0.537992
        109.104004          0.855755
        109.104053          1.174441
        109.104102          1.492947
        109.104150          1.810194
        109.104199          2.125126
        109.104248          2.436718
        109.104297          2.743965
        109.104346          3.045897
        109.104395          3.341575
        109.104443          3.630095
        109.104492          3.910604
        109.104541          4.182303
        109.104590          4.444460
        109.104639          4.696421
        109.104688          4.937616
        109.104736          5.167567
        109.104785          5.385880
        109.104834          5.592250
        109.104883          5.786441
        109.104932          5.968284
        109.104980          6.137655
        109.105029          6.294470
        109.105078          6.438667
        109.105127          6.570203
        109.105176          6.689045
        109.105225          6.795174
        109.105273          6.888586
        109.105322          6.969302
        109.105371          7.037382
        109.105420          7.092931
        109.105469          7.136122
        109.105518          7.167200
        109.105566          7.186491
        109.105615          7.194403
        109.105664          7.191425
        109.105713          7.178115
        109.105762          7.155094
        109.105811          7.123035
        109.105859          7.082660
        109.105908          7.034734
        109.105957          6.980060
        109.106006          6.919483
        109.106055          6.853878
        109.106104          6.784143
        109.106152          6.711177
        109.106201          6.635861
        109.106250          6.559028
        109.106299          6.481442
        109.106348          6.403783
        109.106396          6.326640
        109.106445          6.250513
        109.106494          6.175833
        109.106543          6.102980
        109.106592          6.032310
        109.106641          5.964173
        109.106689          5.898933
        109.106738          5.836974
        109.106787          5.778697
        109.106836          5.724524
        109.106885          5.674874
        109.106934          5.630163
        109.106982          5.590783
        109.107031          5.557091
        109.107080          5.529395
        109.107129          5.507937
        109.107178          5.492890
        109.107227          5.484343
        109.107275          5.482302
        109.107324          5.486694
        109.107373          5.497377
        109.107422          5.514153
        109.107471          5.536788
        109.107520          5.565023
        109.107568          5.598593
        109.107617          5.637225
        109.107666          5.680645
        109.107715          5.728570
        109.107764          5.780715
        109.107812          5.836779
        109.107861          5.896458
        109.107910          5.959445
        109.107959          6.025442
        109.108008          6.094168
        109.108057          6.165359
        109.108105          6.238773
        109.108154          6.314174
        109.108203          6.391320
        109.108252          6.469949
        109.108301          6.549756
        109.108350          6.630388
        109.108398          6.711434
        109.108447          6.792428
        109.108496          6.872857
        109.108545          6.952173
        109.108594          7.029803
        109.108643          7.105160
        109.108691          7.177649
        109.108740          7.246670
        109.108789          7.311616
        109.108838          7.371880
        109.108887          7.426848
        109.108936          7.475917
        109.108984          7.518493
        109.109033          7.554007
        109.109082          7.581930
        109.109131          7.601781
        109.109180          7.613135
        109.109229          7.615632
        109.109277          7.608970
        109.109326          7.592913
        109.109375          7.567276
        109.109424          7.531929
        109.109473          7.486785
        109.109521          7.431802
        109.109570          7.366977
        109.109619          7.292342
        109.109668          7.207966
        109.109717          7.113950
        109.109766          7.010418
        109.109814          6.897520
        109.109863          6.775416
        109.109912          6.644280
        109.109961          6.504291
        109.110010          6.355628
        109.110059          6.198475
        109.110107          6.033014
        109.110156          5.859427
        109.110205          5.677899
        109.110254          5.488614
        109.110303          5.291754
        109.110352          5.087504
        109.110400          4.876049
        109.110449          4.657578
        109.110498          4.432289
        109.110547          4.200397
        109.110596          3.962141
        109.110645          3.717789
        109.110693          3.467649
        109.110742          3.212070
        109.110791          2.951450
        109.110840          2.686230
        109.110889          2.416894
        109.110938          2.143968
        109.110986          1.868009
        109.111035          1.589609
        109.111084          1.309382
        109.111133          1.027967
        109.111182          0.746015
        109.111230          0.464187
        109.111279          0.183145
        109.111328         -0.096456
        109.111377         -0.373979
        109.111426         -0.648817
        109.111475         -0.920399
        109.111523         -1.188199
        109.111572         -1.451746
        109.111621         -1.710620
        109.111670         -1.964460
        109.111719         -2.212953
        109.111768         -2.455835
        109.111816         -2.692878
        109.111865         -2.923884
        109.111914         -3.148677
        109.111963         -3.367096
        109.112012         -3.578989
        109.112061         -3.784211
        109.112109         -3.982623
        109.112158         -4.174091
        109.112207         -4.358492
        109.112256         -4.535709
        109.112305         -4.705638
        109.112354         -4.868183
        109.112402         -5.023257
        109.112451         -5.170778
        109.112500         -5.310670
        109.112549         -5.442856
        109.112598         -5.567261
        109.112646         -5.683815
        109.112695         -5.792454
        109.112744         -5.893120
        109.112793         -5.985775
        109.112842         -6.070395
        109.112891         -6.146975
        109.112939         -6.215528
        109.112988         -6.276076
        109.113037         -6.328640
        109.113086         -6.373232
        109.113135         -6.409837
        109.113184         -6.438405
        109.113232         -6.458835
        109.113281         -6.470976
        109.113330         -6.474624
        109.113379         -6.469528
        109.113428         -6.455400
        109.113477         -6.431933
        109.113525         -6.398813
        109.113574         -6.355738
        109.113623         -6.302433
        109.113672         -6.238656
        109.113721         -6.164211
        109.113770         -6.078942
        109.113818         -5.982742
        109.113867         -5.875545
        109.113916         -5.757328
        109.113965         -5.628116
        109.114014         -5.487977
        109.114063         -5.337030
        109.114111         -5.175444
        109.114160         -5.003436
        109.114209         -4.821263
        109.114258         -4.629215
        109.114307         -4.427593
        109.114355         -4.216701
        109.114404         -3.996823
        109.114453         -3.768221
        109.114502         -3.531123
        109.114551         -3.285728
        109.114600         -3.032214
        109.114648         -2.770750
        109.114697         -2.501503
        109.114746         -2.224651
        109.114795         -1.940390
        109.114844         -1.648934
        109.114893         -1.350516
        109.114941         -1.045386
        109.114990         -0.733809
        109.115039         -0.416062
        109.115088         -0.092434
        109.115137          0.236777
        109.115186          0.571261
        109.115234          0.910705
        109.115283          1.254793
        109.115332          1.603213
        109.115381          1.955656
        109.115430          2.311819
        109.115479          2.671404
        109.115527          3.034108
        109.115576          3.399618
        109.115625          3.767605
        109.115674          4.137713
        109.115723          4.509566
        109.115771          4.882768
        109.115820          5.256910
        109.115869          5.631581
        109.115918          6.006381
        109.115967          6.380925
        109.116016          6.754848
        109.116064          7.127808
        109.116113          7.499480
        109.116162          7.869552
        109.116211          8.237724
        109.116260          8.603705
        109.116309          8.967216
        109.116357          9.327990
        109.116406          9.685787
        109.116455         10.040390
        109.116504         10.391612
        109.116553         10.739293
        109.116602         11.083296
        109.116650         11.423494
        109.116699         11.759768
        109.116748         12.091983
        109.116797         12.419987
        109.116846         12.743599
        109.116895         13.062599
        109.116943         13.376721
        109.116992         13.685654
        109.117041         13.989031
        109.117090         14.286431
        109.117139         14.577381
        109.117188         14.861349
        109.117236         15.137758
        109.117285         15.405990
        109.117334         15.665390
        109.117383         15.915285
        109.117432         16.154989
        109.117480         16.383816
        109.117529         16.601084
        109.117578         16.806124
        109.117627         16.998285
        109.117676         17.176929
        109.117725         17.341440
        109.117773         17.491217
        109.117822         17.625683
        109.117871         17.744282
        109.117920         17.846491
        109.117969         17.931812
        109.118018         17.999786
        109.118066         18.049997
        109.118115         18.082062
        109.118164         18.095648
        109.118213         18.090460
        109.118262         18.066250
        109.118311         18.022802
        109.118359         17.959948
        109.118408         17.877552
        109.118457         17.775530
        109.118506         17.653831
        109.118555         17.512457
        109.118604         17.351465
        109.118652         17.170963
        109.118701         16.971130
        109.118750         16.752203
        109.118799         16.514490
        109.118848         16.258366
        109.118896         15.984265
        109.118945         15.692686
        109.118994         15.384173
        109.119043         15.059324
        109.119092         14.718778
        109.119141         14.363219
        109.119189         13.993383
        109.119238         13.610062
        109.119287         13.214106
        109.119336         12.806437
        109.119385         12.388051
        109.119434         11.960009
        109.119482         11.523438
        109.119531         11.079516
        109.119580         10.629459
        109.119629         10.174505
        109.119678          9.715899
        109.119727          9.254889
        109.119775          8.792707
        109.119824          8.330579
        109.119873          7.869711
        109.119922          7.411298
        109.119971          6.956521
        109.120020          6.506547
        109.120068          6.062530
        109.120117          5.625601
        109.120166          5.196871
        109.120215          4.777420
        109.120264          4.368286
        109.120313          3.970455
        109.120361          3.584855
        109.120410          3.212334
        109.120459          2.853652
        109.120508          2.509473
        109.120557          2.180349
        109.120605          1.866719
        109.120654          1.568904
        109.120703          1.287110
        109.120752          1.021429
        109.120801          0.771844
        109.120850          0.538238
        109.120898          0.320398
        109.120947          0.118025
        109.120996         -0.069263
        109.121045         -0.241923
        109.121094         -0.400483
        109.121143         -0.545535
        109.121191         -0.677736
        109.121240         -0.797799
        109.121289         -0.906497
        109.121338         -1.004653
        109.121387         -1.093144
        109.121436         -1.172896
        109.121484         -1.244878
        109.121533         -1.310098
        109.121582         -1.369591
        109.121631         -1.424415
        109.121680         -1.475631
        109.121729         -1.524295
        109.121777         -1.571438
        109.121826         -1.618051
        109.121875         -1.665068
        109.121924         -1.713344
        109.121973         -1.763645
        109.122021         -1.816630
        109.122070         -1.872838
        109.122119         -1.932689
        109.122168         -1.996475
        109.122217         -2.064371
        109.122266         -2.136445
        109.122314         -2.212671
        109.122363         -2.292946
        109.122412         -2.377113
        109.122461         -2.464973
        109.122510         -2.556303
        109.122559         -2.650862
        109.122607         -2.748401
        109.122656         -2.848665
        109.122705         -2.951395
        109.122754         -3.056324
        109.122803         -3.163183
        109.122852         -3.271702
        109.122900         -3.381606
        109.122949         -3.492629
        109.122998         -3.604511
        109.123047         -3.717005
        109.123096         -3.829885
        109.123145         -3.942940
        109.123193         -4.055984
        109.123242         -4.168844
        109.123291         -4.281366
        109.123340         -4.393409
        109.123389         -4.504839
        109.123437         -4.615531
        109.123486         -4.725367
        109.123535         -4.834241
        109.123584         -4.942060
        109.123633         -5.048754
        109.123682         -5.154275
        109.123730         -5.258610
        109.123779         -5.361773
        109.123828         -5.463818
        109.123877         -5.564826
        109.123926         -5.664915
        109.123975         -5.764228
        109.124023         -5.862937
        109.124072         -5.961242
        109.124121         -6.059365
        109.124170         -6.157555
        109.124219         -6.256075
        109.124268         -6.355210
        109.124316         -6.455246
        109.124365         -6.556473
        109.124414         -6.659170
        109.124463         -6.763597
        109.124512         -6.869996
        109.124561         -6.978580
        109.124609         -7.089535
        109.124658         -7.203024
        109.124707         -7.319185
        109.124756         -7.438133
        109.124805         -7.559958
        109.124854         -7.684721
        109.124902         -7.812447
        109.124951         -7.943120
        109.125000         -8.076668
        109.125049         -8.212958
        109.125098         -8.351789
        109.125146         -8.492879
        109.125195         -8.635862
        109.125244         -8.780291
        109.125293         -8.925623
        109.125342         -9.071230
        109.125391         -9.216399
        109.125439         -9.360335
        109.125488         -9.502172
        109.125537         -9.640976
        109.125586         -9.775768
        109.125635         -9.905531
        109.125684        -10.029222
        109.125732        -10.145790
        109.125781        -10.254187
        109.125830        -10.353373
        109.125879        -10.442329
        109.125928        -10.520061
        109.125977        -10.585595
        109.126025        -10.637988
        109.126074        -10.676318
        109.126123        -10.699690
        109.126172        -10.707236
        109.126221        -10.698116
        109.126270        -10.671524
        109.126318        -10.626693
        109.126367        -10.562907
        109.126416        -10.479510
        109.126465        -10.375914
        109.126514        -10.251612
        109.126563        -10.106186
        109.126611         -9.939316
        109.126660         -9.750782
        109.126709         -9.540471
        109.126758         -9.308375
        109.126807         -9.054592
        109.126855         -8.779323
        109.126904         -8.482863
        109.126953         -8.165609
        109.127002         -7.828042
        109.127051         -7.470730
        109.127100         -7.094323
        109.127148         -6.699551
        109.127197         -6.287221
        109.127246         -5.858220
        109.127295         -5.413511
        109.127344         -4.954134
        109.127393         -4.481205
        109.127441         -3.995903
        109.127490         -3.499476
        109.127539         -2.993218
        109.127588         -2.478466
        109.127637         -1.956580
        109.127686         -1.428939
        109.127734         -0.896921
        109.127783         -0.361898
        109.127832          0.174775
        109.127881          0.711767
        109.127930          1.247777
        109.127979          1.781542
        109.128027          2.311840
        109.128076          2.837496
        109.128125          3.357389
        109.128174          3.870457
        109.128223          4.375699
        109.128271          4.872180
        109.128320          5.359035
        109.128369          5.835475
        109.128418          6.300790
        109.128467          6.754360
        109.128516          7.195659
        109.128564          7.624271
        109.128613          8.039892
        109.128662          8.442345
        109.128711          8.831578
        109.128760          9.207673
        109.128809          9.570839
        109.128857          9.921412
        109.128906         10.259847
        109.128955         10.586703
        109.129004         10.902644
        109.129053         11.208422
        109.129102         11.504869
        109.129150         11.792891
        109.129199         12.073459
        109.129248         12.347595
        109.129297         12.616373
        109.129346         12.880898
        109.129395         13.142297
        109.129443         13.401709
        109.129492         13.660269
        109.129541         13.919095
        109.129590         14.179277
        109.129639         14.441863
        109.129688         14.707853
        109.129736         14.978191
        109.129785         15.253758
        109.129834         15.535369
        109.129883         15.823764
        109.129932         16.119610
        109.129980         16.423494
        109.130029         16.735920
        109.130078         17.057304
        109.130127         17.387970
        109.130176         17.728153
        109.130225         18.077990
        109.130273         18.437513
        109.130322         18.806654
        109.130371         19.185225
        109.130420         19.572924
        109.130469         19.969309
        109.130518         20.373804
        109.130566         20.785683
        109.130615         21.204058
        109.130664         21.627882
        109.130713         22.055943
        109.130762         22.486853
        109.130811         22.919052
        109.130859         23.350798
        109.130908         23.780161
        109.130957         24.205025
        109.131006         24.623083
        109.131055         25.031853
        109.131104         25.428675
        109.131152         25.810747
        109.131201         26.175146
        109.131250         26.518858
        109.131299         26.838802
        109.131348         27.131863
        109.131396         27.394899
        109.131445         27.624765
        109.131494         27.818314
        109.131543         27.972401
        109.131592         28.083897
        109.131641         28.149714
        109.131689         28.166815
        109.131738         28.132259
        109.131787         28.043236
        109.131836         27.897100
        109.131885         27.691412
        109.131934         27.423958
        109.131982         27.092785
        109.132031         26.696205
        109.132080         26.232821
        109.132129         25.701536
        109.132178         25.101572
        109.132227         24.432499
        109.132275         23.694239
        109.132324         22.887102
        109.132373         22.011780
        109.132422         21.069355
        109.132471         20.061293
        109.132520         18.989420
        109.132568         17.855921
        109.132617         16.663317
        109.132666         15.414457
        109.132715         14.112533
        109.132764         12.761072
        109.132813         11.363953
        109.132861          9.925400
        109.132910          8.449981
        109.132959          6.942584
        109.133008          5.408388
        109.133057          3.852820
        109.133105          2.281510
        109.133154          0.700252
        109.133203         -0.885043
        109.133252         -2.468383
        109.133301         -4.043728
        109.133350         -5.605037
        109.133398         -7.146303
        109.133447         -8.661613
        109.133496        -10.145198
        109.133545        -11.591498
        109.133594        -12.995216
        109.133643        -14.351370
        109.133691        -15.655328
        109.133740        -16.902838
        109.133789        -18.090040
        109.133838        -19.213478
        109.133887        -20.270090
        109.133936        -21.257225
        109.133984        -22.172630
        109.134033        -23.014475
        109.134082        -23.781343
        109.134131        -24.472240
        109.134180        -25.086597
        109.134229        -25.624258
        109.134277        -26.085463
        109.134326        -26.470837
        109.134375        -26.781351
        109.134424        -27.018312
        109.134473        -27.183332
        109.134521        -27.278299
        109.134570        -27.305370
        109.134619        -27.266935
        109.134668        -27.165604
        109.134717        -27.004175
        109.134766        -26.785608
        109.134814        -26.512985
        109.134863        -26.189487
        109.134912        -25.818363
        109.134961        -25.402903
        109.135010        -24.946413
        109.135059        -24.452221
        109.135107        -23.923637
        109.135156        -23.363958
        109.135205        -22.776445
        109.135254        -22.164293
        109.135303        -21.530602
        109.135352        -20.878349
        109.135400        -20.210358
        109.135449        -19.529266
        109.135498        -18.837515
        109.135547        -18.137348
        109.135596        -17.430819
        109.135645        -16.719807
        109.135693        -16.006048
        109.135742        -15.291155
        109.135791        -14.576636
        109.135840        -13.863912
        109.135889        -13.154311
        109.135938        -12.449078
        109.135986        -11.749358
        109.136035        -11.056194
        109.136084        -10.370522
        109.136133         -9.693162
        109.136182         -9.024825
        109.136230         -8.366111
        109.136279         -7.717507
        109.136328         -7.079393
        109.136377         -6.452040
        109.136426         -5.835605
        109.136475         -5.230135
        109.136523         -4.635570
        109.136572         -4.051753
        109.136621         -3.478440
        109.136670         -2.915323
        109.136719         -2.362041
        109.136768         -1.818210
        109.136816         -1.283431
        109.136865         -0.757313
        109.136914         -0.239484
        109.136963          0.270397
        109.137012          0.772627
        109.137061          1.267444
        109.137109          1.755018
        109.137158          2.235434
        109.137207          2.708685
        109.137256          3.174662
        109.137305          3.633150
        109.137354          4.083829
        109.137402          4.526278
        109.137451          4.959977
        109.137500          5.384314
        109.137549          5.798588
        109.137598          6.202017
        109.137646          6.593736
        109.137695          6.972810
        109.137744          7.338243
        109.137793          7.688990
        109.137842          8.023976
        109.137891          8.342123
        109.137939          8.642364
        109.137988          8.923673
        109.138037          9.185088
        109.138086          9.425727
        109.138135          9.644798
        109.138184          9.841614
        109.138232         10.015585
        109.138281         10.166222
        109.138330         10.293120
        109.138379         10.395952
        109.138428         10.474454
        109.138477         10.528415
        109.138525         10.557679
        109.138574         10.562148
        109.138623         10.541791
        109.138672         10.496663
        109.138721         10.426926
        109.138770         10.332857
        109.138818         10.214862
        109.138867         10.073475
        109.138916          9.909351
        109.138965          9.723253
        109.139014          9.516033
        109.139062          9.288620
        109.139111          9.042008
        109.139160          8.777253
        109.139209          8.495479
        109.139258          8.197878
        109.139307          7.885726
        109.139355          7.560384
        109.139404          7.223301
        109.139453          6.876012
        109.139502          6.520125
        109.139551          6.157317
        109.139600          5.789312
        109.139648          5.417876
        109.139697          5.044796
        109.139746          4.671871
        109.139795          4.300897
        109.139844          3.933650
        109.139893          3.571874
        109.139941          3.217256
        109.139990          2.871413
        109.140039          2.535880
        109.140088          2.212095
        109.140137          1.901393
        109.140186          1.605006
        109.140234          1.324062
        109.140283          1.059587
        109.140332          0.812507
        109.140381          0.583654
        109.140430          0.373755
        109.140479          0.183441
        109.140527          0.013232
        109.140576         -0.136457
        109.140625         -0.265328
        109.140674         -0.373202
        109.140723         -0.460023
        109.140771         -0.525859
        109.140820         -0.570907
        109.140869         -0.595499
        109.140918         -0.600097
        109.140967         -0.585298
        109.141016         -0.551828
        109.141064         -0.500541
        109.141113         -0.432410
        109.141162         -0.348512
        109.141211         -0.250018
        109.141260         -0.138169
        109.141309         -0.014261
        109.141357          0.120387
        109.141406          0.264447
        109.141455          0.416612
        109.141504          0.575611
        109.141553          0.740225
        109.141602          0.909300
        109.141650          1.081746
        109.141699          1.256545
        109.141748          1.432746
        109.141797          1.609471
        109.141846          1.785909
        109.141895          1.961325
        109.141943          2.135066
        109.141992          2.306563
        109.142041          2.475338
        109.142090          2.641003
        109.142139          2.803255
        109.142188          2.961871
        109.142236          3.116693
        109.142285          3.267614
        109.142334          3.414567
        109.142383          3.557511
        109.142432          3.696421
        109.142480          3.831286
        109.142529          3.962093
        109.142578          4.088829
        109.142627          4.211469
        109.142676          4.329967
        109.142725          4.444248
        109.142773          4.554199
        109.142822          4.659665
        109.142871          4.760447
        109.142920          4.856308
        109.142969          4.946975
        109.143018          5.032152
        109.143066          5.111527
        109.143115          5.184776
        109.143164          5.251575
        109.143213          5.311596
        109.143262          5.364518
        109.143311          5.410029
        109.143359          5.447838
        109.143408          5.477683
        109.143457          5.499352
        109.143506          5.512695
        109.143555          5.517635
        109.143604          5.514179
        109.143652          5.502421
        109.143701          5.482535
        109.143750          5.454772
        109.143799          5.419444
        109.143848          5.376914
        109.143896          5.327586
        109.143945          5.271900
        109.143994          5.210321
        109.144043          5.143342
        109.144092          5.071466
        109.144141          4.995212
        109.144189          4.915095
        109.144238          4.831617
        109.144287          4.745251
        109.144336          4.656432
        109.144385          4.565543
        109.144434          4.472918
        109.144482          4.378839
        109.144531          4.283547
        109.144580          4.187251
        109.144629          4.090139
        109.144678          3.992394
        109.144727          3.894197
        109.144775          3.795734
        109.144824          3.697193
        109.144873          3.598762
        109.144922          3.500625
        109.144971          3.402953
        109.145020          3.305907
        109.145068          3.209626
        109.145117          3.114243
        109.145166          3.019873
        109.145215          2.926625
        109.145264          2.834602
        109.145313          2.743898
        109.145361          2.654593
        109.145410          2.566752
        109.145459          2.480417
        109.145508          2.395604
        109.145557          2.312298
        109.145605          2.230461
        109.145654          2.150036
        109.145703          2.070956
        109.145752          1.993155
        109.145801          1.916582
        109.145850          1.841205
        109.145898          1.767015
        109.145947          1.694030
        109.145996          1.622292
        109.146045          1.551863
        109.146094          1.482823
        109.146143          1.415268
        109.146191          1.349308
        109.146240          1.285065
        109.146289          1.222674
        109.146338          1.162284
        109.146387          1.104048
        109.146436          1.048123
        109.146484          0.994666
        109.146533          0.943823
        109.146582          0.895732
        109.146631          0.850516
        109.146680          0.808287
        109.146729          0.769148
        109.146777          0.733192
        109.146826          0.700507
        109.146875          0.671173
        109.146924          0.645264
        109.146973          0.622842
        109.147021          0.603956
        109.147070          0.588643
        109.147119          0.576923
        109.147168          0.568806
        109.147217          0.564291
        109.147266          0.563374
        109.147314          0.566048
        109.147363          0.572308
        109.147412          0.582147
        109.147461          0.595561
        109.147510          0.612543
        109.147559          0.633089
        109.147607          0.657194
        109.147656          0.684860
        109.147705          0.716100
        109.147754          0.750939
        109.147803          0.789421
        109.147852          0.831609
        109.147900          0.877586
        109.147949          0.927449
        109.147998          0.981306
        109.148047          1.039267
        109.148096          1.101438
        109.148145          1.167917
        109.148193          1.238780
        109.148242          1.314086
        109.148291          1.393865
        109.148340          1.478120
        109.148389          1.566826
        109.148438          1.659922
        109.148486          1.757322
        109.148535          1.858908
        109.148584          1.964535
        109.148633          2.074035
        109.148682          2.187215
        109.148730          2.303865
        109.148779          2.423758
        109.148828          2.546649
        109.148877          2.672274
        109.148926          2.800348
        109.148975          2.930559
        109.149023          3.062561
        109.149072          3.195970
        109.149121          3.330356
        109.149170          3.465243
        109.149219          3.600099
        109.149268          3.734348
        109.149316          3.867367
        109.149365          3.998495
        109.149414          4.127047
        109.149463          4.252321
        109.149512          4.373610
        109.149561          4.490217
        109.149609          4.601462
        109.149658          4.706697
        109.149707          4.805306
        109.149756          4.896724
        109.149805          4.980434
        109.149854          5.055982
        109.149902          5.122973
        109.149951          5.181083
        109.150000          5.230054
        109.150049          5.269700
        109.150098          5.299896
        109.150146          5.320583
        109.150195          5.331759
        109.150244          5.333476
        109.150293          5.325835
        109.150342          5.308988
        109.150391          5.283133
        109.150439          5.248518
        109.150488          5.205438
        109.150537          5.154238
        109.150586          5.095310
        109.150635          5.029088
        109.150684          4.956050
        109.150732          4.876706
        109.150781          4.791597
        109.150830          4.701291
        109.150879          4.606373
        109.150928          4.507447
        109.150977          4.405129
        109.151025          4.300044
        109.151074          4.192824
        109.151123          4.084102
        109.151172          3.974509
        109.151221          3.864668
        109.151270          3.755195
        109.151318          3.646687
        109.151367          3.539726
        109.151416          3.434870
        109.151465          3.332655
        109.151514          3.233586
        109.151563          3.138136
        109.151611          3.046746
        109.151660          2.959815
        109.151709          2.877704
        109.151758          2.800731
        109.151807          2.729174
        109.151855          2.663273
        109.151904          2.603227
        109.151953          2.549205
        109.152002          2.501342
        109.152051          2.459745
        109.152100          2.424493
        109.152148          2.395643
        109.152197          2.373228
        109.152246          2.357259
        109.152295          2.347727
        109.152344          2.344601
        109.152393          2.347827
        109.152441          2.357327
        109.152490          2.372996
        109.152539          2.394695
        109.152588          2.422255
        109.152637          2.455468
        109.152686          2.494094
        109.152734          2.537860
        109.152783          2.586464
        109.152832          2.639587
        109.152881          2.696893
        109.152930          2.758044
        109.152979          2.822701
        109.153027          2.890530
        109.153076          2.961206
        109.153125          3.034412
        109.153174          3.109839
        109.153223          3.187182
        109.153271          3.266140
        109.153320          3.346414
        109.153369          3.427701
        109.153418          3.509695
        109.153467          3.592088
        109.153516          3.674563
        109.153564          3.756799
        109.153613          3.838470
        109.153662          3.919241
        109.153711          3.998778
        109.153760          4.076745
        109.153809          4.152808
        109.153857          4.226642
        109.153906          4.297937
        109.153955          4.366405
        109.154004          4.431785
        109.154053          4.493855
        109.154102          4.552431
        109.154150          4.607372
        109.154199          4.658581
        109.154248          4.705998
        109.154297          4.749597
        109.154346          4.789375
        109.154395          4.825347
        109.154443          4.857542
        109.154492          4.885993
        109.154541          4.910744
        109.154590          4.931850
        109.154639          4.949384
        109.154687          4.963439
        109.154736          4.974135
        109.154785          4.981623
        109.154834          4.986079
        109.154883          4.987700
        109.154932          4.986698
        109.154980          4.983289
        109.155029          4.977685
        109.155078          4.970087
        109.155127          4.960679
        109.155176          4.949633
        109.155225          4.937102
        109.155273          4.923230
        109.155322          4.908156
        109.155371          4.892016
        109.155420          4.874951
        109.155469          4.857112
        109.155518          4.838664
        109.155566          4.819786
        109.155615          4.800681
        109.155664          4.781573
        109.155713          4.762712
        109.155762          4.744367
        109.155811          4.726832
        109.155859          4.710418
        109.155908          4.695449
        109.155957          4.682259
        109.156006          4.671181
        109.156055          4.662544
        109.156104          4.656662
        109.156152          4.653821
        109.156201          4.654275
        109.156250          4.658233
        109.156299          4.665848
        109.156348          4.677213
        109.156396          4.692352
        109.156445          4.711223
        109.156494          4.733712
        109.156543          4.759645
        109.156592          4.788785
        109.156641          4.820840
        109.156689          4.855466
        109.156738          4.892273
        109.156787          4.930825
        109.156836          4.970645
        109.156885          5.011222
        109.156934          5.052012
        109.156982          5.092456
        109.157031          5.131989
        109.157080          5.170054
        109.157129          5.206123
        109.157178          5.239706
        109.157227          5.270361
        109.157275          5.297705
        109.157324          5.321411
        109.157373          5.341209
        109.157422          5.356880
        109.157471          5.368256
        109.157520          5.375213
        109.157568          5.377674
        109.157617          5.375607
        109.157666          5.369031
        109.157715          5.358013
        109.157764          5.342673
        109.157813          5.323181
        109.157861          5.299756
        109.157910          5.272661
        109.157959          5.242194
        109.158008          5.208690
        109.158057          5.172508
        109.158105          5.134036
        109.158154          5.093684
        109.158203          5.051884
        109.158252          5.009089
        109.158301          4.965769
        109.158350          4.922410
        109.158398          4.879503
        109.158447          4.837535
        109.158496          4.796983
        109.158545          4.758301
        109.158594          4.721915
        109.158643          4.688213
        109.158691          4.657549
        109.158740          4.630241
        109.158789          4.606575
        109.158838          4.586811
        109.158887          4.571184
        109.158936          4.559905
        109.158984          4.553159
        109.159033          4.551093
        109.159082          4.553810
        109.159131          4.561355
        109.159180          4.573709
        109.159229          4.590787
        109.159277          4.612431
        109.159326          4.638424
        109.159375          4.668496
        109.159424          4.702331
        109.159473          4.739580
        109.159521          4.779861
        109.159570          4.822763
        109.159619          4.867838
        109.159668          4.914598
        109.159717          4.962513
        109.159766          5.011004
        109.159814          5.059458
        109.159863          5.107227
        109.159912          5.153655
        109.159961          5.198084
        109.160010          5.239880
        109.160059          5.278441
        109.160107          5.313211
        109.160156          5.343681
        109.160205          5.369398
        109.160254          5.389963
        109.160303          5.405032
        109.160352          5.414320
        109.160400          5.417604
        109.160449          5.414723
        109.160498          5.405582
        109.160547          5.390148
        109.160596          5.368446
        109.160645          5.340550
        109.160693          5.306576
        109.160742          5.266674
        109.160791          5.221018
        109.160840          5.169811
        109.160889          5.113278
        109.160938          5.051679
        109.160986          4.985300
        109.161035          4.914469
        109.161084          4.839549
        109.161133          4.760938
        109.161182          4.679066
        109.161230          4.594388
        109.161279          4.507375
        109.161328          4.418516
        109.161377          4.328308
        109.161426          4.237255
        109.161475          4.145864
        109.161523          4.054644
        109.161572          3.964094
        109.161621          3.874703
        109.161670          3.786937
        109.161719          3.701233
        109.161768          3.617995
        109.161816          3.537586
        109.161865          3.460333
        109.161914          3.386528
        109.161963          3.316430
        109.162012          3.250275
        109.162061          3.188275
        109.162109          3.130624
        109.162158          3.077499
        109.162207          3.029057
        109.162256          2.985433
        109.162305          2.946737
        109.162354          2.913055
        109.162402          2.884441
        109.162451          2.860921
        109.162500          2.842487
        109.162549          2.829100
        109.162598          2.820688
        109.162646          2.817141
        109.162695          2.818317
        109.162744          2.824038
        109.162793          2.834095
        109.162842          2.848247
        109.162891          2.866230
        109.162939          2.887765
        109.162988          2.912558
        109.163037          2.940316
        109.163086          2.970746
        109.163135          3.003566
        109.163184          3.038507
        109.163232          3.075321
        109.163281          3.113780
        109.163330          3.153683
        109.163379          3.194861
        109.163428          3.237175
        109.163477          3.280525
        109.163525          3.324849
        109.163574          3.370121
        109.163623          3.416352
        109.163672          3.463582
        109.163721          3.511880
        109.163770          3.561332
        109.163818          3.612036
        109.163867          3.664101
        109.163916          3.717635
        109.163965          3.772749
        109.164014          3.829553
        109.164063          3.888157
        109.164111          3.948673
        109.164160          4.011210
        109.164209          4.075879
        109.164258          4.142787
        109.164307          4.212038
        109.164355          4.283723
        109.164404          4.357921
        109.164453          4.434691
        109.164502          4.514071
        109.164551          4.596073
        109.164600          4.680680
        109.164648          4.767846
        109.164697          4.857492
        109.164746          4.949509
        109.164795          5.043752
        109.164844          5.140044
        109.164893          5.238173
        109.164941          5.337896
        109.164990          5.438939
        109.165039          5.541001
        109.165088          5.643762
        109.165137          5.746888
        109.165186          5.850040
        109.165234          5.952884
        109.165283          6.055095
        109.165332          6.156369
        109.165381          6.256423
        109.165430          6.355002
        109.165479          6.451877
        109.165527          6.546844
        109.165576          6.639723
        109.165625          6.730350
        109.165674          6.818575
        109.165723          6.904257
        109.165771          6.987256
        109.165820          7.067429
        109.165869          7.144622
        109.165918          7.218670
        109.165967          7.289386
        109.166016          7.356562
        109.166064          7.419964
        109.166113          7.479336
        109.166162          7.534401
        109.166211          7.584864
        109.166260          7.630423
        109.166309          7.670773
        109.166357          7.705614
        109.166406          7.734659
        109.166455          7.757639
        109.166504          7.774308
        109.166553          7.784445
        109.166602          7.787859
        109.166650          7.784389
        109.166699          7.773906
        109.166748          7.756316
        109.166797          7.731556
        109.166846          7.699600
        109.166895          7.660449
        109.166943          7.614139
        109.166992          7.560729
        109.167041          7.500305
        109.167090          7.432973
        109.167139          7.358861
        109.167188          7.278117
        109.167236          7.190910
        109.167285          7.097435
        109.167334          6.997910
        109.167383          6.892581
        109.167432          6.781725
        109.167480          6.665645
        109.167529          6.544668
        109.167578          6.419149
        109.167627          6.289459
        109.167676          6.155986
        109.167725          6.019129
        109.167773          5.879293
        109.167822          5.736888
        109.167871          5.592320
        109.167920          5.445990
        109.167969          5.298291
        109.168018          5.149601
        109.168066          5.000287
        109.168115          4.850694
        109.168164          4.701153
        109.168213          4.551974
        109.168262          4.403450
        109.168311          4.255857
        109.168359          4.109453
        109.168408          3.964484
        109.168457          3.821178
        109.168506          3.679748
        109.168555          3.540392
        109.168604          3.403288
        109.168652          3.268594
        109.168701          3.136446
        109.168750          3.006958
        109.168799          2.880218
        109.168848          2.756289
        109.168896          2.635213
        109.168945          2.517005
        109.168994          2.401663
        109.169043          2.289166
        109.169092          2.179474
        109.169141          2.072533
        109.169189          1.968274
        109.169238          1.866618
        109.169287          1.767468
        109.169336          1.670720
        109.169385          1.576260
        109.169434          1.483964
        109.169482          1.393704
        109.169531          1.305348
        109.169580          1.218764
        109.169629          1.133821
        109.169678          1.050388
        109.169727          0.968339
        109.169775          0.887554
        109.169824          0.807913
        109.169873          0.729304
        109.169922          0.651619
        109.169971          0.574757
        109.170020          0.498626
        109.170068          0.423144
        109.170117          0.348243
        109.170166          0.273869
        109.170215          0.199982
        109.170264          0.126559
        109.170312          0.053595
        109.170361         -0.018900
        109.170410         -0.090902
        109.170459         -0.162368
        109.170508         -0.233241
        109.170557         -0.303447
        109.170605         -0.372895
        109.170654         -0.441479
        109.170703         -0.509074
        109.170752         -0.575540
        109.170801         -0.640721
        109.170850         -0.704445
        109.170898         -0.766530
        109.170947         -0.826778
        109.170996         -0.884981
        109.171045         -0.940922
        109.171094         -0.994376
        109.171143         -1.045112
        109.171191         -1.092898
        109.171240         -1.137502
        109.171289         -1.178701
        109.171338         -1.216280
        109.171387         -1.250038
        109.171436         -1.279793
        109.171484         -1.305379
        109.171533         -1.326648
        109.171582         -1.343471
        109.171631         -1.355734
        109.171680         -1.363337
        109.171729         -1.366196
        109.171777         -1.364239
        109.171826         -1.357411
        109.171875         -1.345672
        109.171924         -1.329002
        109.171973         -1.307405
        109.172021         -1.280906
        109.172070         -1.249556
        109.172119         -1.213433
        109.172168         -1.172642
        109.172217         -1.127313
        109.172266         -1.077599
        109.172314         -1.023677
        109.172363         -0.965746
        109.172412         -0.904021
        109.172461         -0.838731
        109.172510         -0.770116
        109.172559         -0.698423
        109.172607         -0.623899
        109.172656         -0.546790
        109.172705         -0.467339
        109.172754         -0.385779
        109.172803         -0.302337
        109.172852         -0.217233
        109.172900         -0.130682
        109.172949         -0.042894
        109.172998          0.045924
        109.173047          0.135564
        109.173096          0.225820
        109.173145          0.316484
        109.173193          0.407349
        109.173242          0.498209
        109.173291          0.588864
        109.173340          0.679116
        109.173389          0.768777
        109.173438          0.857671
        109.173486          0.945632
        109.173535          1.032513
        109.173584          1.118186
        109.173633          1.202546
        109.173682          1.285509
        109.173730          1.367021
        109.173779          1.447052
        109.173828          1.525603
        109.173877          1.602697
        109.173926          1.678386
        109.173975          1.752746
        109.174023          1.825871
        109.174072          1.897877
        109.174121          1.968896
        109.174170          2.039068
        109.174219          2.108547
        109.174268          2.177490
        109.174316          2.246055
        109.174365          2.314402
        109.174414          2.382689
        109.174463          2.451073
        109.174512          2.519706
        109.174561          2.588740
        109.174609          2.658322
        109.174658          2.728600
        109.174707          2.799719
        109.174756          2.871820
        109.174805          2.945040
        109.174854          3.019511
        109.174902          3.095358
        109.174951          3.172696
        109.175000          3.251634
        109.175049          3.332268
        109.175098          3.414687
        109.175146          3.498972
        109.175195          3.585191
        109.175244          3.673406
        109.175293          3.763666
        109.175342          3.856007
        109.175391          3.950454
        109.175439          4.047010
        109.175488          4.145661
        109.175537          4.246372
        109.175586          4.349078
        109.175635          4.453690
        109.175684          4.560088
        109.175732          4.668123
        109.175781          4.777611
        109.175830          4.888338
        109.175879          5.000058
        109.175928          5.112494
        109.175977          5.225343
        109.176025          5.338275
        109.176074          5.450943
        109.176123          5.562981
        109.176172          5.674014
        109.176221          5.783660
        109.176270          5.891534
        109.176318          5.997248
        109.176367          6.100415
        109.176416          6.200652
        109.176465          6.297575
        109.176514          6.390806
        109.176563          6.479972
        109.176611          6.564712
        109.176660          6.644674
        109.176709          6.719531
        109.176758          6.788980
        109.176807          6.852752
        109.176855          6.910615
        109.176904          6.962382
        109.176953          7.007910
        109.177002          7.047101
        109.177051          7.079900
        109.177100          7.106290
        109.177148          7.126290
        109.177197          7.139947
        109.177246          7.147332
        109.177295          7.148535
        109.177344          7.143663
        109.177393          7.132837
        109.177441          7.116191
        109.177490          7.093872
        109.177539          7.066037
        109.177588          7.032857
        109.177637          6.994514
        109.177686          6.951202
        109.177734          6.903129
        109.177783          6.850514
        109.177832          6.793593
        109.177881          6.732615
        109.177930          6.667844
        109.177979          6.599558
        109.178027          6.528049
        109.178076          6.453618
        109.178125          6.376575
        109.178174          6.297235
        109.178223          6.215918
        109.178271          6.132939
        109.178320          6.048616
        109.178369          5.963262
        109.178418          5.877184
        109.178467          5.790687
        109.178516          5.704063
        109.178564          5.617601
        109.178613          5.531576
        109.178662          5.446248
        109.178711          5.361864
        109.178760          5.278651
        109.178809          5.196819
        109.178857          5.116551
        109.178906          5.038013
        109.178955          4.961344
        109.179004          4.886660
        109.179053          4.814054
        109.179102          4.743598
        109.179150          4.675338
        109.179199          4.609302
        109.179248          4.545496
        109.179297          4.483907
        109.179346          4.424502
        109.179395          4.367232
        109.179443          4.312027
        109.179492          4.258799
        109.179541          4.207446
        109.179590          4.157842
        109.179639          4.109844
        109.179688          4.063290
        109.179736          4.017999
        109.179785          3.973773
        109.179834          3.930398
        109.179883          3.887653
        109.179932          3.845311
        109.179980          3.803149
        109.180029          3.760956
        109.180078          3.718537
        109.180127          3.675725
        109.180176          3.632379
        109.180225          3.588392
        109.180273          3.543690
        109.180322          3.498224
        109.180371          3.451969
        109.180420          3.404913
        109.180469          3.357051
        109.180518          3.308374
        109.180566          3.258862
        109.180615          3.208482
        109.180664          3.157174
        109.180713          3.104861
        109.180762          3.051445
        109.180811          2.996810
        109.180859          2.940838
        109.180908          2.883412
        109.180957          2.824432
        109.181006          2.763831
        109.181055          2.701586
        109.181104          2.637736
        109.181152          2.572388
        109.181201          2.505728
        109.181250          2.438024
        109.181299          2.369626
        109.181348          2.300958
        109.181396          2.232514
        109.181445          2.164841
        109.181494          2.098529
        109.181543          2.034190
        109.181592          1.972446
        109.181641          1.913906
        109.181689          1.859151
        109.181738          1.808718
        109.181787          1.763078
        109.181836          1.722626
        109.181885          1.687662
        109.181934          1.658388
        109.181982          1.634897
        109.182031          1.617170
        109.182080          1.605083
        109.182129          1.598410
        109.182178          1.596838
        109.182227          1.599979
        109.182275          1.607391
        109.182324          1.618599
        109.182373          1.633113
        109.182422          1.650451
        109.182471          1.670155
        109.182520          1.691812
        109.182568          1.715055
        109.182617          1.739581
        109.182666          1.765140
        109.182715          1.791537
        109.182764          1.818616
        109.182813          1.846252
        109.182861          1.874331
        109.182910          1.902736
        109.182959          1.931332
        109.183008          1.959952
        109.183057          1.988394
        109.183105          2.016407
        109.183154          2.043697
        109.183203          2.069926
        109.183252          2.094716
        109.183301          2.117657
        109.183350          2.138317
        109.183398          2.156250
        109.183447          2.171010
        109.183496          2.182169
        109.183545          2.189326
        109.183594          2.192122
        109.183643          2.190259
        109.183691          2.183503
        109.183740          2.171699
        109.183789          2.154766
        109.183838          2.132701
        109.183887          2.105569
        109.183936          2.073492
        109.183984          2.036641
        109.184033          1.995217
        109.184082          1.949443
        109.184131          1.899553
        109.184180          1.845782
        109.184229          1.788367
        109.184277          1.727542
        109.184326          1.663540
        109.184375          1.596595
        109.184424          1.526949
        109.184473          1.454849
        109.184521          1.380557
        109.184570          1.304348
        109.184619          1.226519
        109.184668          1.147386
        109.184717          1.067292
        109.184766          0.986606
        109.184814          0.905729
        109.184863          0.825092
        109.184912          0.745153
        109.184961          0.666398
        109.185010          0.589332
        109.185059          0.514474
        109.185107          0.442346
        109.185156          0.373467
        109.185205          0.308338
        109.185254          0.247440
        109.185303          0.191217
        109.185352          0.140077
        109.185400          0.094380
        109.185449          0.054434
        109.185498          0.020491
        109.185547         -0.007256
        109.185596         -0.028676
        109.185645         -0.043698
        109.185693         -0.052313
        109.185742         -0.054565
        109.185791         -0.050554
        109.185840         -0.040424
        109.185889         -0.024362
        109.185937         -0.002590
        109.185986          0.024640
        109.186035          0.057046
        109.186084          0.094327
        109.186133          0.136158
        109.186182          0.182196
        109.186230          0.232085
        109.186279          0.285453
        109.186328          0.341920
        109.186377          0.401098
        109.186426          0.462595
        109.186475          0.526019
        109.186523          0.590977
        109.186572          0.657081
        109.186621          0.723945
        109.186670          0.791191
        109.186719          0.858453
        109.186768          0.925376
        109.186816          0.991628
        109.186865          1.056900
        109.186914          1.120910
        109.186963          1.183415
        109.187012          1.244206
        109.187061          1.303116
        109.187109          1.360017
        109.187158          1.414820
        109.187207          1.467478
        109.187256          1.517977
        109.187305          1.566338
        109.187354          1.612617
        109.187402          1.656899
        109.187451          1.699297
        109.187500          1.739952
        109.187549          1.779028
        109.187598          1.816710
        109.187646          1.853199
        109.187695          1.888712
        109.187744          1.923473
        109.187793          1.957711
        109.187842          1.991657
        109.187891          2.025542
        109.187939          2.059590
        109.187988          2.094023
        109.188037          2.129052
        109.188086          2.164881
        109.188135          2.201706
        109.188184          2.239714
        109.188232          2.279086
        109.188281          2.319990
        109.188330          2.362592
        109.188379          2.407043
        109.188428          2.453489
        109.188477          2.502060
        109.188525          2.552878
        109.188574          2.606044
        109.188623          2.661648
        109.188672          2.719756
        109.188721          2.780419
        109.188770          2.843667
        109.188818          2.909507
        109.188867          2.977929
        109.188916          3.048899
        109.188965          3.122366
        109.189014          3.198254
        109.189063          3.276465
        109.189111          3.356879
        109.189160          3.439346
        109.189209          3.523694
        109.189258          3.609719
        109.189307          3.697189
        109.189355          3.785841
        109.189404          3.875386
        109.189453          3.965504
        109.189502          4.055849
        109.189551          4.146051
        109.189600          4.235723
        109.189648          4.324460
        109.189697          4.411847
        109.189746          4.497463
        109.189795          4.580890
        109.189844          4.661712
        109.189893          4.739524
        109.189941          4.813939
        109.189990          4.884583
        109.190039          4.951106
        109.190088          5.013182
        109.190137          5.070509
        109.190186          5.122811
        109.190234          5.169836
        109.190283          5.211358
        109.190332          5.247178
        109.190381          5.277121
        109.190430          5.301033
        109.190479          5.318789
        109.190527          5.330288
        109.190576          5.335455
        109.190625          5.334242
        109.190674          5.326633
        109.190723          5.312643
        109.190771          5.292320
        109.190820          5.265744
        109.190869          5.233029
        109.190918          5.194324
        109.190967          5.149805
        109.191016          5.099681
        109.191064          5.044190
        109.191113          4.983597
        109.191162          4.918198
        109.191211          4.848317
        109.191260          4.774310
        109.191309          4.696562
        109.191357          4.615488
        109.191406          4.531530
        109.191455          4.445156
        109.191504          4.356847
        109.191553          4.267099
        109.191602          4.176407
        109.191650          4.085264
        109.191699          3.994149
        109.191748          3.903523
        109.191797          3.813824
        109.191846          3.725463
        109.191895          3.638821
        109.191943          3.554250
        109.191992          3.472070
        109.192041          3.392572
        109.192090          3.316018
        109.192139          3.242642
        109.192188          3.172651
        109.192236          3.106227
        109.192285          3.043531
        109.192334          2.984706
        109.192383          2.929875
        109.192432          2.879149
        109.192480          2.832621
        109.192529          2.790370
        109.192578          2.752456
        109.192627          2.718920
        109.192676          2.689777
        109.192725          2.665015
        109.192773          2.644589
        109.192822          2.628425
        109.192871          2.616416
        109.192920          2.608426
        109.192969          2.604292
        109.193018          2.603829
        109.193066          2.606835
        109.193115          2.613092
        109.193164          2.622370
        109.193213          2.634432
        109.193262          2.649029
        109.193311          2.665903
        109.193359          2.684792
        109.193408          2.705424
        109.193457          2.727524
        109.193506          2.750813
        109.193555          2.775014
        109.193604          2.799855
        109.193652          2.825072
        109.193701          2.850409
        109.193750          2.875623
        109.193799          2.900484
        109.193848          2.924776
        109.193896          2.948296
        109.193945          2.970858
        109.193994          2.992293
        109.194043          3.012450
        109.194092          3.031201
        109.194141          3.048441
        109.194189          3.064091
        109.194238          3.078098
        109.194287          3.090437
        109.194336          3.101111
        109.194385          3.110148
        109.194434          3.117600
        109.194482          3.123543
        109.194531          3.128070
        109.194580          3.131295
        109.194629          3.133348
        109.194678          3.134370
        109.194727          3.134516
        109.194775          3.133952
        109.194824          3.132851
        109.194873          3.131392
        109.194922          3.129760
        109.194971          3.128142
        109.195020          3.126723
        109.195068          3.125691
        109.195117          3.125228
        109.195166          3.125511
        109.195215          3.126711
        109.195264          3.128989
        109.195313          3.132494
        109.195361          3.137363
        109.195410          3.143718
        109.195459          3.151664
        109.195508          3.161291
        109.195557          3.172671
        109.195605          3.185860
        109.195654          3.200898
        109.195703          3.217811
        109.195752          3.236608
        109.195801          3.257288
        109.195850          3.279833
        109.195898          3.304215
        109.195947          3.330390
        109.195996          3.358303
        109.196045          3.387881
        109.196094          3.419039
        109.196143          3.451673
        109.196191          3.485664
        109.196240          3.520874
        109.196289          3.557148
        109.196338          3.594312
        109.196387          3.632176
        109.196436          3.670534
        109.196484          3.709167
        109.196533          3.747844
        109.196582          3.786327
        109.196631          3.824374
        109.196680          3.861741
        109.196729          3.898185
        109.196777          3.933470
        109.196826          3.967363
        109.196875          3.999640
        109.196924          4.030087
        109.196973          4.058499
        109.197021          4.084682
        109.197070          4.108454
        109.197119          4.129648
        109.197168          4.148109
        109.197217          4.163701
        109.197266          4.176300
        109.197314          4.185799
        109.197363          4.192110
        109.197412          4.195159
        109.197461          4.194891
        109.197510          4.191269
        109.197559          4.184272
        109.197607          4.173895
        109.197656          4.160151
        109.197705          4.143064
        109.197754          4.122677
        109.197803          4.099041
        109.197852          4.072217
        109.197900          4.042279
        109.197949          4.009311
        109.197998          3.973407
        109.198047          3.934671
        109.198096          3.893225
        109.198145          3.849203
        109.198193          3.802754
        109.198242          3.754046
        109.198291          3.703266
        109.198340          3.650616
        109.198389          3.596313
        109.198438          3.540592
        109.198486          3.483695
        109.198535          3.425874
        109.198584          3.367388
        109.198633          3.308492
        109.198682          3.249439
        109.198730          3.190475
        109.198779          3.131833
        109.198828          3.073728
        109.198877          3.016358
        109.198926          2.959898
        109.198975          2.904503
        109.199023          2.850299
        109.199072          2.797393
        109.199121          2.745868
        109.199170          2.695786
        109.199219          2.647193
        109.199268          2.600117
        109.199316          2.554572
        109.199365          2.510561
        109.199414          2.468069
        109.199463          2.427072
        109.199512          2.387527
        109.199561          2.349380
        109.199609          2.312556
        109.199658          2.276971
        109.199707          2.242527
        109.199756          2.209122
        109.199805          2.176650
        109.199854          2.145007
        109.199902          2.114096
        109.199951          2.083826
        109.200000          2.054111
        109.200049          2.024873
        109.200098          1.996031
        109.200146          1.967509
        109.200195          1.939223
        109.200244          1.911090
        109.200293          1.883023
        109.200342          1.854939
        109.200391          1.826755
        109.200439          1.798397
        109.200488          1.769797
        109.200537          1.740900
        109.200586          1.711661
        109.200635          1.682047
        109.200684          1.652036
        109.200732          1.621618
        109.200781          1.590795
        109.200830          1.559580
        109.200879          1.528002
        109.200928          1.496099
        109.200977          1.463923
        109.201025          1.431538
        109.201074          1.399017
        109.201123          1.366444
        109.201172          1.333908
        109.201221          1.301506
        109.201270          1.269340
        109.201318          1.237518
        109.201367          1.206151
        109.201416          1.175352
        109.201465          1.145235
        109.201514          1.115915
        109.201562          1.087505
        109.201611          1.060113
        109.201660          1.033844
        109.201709          1.008801
        109.201758          0.985081
        109.201807          0.962780
        109.201855          0.941992
        109.201904          0.922809
        109.201953          0.905322
        109.202002          0.889618
        109.202051          0.875779
        109.202100          0.863880
        109.202148          0.853985
        109.202197          0.846147
        109.202246          0.840407
        109.202295          0.836793
        109.202344          0.835320
        109.202393          0.835995
        109.202441          0.838812
        109.202490          0.843758
        109.202539          0.850812
        109.202588          0.859945
        109.202637          0.871121
        109.202686          0.884294
        109.202734          0.899413
        109.202783          0.916416
        109.202832          0.935233
        109.202881          0.955790
        109.202930          0.978005
        109.202979          1.001791
        109.203027          1.027059
        109.203076          1.053714
        109.203125          1.081658
        109.203174          1.110788
        109.203223          1.140998
        109.203271          1.172171
        109.203320          1.204184
        109.203369          1.236904
        109.203418          1.270190
        109.203467          1.303889
        109.203516          1.337841
        109.203564          1.371877
        109.203613          1.405823
        109.203662          1.439498
        109.203711          1.472720
        109.203760          1.505305
        109.203809          1.537071
        109.203857          1.567838
        109.203906          1.597437
        109.203955          1.625704
        109.204004          1.652492
        109.204053          1.677665
        109.204102          1.701107
        109.204150          1.722719
        109.204199          1.742420
        109.204248          1.760150
        109.204297          1.775865
        109.204346          1.789541
        109.204395          1.801168
        109.204443          1.810755
        109.204492          1.818324
        109.204541          1.823914
        109.204590          1.827575
        109.204639          1.829375
        109.204688          1.829391
        109.204736          1.827714
        109.204785          1.824442
        109.204834          1.819687
        109.204883          1.813566
        109.204932          1.806206
        109.204980          1.797741
        109.205029          1.788314
        109.205078          1.778075
        109.205127          1.767182
        109.205176          1.755797
        109.205225          1.744093
        109.205273          1.732241
        109.205322          1.720418
        109.205371          1.708799
        109.205420          1.697559
        109.205469          1.686868
        109.205518          1.676889
        109.205566          1.667780
        109.205615          1.659692
        109.205664          1.652764
        109.205713          1.647125
        109.205762          1.642894
        109.205811          1.640174
        109.205859          1.639053
        109.205908          1.639603
        109.205957          1.641879
        109.206006          1.645917
        109.206055          1.651734
        109.206104          1.659329
        109.206152          1.668684
        109.206201          1.679762
        109.206250          1.692510
        109.206299          1.706862
        109.206348          1.722732
        109.206396          1.740022
        109.206445          1.758621
        109.206494          1.778404
        109.206543          1.799230
        109.206592          1.820950
        109.206641          1.843401
        109.206689          1.866413
        109.206738          1.889803
        109.206787          1.913383
        109.206836          1.936957
        109.206885          1.960323
        109.206934          1.983276
        109.206982          2.005605
        109.207031          2.027100
        109.207080          2.047548
        109.207129          2.066737
        109.207178          2.084462
        109.207227          2.100519
        109.207275          2.114716
        109.207324          2.126868
        109.207373          2.136804
        109.207422          2.144365
        109.207471          2.149407
        109.207520          2.151800
        109.207568          2.151429
        109.207617          2.148195
        109.207666          2.142012
        109.207715          2.132814
        109.207764          2.120549
        109.207813          2.105184
        109.207861          2.086705
        109.207910          2.065117
        109.207959          2.040444
        109.208008          2.012732
        109.208057          1.982046
        109.208105          1.948471
        109.208154          1.912110
        109.208203          1.873083
        109.208252          1.831527
        109.208301          1.787595
        109.208350          1.741453
        109.208398          1.693279
        109.208447          1.643263
        109.208496          1.591608
        109.208545          1.538526
        109.208594          1.484237
        109.208643          1.428969
        109.208691          1.372958
        109.208740          1.316444
        109.208789          1.259670
        109.208838          1.202882
        109.208887          1.146326
        109.208936          1.090246
        109.208984          1.034885
        109.209033          0.980482
        109.209082          0.927269
        109.209131          0.875471
        109.209180          0.825305
        109.209229          0.776977
        109.209277          0.730680
        109.209326          0.686597
        109.209375          0.644892
        109.209424          0.605717
        109.209473          0.569207
        109.209521          0.535479
        109.209570          0.504629
        109.209619          0.476738
        109.209668          0.451860
        109.209717          0.430029
        109.209766          0.411257
        109.209814          0.395528
        109.209863          0.382804
        109.209912          0.373021
        109.209961          0.366094
        109.210010          0.361916
        109.210059          0.360357
        109.210107          0.361273
        109.210156          0.364501
        109.210205          0.369864
        109.210254          0.377175
        109.210303          0.386238
        109.210352          0.396850
        109.210400          0.408804
        109.210449          0.421896
        109.210498          0.435920
        109.210547          0.450681
        109.210596          0.465989
        109.210645          0.481666
        109.210693          0.497549
        109.210742          0.513489
        109.210791          0.529352
        109.210840          0.545026
        109.210889          0.560413
        109.210938          0.575437
        109.210986          0.590037
        109.211035          0.604172
        109.211084          0.617813
        109.211133          0.630950
        109.211182          0.643583
        109.211230          0.655722
        109.211279          0.667386
        109.211328          0.678601
        109.211377          0.689394
        109.211426          0.699796
        109.211475          0.709834
        109.211523          0.719536
        109.211572          0.728927
        109.211621          0.738034
        109.211670          0.746882
        109.211719          0.755504
        109.211768          0.763941
        109.211816          0.772245
        109.211865          0.780487
        109.211914          0.788750
        109.211963          0.797141
        109.212012          0.805779
        109.212061          0.814801
        109.212109          0.824353
        109.212158          0.834592
        109.212207          0.845677
        109.212256          0.857772
        109.212305          0.871033
        109.212354          0.885614
        109.212402          0.901660
        109.212451          0.919301
        109.212500          0.938652
        109.212549          0.959812
        109.212598          0.982856
        109.212646          1.007836
        109.212695          1.034783
        109.212744          1.063701
        109.212793          1.094576
        109.212842          1.127373
        109.212891          1.162038
        109.212939          1.198506
        109.212988          1.236698
        109.213037          1.276528
        109.213086          1.317898
        109.213135          1.360703
        109.213184          1.404829
        109.213232          1.450151
        109.213281          1.496537
        109.213330          1.543845
        109.213379          1.591931
        109.213428          1.640646
        109.213477          1.689842
        109.213525          1.739381
        109.213574          1.789133
        109.213623          1.838981
        109.213672          1.888827
        109.213721          1.938589
        109.213770          1.988201
        109.213818          2.037616
        109.213867          2.086797
        109.213916          2.135716
        109.213965          2.184352
        109.214014          2.232684
        109.214063          2.280686
        109.214111          2.328328
        109.214160          2.375562
        109.214209          2.422332
        109.214258          2.468560
        109.214307          2.514152
        109.214355          2.559000
        109.214404          2.602979
        109.214453          2.645958
        109.214502          2.687805
        109.214551          2.728388
        109.214600          2.767590
        109.214648          2.805308
        109.214697          2.841457
        109.214746          2.875977
        109.214795          2.908827
        109.214844          2.939985
        109.214893          2.969444
        109.214941          2.997207
        109.214990          3.023282
        109.215039          3.047677
        109.215088          3.070395
        109.215137          3.091431
        109.215186          3.110765
        109.215234          3.128363
        109.215283          3.144172
        109.215332          3.158123
        109.215381          3.170127
        109.215430          3.180083
        109.215479          3.187877
        109.215527          3.193391
        109.215576          3.196502
        109.215625          3.197093
        109.215674          3.195051
        109.215723          3.190272
        109.215771          3.182660
        109.215820          3.172127
        109.215869          3.158593
        109.215918          3.141986
        109.215967          3.122241
        109.216016          3.099304
        109.216064          3.073133
        109.216113          3.043704
        109.216162          3.011011
        109.216211          2.975070
        109.216260          2.935921
        109.216309          2.893631
        109.216357          2.848286
        109.216406          2.799997
        109.216455          2.748894
        109.216504          2.695122
        109.216553          2.638843
        109.216602          2.580229
        109.216650          2.519462
        109.216699          2.456728
        109.216748          2.392219
        109.216797          2.326123
        109.216846          2.258626
        109.216895          2.189906
        109.216943          2.120134
        109.216992          2.049476
        109.217041          1.978088
        109.217090          1.906126
        109.217139          1.833742
        109.217187          1.761090
        109.217236          1.688323
        109.217285          1.615599
        109.217334          1.543072
        109.217383          1.470894
        109.217432          1.399210
        109.217480          1.328159
        109.217529          1.257872
        109.217578          1.188468
        109.217627          1.120060
        109.217676          1.052758
        109.217725          0.986663
        109.217773          0.921877
        109.217822          0.858501
        109.217871          0.796632
        109.217920          0.736368
        109.217969          0.677806
        109.218018          0.621038
        109.218066          0.566155
        109.218115          0.513242
        109.218164          0.462383
        109.218213          0.413656
        109.218262          0.367135
        109.218311          0.322888
        109.218359          0.280973
        109.218408          0.241437
        109.218457          0.204307
        109.218506          0.169590
        109.218555          0.137268
        109.218604          0.107298
        109.218652          0.079616
        109.218701          0.054139
        109.218750          0.030777
        109.218799          0.009441
        109.218848         -0.009948
        109.218896         -0.027452
        109.218945         -0.043111
        109.218994         -0.056945
        109.219043         -0.068954
        109.219092         -0.079122
        109.219141         -0.087426
        109.219189         -0.093839
        109.219238         -0.098332
        109.219287         -0.100880
        109.219336         -0.101461
        109.219385         -0.100058
        109.219434         -0.096661
        109.219482         -0.091264
        109.219531         -0.083871
        109.219580         -0.074495
        109.219629         -0.063159
        109.219678         -0.049894
        109.219727         -0.034739
        109.219775         -0.017737
        109.219824          0.001062
        109.219873          0.021604
        109.219922          0.043833
        109.219971          0.067680
        109.220020          0.093066
        109.220068          0.119898
        109.220117          0.148066
        109.220166          0.177447
        109.220215          0.207910
        109.220264          0.239315
        109.220313          0.271528
        109.220361          0.304419
        109.220410          0.337867
        109.220459          0.371758
        109.220508          0.405979
        109.220557          0.440416
        109.220605          0.474946
        109.220654          0.509429
        109.220703          0.543713
        109.220752          0.577626
        109.220801          0.610986
        109.220850          0.643600
        109.220898          0.675276
        109.220947          0.705822
        109.220996          0.735054
        109.221045          0.762797
        109.221094          0.788890
        109.221143          0.813184
        109.221191          0.835550
        109.221240          0.855876
        109.221289          0.874073
        109.221338          0.890078
        109.221387          0.903855
        109.221436          0.915391
        109.221484          0.924703
        109.221533          0.931826
        109.221582          0.936815
        109.221631          0.939740
        109.221680          0.940679
        109.221729          0.939721
        109.221777          0.936959
        109.221826          0.932495
        109.221875          0.926433
        109.221924          0.918884
        109.221973          0.909962
        109.222021          0.899781
        109.222070          0.888457
        109.222119          0.876103
        109.222168          0.862826
        109.222217          0.848725
        109.222266          0.833895
        109.222314          0.818420
        109.222363          0.802382
        109.222412          0.785856
        109.222461          0.768916
        109.222510          0.751634
        109.222559          0.734085
        109.222607          0.716344
        109.222656          0.698492
        109.222705          0.680612
        109.222754          0.662794
        109.222803          0.645133
        109.222852          0.627732
        109.222900          0.610698
        109.222949          0.594145
        109.222998          0.578189
        109.223047          0.562948
        109.223096          0.548535
        109.223145          0.535059
        109.223193          0.522619
        109.223242          0.511300
        109.223291          0.501178
        109.223340          0.492315
        109.223389          0.484764
        109.223438          0.478574
        109.223486          0.473793
        109.223535          0.470472
        109.223584          0.468668
        109.223633          0.468450
        109.223682          0.469896
        109.223730          0.473095
        109.223779          0.478147
        109.223828          0.485156
        109.223877          0.494231
        109.223926          0.505483
        109.223975          0.519019
        109.224023          0.534940
        109.224072          0.553338
        109.224121          0.574293
        109.224170          0.597866
        109.224219          0.624105
        109.224268          0.653036
        109.224316          0.684667
        109.224365          0.718994
        109.224414          0.755996
        109.224463          0.795645
        109.224512          0.837909
        109.224561          0.882752
        109.224609          0.930138
        109.224658          0.980033
        109.224707          1.032400
        109.224756          1.087200
        109.224805          1.144390
        109.224854          1.203919
        109.224902          1.265729
        109.224951          1.329751
        109.225000          1.395910
        109.225049          1.464117
        109.225098          1.534279
        109.225146          1.606291
        109.225195          1.680039
        109.225244          1.755402
        109.225293          1.832247
        109.225342          1.910434
        109.225391          1.989810
        109.225439          2.070214
        109.225488          2.151475
        109.225537          2.233417
        109.225586          2.315855
        109.225635          2.398603
        109.225684          2.481474
        109.225732          2.564283
        109.225781          2.646849
        109.225830          2.729001
        109.225879          2.810571
        109.225928          2.891406
        109.225977          2.971359
        109.226025          3.050291
        109.226074          3.128071
        109.226123          3.204573
        109.226172          3.279676
        109.226221          3.353256
        109.226270          3.425191
        109.226318          3.495356
        109.226367          3.563618
        109.226416          3.629838
        109.226465          3.693870
        109.226514          3.755556
        109.226563          3.814728
        109.226611          3.871213
        109.226660          3.924830
        109.226709          3.975396
        109.226758          4.022734
        109.226807          4.066668
        109.226855          4.107036
        109.226904          4.143689
        109.226953          4.176493
        109.227002          4.205329
        109.227051          4.230095
        109.227100          4.250705
        109.227148          4.267089
        109.227197          4.279193
        109.227246          4.286981
        109.227295          4.290430
        109.227344          4.289538
        109.227393          4.284315
        109.227441          4.274786
        109.227490          4.260989
        109.227539          4.242973
        109.227588          4.220795
        109.227637          4.194521
        109.227686          4.164227
        109.227734          4.129997
        109.227783          4.091926
        109.227832          4.050118
        109.227881          4.004690
        109.227930          3.955766
        109.227979          3.903480
        109.228027          3.847967
        109.228076          3.789368
        109.228125          3.727820
        109.228174          3.663457
        109.228223          3.596410
        109.228271          3.526808
        109.228320          3.454777
        109.228369          3.380446
        109.228418          3.303948
        109.228467          3.225421
        109.228516          3.145015
        109.228564          3.062889
        109.228613          2.979214
        109.228662          2.894173
        109.228711          2.807960
        109.228760          2.720779
        109.228809          2.632845
        109.228857          2.544378
        109.228906          2.455605
        109.228955          2.366754
        109.229004          2.278053
        109.229053          2.189728
        109.229102          2.101996
        109.229150          2.015066
        109.229199          1.929137
        109.229248          1.844395
        109.229297          1.761011
        109.229346          1.679145
        109.229395          1.598943
        109.229443          1.520538
        109.229492          1.444052
        109.229541          1.369591
        109.229590          1.297254
        109.229639          1.227122
        109.229688          1.159266
        109.229736          1.093741
        109.229785          1.030589
        109.229834          0.969842
        109.229883          0.911516
        109.229932          0.855623
        109.229980          0.802161
        109.230029          0.751129
        109.230078          0.702520
        109.230127          0.656325
        109.230176          0.612537
        109.230225          0.571152
        109.230273          0.532168
        109.230322          0.495585
        109.230371          0.461408
        109.230420          0.429645
        109.230469          0.400305
        109.230518          0.373400
        109.230566          0.348939
        109.230615          0.326931
        109.230664          0.307379
        109.230713          0.290282
        109.230762          0.275630
        109.230811          0.263405
        109.230859          0.253582
        109.230908          0.246129
        109.230957          0.241008
        109.231006          0.238173
        109.231055          0.237577
        109.231104          0.239170
        109.231152          0.242897
        109.231201          0.248699
        109.231250          0.256512
        109.231299          0.266264
        109.231348          0.277875
        109.231396          0.291252
        109.231445          0.306291
        109.231494          0.322873
        109.231543          0.340863
        109.231592          0.360116
        109.231641          0.380471
        109.231689          0.401755
        109.231738          0.423787
        109.231787          0.446379
        109.231836          0.469334
        109.231885          0.492455
        109.231934          0.515543
        109.231982          0.538397
        109.232031          0.560821
        109.232080          0.582620
        109.232129          0.603605
        109.232178          0.623592
        109.232227          0.642407
        109.232275          0.659885
        109.232324          0.675874
        109.232373          0.690240
        109.232422          0.702861
        109.232471          0.713636
        109.232520          0.722482
        109.232568          0.729334
        109.232617          0.734142
        109.232666          0.736872
        109.232715          0.737504
        109.232764          0.736024
        109.232812          0.732427
        109.232861          0.726714
        109.232910          0.718884
        109.232959          0.708942
        109.233008          0.696888
        109.233057          0.682726
        109.233105          0.666456
        109.233154          0.648081
        109.233203          0.627602
        109.233252          0.605023
        109.233301          0.580351
        109.233350          0.553595
        109.233398          0.524771
        109.233447          0.493897
        109.233496          0.460999
        109.233545          0.426107
        109.233594          0.389257
        109.233643          0.350490
        109.233691          0.309854
        109.233740          0.267401
        109.233789          0.223187
        109.233838          0.177275
        109.233887          0.129732
        109.233936          0.080629
        109.233984          0.030044
        109.234033         -0.021942
        109.234082         -0.075237
        109.234131         -0.129746
        109.234180         -0.185360
        109.234229         -0.241964
        109.234277         -0.299430
        109.234326         -0.357618
        109.234375         -0.416375
        109.234424         -0.475536
        109.234473         -0.534927
        109.234521         -0.594360
        109.234570         -0.653640
        109.234619         -0.712563
        109.234668         -0.770921
        109.234717         -0.828501
        109.234766         -0.885087
        109.234814         -0.940466
        109.234863         -0.994424
        109.234912         -1.046755
        109.234961         -1.097258
        109.235010         -1.145741
        109.235059         -1.192020
        109.235107         -1.235924
        109.235156         -1.277293
        109.235205         -1.315977
        109.235254         -1.351838
        109.235303         -1.384750
        109.235352         -1.414594
        109.235400         -1.441265
        109.235449         -1.464664
        109.235498         -1.484701
        109.235547         -1.501294
        109.235596         -1.514365
        109.235645         -1.523845
        109.235693         -1.529668
        109.235742         -1.531776
        109.235791         -1.530111
        109.235840         -1.524626
        109.235889         -1.515275
        109.235938         -1.502023
        109.235986         -1.484837
        109.236035         -1.463695
        109.236084         -1.438581
        109.236133         -1.409487
        109.236182         -1.376417
        109.236230         -1.339384
        109.236279         -1.298412
        109.236328         -1.253543
        109.236377         -1.204831
        109.236426         -1.152350
        109.236475         -1.096192
        109.236523         -1.036466
        109.236572         -0.973303
        109.236621         -0.906848
        109.236670         -0.837266
        109.236719         -0.764736
        109.236768         -0.689449
        109.236816         -0.611612
        109.236865         -0.531441
        109.236914         -0.449161
        109.236963         -0.365008
        109.237012         -0.279224
        109.237061         -0.192058
        109.237109         -0.103765
        109.237158         -0.014602
        109.237207          0.075167
        109.237256          0.165278
        109.237305          0.255461
        109.237354          0.345446
        109.237402          0.434958
        109.237451          0.523723
        109.237500          0.611464
        109.237549          0.697910
        109.237598          0.782792
        109.237646          0.865854
        109.237695          0.946847
        109.237744          1.025542
        109.237793          1.101723
        109.237842          1.175196
        109.237891          1.245784
        109.237939          1.313332
        109.237988          1.377706
        109.238037          1.438789
        109.238086          1.496490
        109.238135          1.550736
        109.238184          1.601476
        109.238232          1.648683
        109.238281          1.692350
        109.238330          1.732490
        109.238379          1.769136
        109.238428          1.802340
        109.238477          1.832168
        109.238525          1.858701
        109.238574          1.882033
        109.238623          1.902268
        109.238672          1.919522
        109.238721          1.933921
        109.238770          1.945598
        109.238818          1.954700
        109.238867          1.961380
        109.238916          1.965801
        109.238965          1.968131
        109.239014          1.968547
        109.239063          1.967234
        109.239111          1.964378
        109.239160          1.960172
        109.239209          1.954809
        109.239258          1.948488
        109.239307          1.941403
        109.239355          1.933753
        109.239404          1.925732
        109.239453          1.917533
        109.239502          1.909345
        109.239551          1.901353
        109.239600          1.893738
        109.239648          1.886671
        109.239697          1.880321
        109.239746          1.874843
        109.239795          1.870385
        109.239844          1.867083
        109.239893          1.865060
        109.239941          1.864428
        109.239990          1.865282
        109.240039          1.867705
        109.240088          1.871764
        109.240137          1.877512
        109.240186          1.884986
        109.240234          1.894210
        109.240283          1.905192
        109.240332          1.917926
        109.240381          1.932389
        109.240430          1.948543
        109.240479          1.966335
        109.240527          1.985699
        109.240576          2.006552
        109.240625          2.028800
        109.240674          2.052336
        109.240723          2.077040
        109.240771          2.102785
        109.240820          2.129433
        109.240869          2.156835
        109.240918          2.184839
        109.240967          2.213282
        109.241016          2.241995
        109.241064          2.270805
        109.241113          2.299528
        109.241162          2.327979
        109.241211          2.355961
        109.241260          2.383276
        109.241309          2.409716
        109.241357          2.435073
        109.241406          2.459135
        109.241455          2.481691
        109.241504          2.502534
        109.241553          2.521464
        109.241602          2.538290
        109.241650          2.552835
        109.241699          2.564934
        109.241748          2.574439
        109.241797          2.581215
        109.241846          2.585143
        109.241895          2.586119
        109.241943          2.584055
        109.241992          2.578876
        109.242041          2.570523
        109.242090          2.558954
        109.242139          2.544141
        109.242188          2.526074
        109.242236          2.504760
        109.242285          2.480225
        109.242334          2.452509
        109.242383          2.421676
        109.242432          2.387807
        109.242480          2.351008
        109.242529          2.311407
        109.242578          2.269157
        109.242627          2.224440
        109.242676          2.177459
        109.242725          2.128446
        109.242773          2.077648
        109.242822          2.025334
        109.242871          1.971781
        109.242920          1.917273
        109.242969          1.862095
        109.243018          1.806529
        109.243066          1.750851
        109.243115          1.695325
        109.243164          1.640207
        109.243213          1.585736
        109.243262          1.532137
        109.243311          1.479619
        109.243359          1.428374
        109.243408          1.378574
        109.243457          1.330371
        109.243506          1.283900
        109.243555          1.239272
        109.243604          1.196576
        109.243652          1.155880
        109.243701          1.117232
        109.243750          1.080655
        109.243799          1.046150
        109.243848          1.013698
        109.243896          0.983257
        109.243945          0.954767
        109.243994          0.928151
        109.244043          0.903317
        109.244092          0.880163
        109.244141          0.858581
        109.244189          0.838461
        109.244238          0.819693
        109.244287          0.802171
        109.244336          0.785791
        109.244385          0.770455
        109.244434          0.756067
        109.244482          0.742531
        109.244531          0.729752
        109.244580          0.717632
        109.244629          0.706070
        109.244678          0.694963
        109.244727          0.684203
        109.244775          0.673686
        109.244824          0.663305
        109.244873          0.652961
        109.244922          0.642558
        109.244971          0.632011
        109.245020          0.621242
        109.245068          0.610185
        109.245117          0.598782
        109.245166          0.586987
        109.245215          0.574761
        109.245264          0.562074
        109.245313          0.548903
        109.245361          0.535229
        109.245410          0.521038
        109.245459          0.506318
        109.245508          0.491060
        109.245557          0.475255
        109.245605          0.458899
        109.245654          0.441990
        109.245703          0.424535
        109.245752          0.406546
        109.245801          0.388052
        109.245850          0.369095
        109.245898          0.349736
        109.245947          0.330056
        109.245996          0.310155
        109.246045          0.290150
        109.246094          0.270174
        109.246143          0.250372
        109.246191          0.230893
        109.246240          0.211892
        109.246289          0.193523
        109.246338          0.175935
        109.246387          0.159272
        109.246436          0.143674
        109.246484          0.129270
        109.246533          0.116185
        109.246582          0.104538
        109.246631          0.094441
        109.246680          0.086003
        109.246729          0.079327
        109.246777          0.074515
        109.246826          0.071661
        109.246875          0.070857
        109.246924          0.072188
        109.246973          0.075728
        109.247021          0.081542
        109.247070          0.089679
        109.247119          0.100170
        109.247168          0.113024
        109.247217          0.128225
        109.247266          0.145733
        109.247314          0.165477
        109.247363          0.187365
        109.247412          0.211277
        109.247461          0.237068
        109.247510          0.264573
        109.247559          0.293609
        109.247607          0.323972
        109.247656          0.355445
        109.247705          0.387794
        109.247754          0.420774
        109.247803          0.454131
        109.247852          0.487600
        109.247900          0.520913
        109.247949          0.553798
        109.247998          0.585984
        109.248047          0.617201
        109.248096          0.647186
        109.248145          0.675682
        109.248193          0.702442
        109.248242          0.727227
        109.248291          0.749811
        109.248340          0.769982
        109.248389          0.787540
        109.248437          0.802304
        109.248486          0.814111
        109.248535          0.822817
        109.248584          0.828303
        109.248633          0.830472
        109.248682          0.829254
        109.248730          0.824608
        109.248779          0.816521
        109.248828          0.805006
        109.248877          0.790106
        109.248926          0.771894
        109.248975          0.750464
        109.249023          0.725938
        109.249072          0.698459
        109.249121          0.668187
        109.249170          0.635302
        109.249219          0.599994
        109.249268          0.562464
        109.249316          0.522920
        109.249365          0.481572
        109.249414          0.438633
        109.249463          0.394313
        109.249512          0.348821
        109.249561          0.302357
        109.249609          0.255119
        109.249658          0.207298
        109.249707          0.159078
        109.249756          0.110636
        109.249805          0.062144
        109.249854          0.013767
        109.249902         -0.034336
        109.249951         -0.082015
        109.250000         -0.129126
        109.250049         -0.175532
        109.250098         -0.221107
        109.250146         -0.265729
        109.250195         -0.309289
        109.250244         -0.351681
        109.250293         -0.392808
        109.250342         -0.432581
        109.250391         -0.470913
        109.250439         -0.507729
        109.250488         -0.542957
        109.250537         -0.576537
        109.250586         -0.608418
        109.250635         -0.638560
        109.250684         -0.666938
        109.250732         -0.693539
        109.250781         -0.718367
        109.250830         -0.741438
        109.250879         -0.762786
        109.250928         -0.782457
        109.250977         -0.800513
        109.251025         -0.817024
        109.251074         -0.832075
        109.251123         -0.845758
        109.251172         -0.858176
        109.251221         -0.869435
        109.251270         -0.879649
        109.251318         -0.888936
        109.251367         -0.897417
        109.251416         -0.905216
        109.251465         -0.912462
        109.251514         -0.919286
        109.251563         -0.925825
        109.251611         -0.932221
        109.251660         -0.938619
        109.251709         -0.945169
        109.251758         -0.952021
        109.251807         -0.959326
        109.251855         -0.967229
        109.251904         -0.975869
        109.251953         -0.985377
        109.252002         -0.995869
        109.252051         -1.007447
        109.252100         -1.020193
        109.252148         -1.034174
        109.252197         -1.049436
        109.252246         -1.066004
        109.252295         -1.083884
        109.252344         -1.103062
        109.252393         -1.123503
        109.252441         -1.145158
        109.252490         -1.167957
        109.252539         -1.191816
        109.252588         -1.216640
        109.252637         -1.242318
        109.252686         -1.268731
        109.252734         -1.295751
        109.252783         -1.323246
        109.252832         -1.351074
        109.252881         -1.379094
        109.252930         -1.407162
        109.252979         -1.435135
        109.253027         -1.462869
        109.253076         -1.490227
        109.253125         -1.517072
        109.253174         -1.543276
        109.253223         -1.568713
        109.253271         -1.593264
        109.253320         -1.616816
        109.253369         -1.639260
        109.253418         -1.660494
        109.253467         -1.680419
        109.253516         -1.698944
        109.253564         -1.715985
        109.253613         -1.731465
        109.253662         -1.745317
        109.253711         -1.757483
        109.253760         -1.767917
        109.253809         -1.776584
        109.253857         -1.783463
        109.253906         -1.788541
        109.253955         -1.791818
        109.254004         -1.793306
        109.254053         -1.793025
        109.254102         -1.791006
        109.254150         -1.787292
        109.254199         -1.781932
        109.254248         -1.774989
        109.254297         -1.766534
        109.254346         -1.756649
        109.254395         -1.745424
        109.254443         -1.732957
        109.254492         -1.719351
        109.254541         -1.704717
        109.254590         -1.689167
        109.254639         -1.672820
        109.254688         -1.655795
        109.254736         -1.638214
        109.254785         -1.620203
        109.254834         -1.601890
        109.254883         -1.583403
        109.254932         -1.564876
        109.254980         -1.546441
        109.255029         -1.528229
        109.255078         -1.510373
        109.255127         -1.493000
        109.255176         -1.476234
        109.255225         -1.460194
        109.255273         -1.444991
        109.255322         -1.430730
        109.255371         -1.417509
        109.255420         -1.405414
        109.255469         -1.394524
        109.255518         -1.384906
        109.255566         -1.376615
        109.255615         -1.369692
        109.255664         -1.364160
        109.255713         -1.360027
        109.255762         -1.357278
        109.255811         -1.355879
        109.255859         -1.355774
        109.255908         -1.356887
        109.255957         -1.359120
        109.256006         -1.362355
        109.256055         -1.366458
        109.256104         -1.371278
        109.256152         -1.376651
        109.256201         -1.382399
        109.256250         -1.388336
        109.256299         -1.394263
        109.256348         -1.399974
        109.256396         -1.405254
        109.256445         -1.409880
        109.256494         -1.413625
        109.256543         -1.416257
        109.256592         -1.417542
        109.256641         -1.417246
        109.256689         -1.415136
        109.256738         -1.410984
        109.256787         -1.404569
        109.256836         -1.395675
        109.256885         -1.384099
        109.256934         -1.369649
        109.256982         -1.352146
        109.257031         -1.331431
        109.257080         -1.307363
        109.257129         -1.279823
        109.257178         -1.248716
        109.257227         -1.213975
        109.257275         -1.175555
        109.257324         -1.133440
        109.257373         -1.087640
        109.257422         -1.038186
        109.257471         -0.985136
        109.257520         -0.928567
        109.257568         -0.868581
        109.257617         -0.805296
        109.257666         -0.738853
        109.257715         -0.669412
        109.257764         -0.597151
        109.257813         -0.522269
        109.257861         -0.444979
        109.257910         -0.365516
        109.257959         -0.284127
        109.258008         -0.201073
        109.258057         -0.116630
        109.258105         -0.031083
        109.258154          0.055275
        109.258203          0.142144
        109.258252          0.229221
        109.258301          0.316202
        109.258350          0.402785
        109.258398          0.488673
        109.258447          0.573575
        109.258496          0.657210
        109.258545          0.739309
        109.258594          0.819613
        109.258643          0.897876
        109.258691          0.973865
        109.258740          1.047360
        109.258789          1.118155
        109.258838          1.186057
        109.258887          1.250891
        109.258936          1.312498
        109.258984          1.370739
        109.259033          1.425498
        109.259082          1.476682
        109.259131          1.524227
        109.259180          1.568097
        109.259229          1.608284
        109.259277          1.644813
        109.259326          1.677731
        109.259375          1.707116
        109.259424          1.733067
        109.259473          1.755702
        109.259521          1.775155
        109.259570          1.791577
        109.259619          1.805126
        109.259668          1.815970
        109.259717          1.824283
        109.259766          1.830245
        109.259814          1.834041
        109.259863          1.835862
        109.259912          1.835902
        109.259961          1.834360
        109.260010          1.831442
        109.260059          1.827353
        109.260107          1.822305
        109.260156          1.816509
        109.260205          1.810172
        109.260254          1.803500
        109.260303          1.796688
        109.260352          1.789924
        109.260400          1.783378
        109.260449          1.777209
        109.260498          1.771555
        109.260547          1.766541
        109.260596          1.762273
        109.260645          1.758841
        109.260693          1.756324
        109.260742          1.754787
        109.260791          1.754282
        109.260840          1.754854
        109.260889          1.756537
        109.260938          1.759356
        109.260986          1.763326
        109.261035          1.768452
        109.261084          1.774729
        109.261133          1.782140
        109.261182          1.790653
        109.261230          1.800221
        109.261279          1.810781
        109.261328          1.822251
        109.261377          1.834530
        109.261426          1.847498
        109.261475          1.861013
        109.261523          1.874918
        109.261572          1.889038
        109.261621          1.903187
        109.261670          1.917168
        109.261719          1.930779
        109.261768          1.943815
        109.261816          1.956070
        109.261865          1.967340
        109.261914          1.977423
        109.261963          1.986125
        109.262012          1.993254
        109.262061          1.998625
        109.262109          2.002061
        109.262158          2.003390
        109.262207          2.002448
        109.262256          1.999081
        109.262305          1.993142
        109.262354          1.984493
        109.262402          1.973010
        109.262451          1.958578
        109.262500          1.941098
        109.262549          1.920491
        109.262598          1.896696
        109.262646          1.869675
        109.262695          1.839415
        109.262744          1.805930
        109.262793          1.769260
        109.262842          1.729471
        109.262891          1.686653
        109.262939          1.640922
        109.262988          1.592415
        109.263037          1.541288
        109.263086          1.487720
        109.263135          1.431906
        109.263184          1.374057
        109.263232          1.314397
        109.263281          1.253160
        109.263330          1.190588
        109.263379          1.126922
        109.263428          1.062402
        109.263477          0.997264
        109.263525          0.931732
        109.263574          0.866019
        109.263623          0.800325
        109.263672          0.734836
        109.263721          0.669726
        109.263770          0.605156
        109.263818          0.541278
        109.263867          0.478235
        109.263916          0.416167
        109.263965          0.355209
        109.264014          0.295500
        109.264062          0.237180
        109.264111          0.180393
        109.264160          0.125287
        109.264209          0.072008
        109.264258          0.020702
        109.264307         -0.028498
        109.264355         -0.075474
        109.264404         -0.120132
        109.264453         -0.162409
        109.264502         -0.202274
        109.264551         -0.239735
        109.264600         -0.274831
        109.264648         -0.307633
        109.264697         -0.338233
        109.264746         -0.366736
        109.264795         -0.393247
        109.264844         -0.417861
        109.264893         -0.440661
        109.264941         -0.461704
        109.264990         -0.481027
        109.265039         -0.498651
        109.265088         -0.514582
        109.265137         -0.528827
        109.265186         -0.541396
        109.265234         -0.552312
        109.265283         -0.561614
        109.265332         -0.569361
        109.265381         -0.575627
        109.265430         -0.580496
        109.265479         -0.584057
        109.265527         -0.586398
        109.265576         -0.587600
        109.265625         -0.587732
        109.265674         -0.586855
        109.265723         -0.585015
        109.265771         -0.582256
        109.265820         -0.578615
        109.265869         -0.574135
        109.265918         -0.568863
        109.265967         -0.562860
        109.266016         -0.556202
        109.266064         -0.548980
        109.266113         -0.541303
        109.266162         -0.533292
        109.266211         -0.525078
        109.266260         -0.516793
        109.266309         -0.508561
        109.266357         -0.500494
        109.266406         -0.492680
        109.266455         -0.485177
        109.266504         -0.478018
        109.266553         -0.471200
        109.266602         -0.464699
        109.266650         -0.458469
        109.266699         -0.452454
        109.266748         -0.446595
        109.266797         -0.440839
        109.266846         -0.435145
        109.266895         -0.429487
        109.266943         -0.423853
        109.266992         -0.418245
        109.267041         -0.412675
        109.267090         -0.407151
        109.267139         -0.401681
        109.267188         -0.396258
        109.267236         -0.390859
        109.267285         -0.385443
        109.267334         -0.379948
        109.267383         -0.374300
        109.267432         -0.368411
        109.267480         -0.362189
        109.267529         -0.355540
        109.267578         -0.348372
        109.267627         -0.340600
        109.267676         -0.332144
        109.267725         -0.322932
        109.267773         -0.312893
        109.267822         -0.301962
        109.267871         -0.290077
        109.267920         -0.277177
        109.267969         -0.263204
        109.268018         -0.248106
        109.268066         -0.231835
        109.268115         -0.214353
        109.268164         -0.195631
        109.268213         -0.175651
        109.268262         -0.154408
        109.268311         -0.131909
        109.268359         -0.108174
        109.268408         -0.083241
        109.268457         -0.057162
        109.268506         -0.030004
        109.268555         -0.001849
        109.268604          0.027209
        109.268652          0.057065
        109.268701          0.087611
        109.268750          0.118736
        109.268799          0.150329
        109.268848          0.182279
        109.268896          0.214478
        109.268945          0.246812
        109.268994          0.279164
        109.269043          0.311407
        109.269092          0.343404
        109.269141          0.375007
        109.269189          0.406060
        109.269238          0.436401
        109.269287          0.465869
        109.269336          0.494308
        109.269385          0.521568
        109.269434          0.547512
        109.269482          0.572014
        109.269531          0.594958
        109.269580          0.616239
        109.269629          0.635764
        109.269678          0.653448
        109.269727          0.669221
        109.269775          0.683024
        109.269824          0.694818
        109.269873          0.704577
        109.269922          0.712294
        109.269971          0.717973
        109.270020          0.721630
        109.270068          0.723284
        109.270117          0.722963
        109.270166          0.720696
        109.270215          0.716516
        109.270264          0.710465
        109.270313          0.702597
        109.270361          0.692979
        109.270410          0.681695
        109.270459          0.668845
        109.270508          0.654543
        109.270557          0.638914
        109.270605          0.622089
        109.270654          0.604201
        109.270703          0.585383
        109.270752          0.565765
        109.270801          0.545472
        109.270850          0.524627
        109.270898          0.503348
        109.270947          0.481748
        109.270996          0.459936
        109.271045          0.438012
        109.271094          0.416069
        109.271143          0.394192
        109.271191          0.372461
        109.271240          0.350950
        109.271289          0.329731
        109.271338          0.308879
        109.271387          0.288471
        109.271436          0.268591
        109.271484          0.249324
        109.271533          0.230756
        109.271582          0.212970
        109.271631          0.196043
        109.271680          0.180039
        109.271729          0.165007
        109.271777          0.150978
        109.271826          0.137965
        109.271875          0.125960
        109.271924          0.114935
        109.271973          0.104839
        109.272021          0.095605
        109.272070          0.087144
        109.272119          0.079356
        109.272168          0.072129
        109.272217          0.065343
        109.272266          0.058880
        109.272314          0.052623
        109.272363          0.046463
        109.272412          0.040298
        109.272461          0.034034
        109.272510          0.027581
        109.272559          0.020855
        109.272607          0.013774
        109.272656          0.006258
        109.272705         -0.001772
        109.272754         -0.010387
        109.272803         -0.019652
        109.272852         -0.029617
        109.272900         -0.040322
        109.272949         -0.051790
        109.272998         -0.064032
        109.273047         -0.077043
        109.273096         -0.090814
        109.273145         -0.105325
        109.273193         -0.120556
        109.273242         -0.136483
        109.273291         -0.153083
        109.273340         -0.170330
        109.273389         -0.188200
        109.273438         -0.206666
        109.273486         -0.225696
        109.273535         -0.245256
        109.273584         -0.265304
        109.273633         -0.285789
        109.273682         -0.306652
        109.273730         -0.327821
        109.273779         -0.349215
        109.273828         -0.370744
        109.273877         -0.392310
        109.273926         -0.413819
        109.273975         -0.435176
        109.274023         -0.456298
        109.274072         -0.477114
        109.274121         -0.497565
        109.274170         -0.517604
        109.274219         -0.537195
        109.274268         -0.556310
        109.274316         -0.574923
        109.274365         -0.593005
        109.274414         -0.610529
        109.274463         -0.627462
        109.274512         -0.643772
        109.274561         -0.659425
        109.274609         -0.674388
        109.274658         -0.688634
        109.274707         -0.702137
        109.274756         -0.714881
        109.274805         -0.726855
        109.274854         -0.738057
        109.274902         -0.748494
        109.274951         -0.758185
        109.275000         -0.767159
        109.275049         -0.775458
        109.275098         -0.783133
        109.275146         -0.790242
        109.275195         -0.796850
        109.275244         -0.803021
        109.275293         -0.808814
        109.275342         -0.814289
        109.275391         -0.819495
        109.275439         -0.824480
        109.275488         -0.829287
        109.275537         -0.833960
        109.275586         -0.838544
        109.275635         -0.843085
        109.275684         -0.847633
        109.275732         -0.852239
        109.275781         -0.856950
        109.275830         -0.861815
        109.275879         -0.866873
        109.275928         -0.872162
        109.275977         -0.877712
        109.276025         -0.883554
        109.276074         -0.889711
        109.276123         -0.896209
        109.276172         -0.903069
        109.276221         -0.910312
        109.276270         -0.917955
        109.276318         -0.926011
        109.276367         -0.934484
        109.276416         -0.943370
        109.276465         -0.952658
        109.276514         -0.962325
        109.276563         -0.972340
        109.276611         -0.982668
        109.276660         -0.993263
        109.276709         -1.004077
        109.276758         -1.015057
        109.276807         -1.026143
        109.276855         -1.037273
        109.276904         -1.048378
        109.276953         -1.059382
        109.277002         -1.070207
        109.277051         -1.080769
        109.277100         -1.090985
        109.277148         -1.100772
        109.277197         -1.110053
        109.277246         -1.118758
        109.277295         -1.126831
        109.277344         -1.134227
        109.277393         -1.140914
        109.277441         -1.146872
[truncated: 54,946 more chars]
