# Supplementary material for: Carbon footprint assessment and crashworthiness evaluation of alloy steel W-beam guardrails
Source: PLoS One. 2026 Apr 17;21(4):e0347115. doi: 10.1371/journal.pone.0347115 (PMC13089726; doi:10.1371/journal.pone.0347115)
Supplement: S3 File — (TXT) [file pone.0347115.s003.txt]

ADTC_DAT_TXT
�汾��:
�ɼ���ʼʱ��:
�׵�ʱ��(��):71.000000
�ɼ�ʱ��(��):0.500000
AD��ʽ:����
�ɼ�Ƶ��(Hz):20480.000000
�ɼ�����Ƶ�ʱ�:2.560000
ͨ����:1
ÿ֡����:1024
֡��:10.000000
Ch1_1ͨ��ע��:1
********

              ʱ��             Ch1_1
                ��                mV

         71.000000         -0.000000
         71.000049         -0.000000
         71.000098         -0.000002
         71.000146         -0.000007
         71.000195         -0.000020
         71.000244         -0.000046
         71.000293         -0.000095
         71.000342         -0.000177
         71.000391         -0.000303
         71.000439         -0.000487
         71.000488         -0.000742
         71.000537         -0.001083
         71.000586         -0.001526
         71.000635         -0.002085
         71.000684         -0.002774
         71.000732         -0.003610
         71.000781         -0.004606
         71.000830         -0.005776
         71.000879         -0.007135
         71.000928         -0.008696
         71.000977         -0.010470
         71.001025         -0.012468
         71.001074         -0.014698
         71.001123         -0.017167
         71.001172         -0.019879
         71.001221         -0.022839
         71.001270         -0.026048
         71.001318         -0.029505
         71.001367         -0.033210
         71.001416         -0.037158
         71.001465         -0.041347
         71.001514         -0.045769
         71.001563         -0.050416
         71.001611         -0.055281
         71.001660         -0.060351
         71.001709         -0.065613
         71.001758         -0.071052
         71.001807         -0.076652
         71.001855         -0.082394
         71.001904         -0.088257
         71.001953         -0.094222
         71.002002         -0.100267
         71.002051         -0.106371
         71.002100         -0.112512
         71.002148         -0.118671
         71.002197         -0.124826
         71.002246         -0.130956
         71.002295         -0.137042
         71.002344         -0.143062
         71.002393         -0.148995
         71.002441         -0.154821
         71.002490         -0.160519
         71.002539         -0.166069
         71.002588         -0.171451
         71.002637         -0.176648
         71.002686         -0.181642
         71.002734         -0.186418
         71.002783         -0.190962
         71.002832         -0.195265
         71.002881         -0.199318
         71.002930         -0.203114
         71.002979         -0.206651
         71.003027         -0.209929
         71.003076         -0.212952
         71.003125         -0.215724
         71.003174         -0.218253
         71.003223         -0.220550
         71.003271         -0.222624
         71.003320         -0.224489
         71.003369         -0.226157
         71.003418         -0.227642
         71.003467         -0.228959
         71.003516         -0.230122
         71.003564         -0.231146
         71.003613         -0.232049
         71.003662         -0.232845
         71.003711         -0.233550
         71.003760         -0.234180
         71.003809         -0.234750
         71.003857         -0.235275
         71.003906         -0.235770
         71.003955         -0.236249
         71.004004         -0.236726
         71.004053         -0.237216
         71.004102         -0.237732
         71.004150         -0.238287
         71.004199         -0.238894
         71.004248         -0.239563
         71.004297         -0.240304
         71.004346         -0.241123
         71.004395         -0.242025
         71.004443         -0.243015
         71.004492         -0.244092
         71.004541         -0.245256
         71.004590         -0.246504
         71.004639         -0.247833
         71.004688         -0.249237
         71.004736         -0.250709
         71.004785         -0.252244
         71.004834         -0.253832
         71.004883         -0.255466
         71.004932         -0.257138
         71.004980         -0.258840
         71.005029         -0.260562
         71.005078         -0.262298
         71.005127         -0.264040
         71.005176         -0.265782
         71.005225         -0.267517
         71.005273         -0.269241
         71.005322         -0.270949
         71.005371         -0.272638
         71.005420         -0.274304
         71.005469         -0.275943
         71.005518         -0.277552
         71.005566         -0.279125
         71.005615         -0.280658
         71.005664         -0.282143
         71.005713         -0.283574
         71.005762         -0.284941
         71.005811         -0.286236
         71.005859         -0.287448
         71.005908         -0.288570
         71.005957         -0.289593
         71.006006         -0.290507
         71.006055         -0.291306
         71.006104         -0.291984
         71.006152         -0.292534
         71.006201         -0.292951
         71.006250         -0.293229
         71.006299         -0.293361
         71.006348         -0.293344
         71.006396         -0.293172
         71.006445         -0.292839
         71.006494         -0.292341
         71.006543         -0.291673
         71.006592         -0.290829
         71.006641         -0.289805
         71.006689         -0.288596
         71.006738         -0.287197
         71.006787         -0.285605
         71.006836         -0.283819
         71.006885         -0.281836
         71.006934         -0.279657
         71.006982         -0.277285
         71.007031         -0.274724
         71.007080         -0.271981
         71.007129         -0.269063
         71.007178         -0.265982
         71.007227         -0.262751
         71.007275         -0.259385
         71.007324         -0.255900
         71.007373         -0.252316
         71.007422         -0.248651
         71.007471         -0.244927
         71.007520         -0.241162
         71.007568         -0.237376
         71.007617         -0.233589
         71.007666         -0.229819
         71.007715         -0.226081
         71.007764         -0.222393
         71.007813         -0.218767
         71.007861         -0.215219
         71.007910         -0.211760
         71.007959         -0.208402
         71.008008         -0.205156
         71.008057         -0.202033
         71.008105         -0.199043
         71.008154         -0.196194
         71.008203         -0.193493
         71.008252         -0.190948
         71.008301         -0.188563
         71.008350         -0.186341
         71.008398         -0.184284
         71.008447         -0.182391
         71.008496         -0.180661
         71.008545         -0.179090
         71.008594         -0.177676
         71.008643         -0.176413
         71.008691         -0.175298
         71.008740         -0.174327
         71.008789         -0.173495
         71.008838         -0.172796
         71.008887         -0.172226
         71.008936         -0.171778
         71.008984         -0.171444
         71.009033         -0.171217
         71.009082         -0.171086
         71.009131         -0.171040
         71.009180         -0.171066
         71.009229         -0.171151
         71.009277         -0.171281
         71.009326         -0.171441
         71.009375         -0.171616
         71.009424         -0.171788
         71.009473         -0.171941
         71.009521         -0.172055
         71.009570         -0.172110
         71.009619         -0.172083
         71.009668         -0.171951
         71.009717         -0.171689
         71.009766         -0.171273
         71.009814         -0.170679
         71.009863         -0.169882
         71.009912         -0.168859
         71.009961         -0.167589
         71.010010         -0.166052
         71.010059         -0.164230
         71.010107         -0.162108
         71.010156         -0.159676
         71.010205         -0.156926
         71.010254         -0.153857
         71.010303         -0.150468
         71.010352         -0.146765
         71.010400         -0.142757
         71.010449         -0.138456
         71.010498         -0.133876
         71.010547         -0.129034
         71.010596         -0.123948
         71.010645         -0.118638
         71.010693         -0.113124
         71.010742         -0.107428
         71.010791         -0.101571
         71.010840         -0.095576
         71.010889         -0.089463
         71.010937         -0.083256
         71.010986         -0.076974
         71.011035         -0.070639
         71.011084         -0.064271
         71.011133         -0.057890
         71.011182         -0.051514
         71.011230         -0.045161
         71.011279         -0.038848
         71.011328         -0.032591
         71.011377         -0.026405
         71.011426         -0.020303
         71.011475         -0.014298
         71.011523         -0.008400
         71.011572         -0.002619
         71.011621          0.003035
         71.011670          0.008554
         71.011719          0.013931
         71.011768          0.019159
         71.011816          0.024231
         71.011865          0.029143
         71.011914          0.033889
         71.011963          0.038465
         71.012012          0.042870
         71.012061          0.047099
         71.012109          0.051154
         71.012158          0.055032
         71.012207          0.058734
         71.012256          0.062260
         71.012305          0.065612
         71.012354          0.068791
         71.012402          0.071799
         71.012451          0.074638
         71.012500          0.077311
         71.012549          0.079820
         71.012598          0.082169
         71.012646          0.084361
         71.012695          0.086400
         71.012744          0.088288
         71.012793          0.090029
         71.012842          0.091626
         71.012891          0.093080
         71.012939          0.094395
         71.012988          0.095570
         71.013037          0.096606
         71.013086          0.097500
         71.013135          0.098249
         71.013184          0.098850
         71.013232          0.099296
         71.013281          0.099583
         71.013330          0.099703
         71.013379          0.099651
         71.013428          0.099423
         71.013477          0.099016
         71.013525          0.098427
         71.013574          0.097656
         71.013623          0.096707
         71.013672          0.095583
         71.013721          0.094290
         71.013770          0.092836
         71.013818          0.091232
         71.013867          0.089487
         71.013916          0.087616
         71.013965          0.085632
         71.014014          0.083549
         71.014062          0.081385
         71.014111          0.079156
         71.014160          0.076882
         71.014209          0.074581
         71.014258          0.072274
         71.014307          0.069981
         71.014355          0.067722
         71.014404          0.065515
         71.014453          0.063379
         71.014502          0.061329
         71.014551          0.059382
         71.014600          0.057551
         71.014648          0.055850
         71.014697          0.054289
         71.014746          0.052882
         71.014795          0.051640
         71.014844          0.050571
         71.014893          0.049685
         71.014941          0.048991
         71.014990          0.048494
         71.015039          0.048198
         71.015088          0.048106
         71.015137          0.048217
         71.015186          0.048527
         71.015234          0.049032
         71.015283          0.049724
         71.015332          0.050595
         71.015381          0.051634
         71.015430          0.052830
         71.015479          0.054169
         71.015527          0.055639
         71.015576          0.057223
         71.015625          0.058906
         71.015674          0.060671
         71.015723          0.062498
         71.015771          0.064369
         71.015820          0.066264
         71.015869          0.068166
         71.015918          0.070055
         71.015967          0.071916
         71.016016          0.073733
         71.016064          0.075491
         71.016113          0.077177
         71.016162          0.078780
         71.016211          0.080289
         71.016260          0.081695
         71.016309          0.082993
         71.016357          0.084181
         71.016406          0.085257
         71.016455          0.086224
         71.016504          0.087090
         71.016553          0.087863
         71.016602          0.088554
         71.016650          0.089176
         71.016699          0.089743
         71.016748          0.090271
         71.016797          0.090774
         71.016846          0.091266
         71.016895          0.091763
         71.016943          0.092277
         71.016992          0.092823
         71.017041          0.093413
         71.017090          0.094061
         71.017139          0.094775
         71.017188          0.095567
         71.017236          0.096444
         71.017285          0.097409
         71.017334          0.098467
         71.017383          0.099618
         71.017432          0.100861
         71.017480          0.102191
         71.017529          0.103603
         71.017578          0.105092
         71.017627          0.106649
         71.017676          0.108266
         71.017725          0.109931
         71.017773          0.111636
         71.017822          0.113369
         71.017871          0.115117
         71.017920          0.116867
         71.017969          0.118607
         71.018018          0.120323
         71.018066          0.122001
         71.018115          0.123626
         71.018164          0.125186
         71.018213          0.126666
         71.018262          0.128056
         71.018311          0.129342
         71.018359          0.130514
         71.018408          0.131561
         71.018457          0.132473
         71.018506          0.133241
         71.018555          0.133856
         71.018604          0.134311
         71.018652          0.134597
         71.018701          0.134708
         71.018750          0.134637
         71.018799          0.134377
         71.018848          0.133921
         71.018896          0.133262
         71.018945          0.132392
         71.018994          0.131306
         71.019043          0.129994
         71.019092          0.128450
         71.019141          0.126669
         71.019189          0.124643
         71.019238          0.122368
         71.019287          0.119839
         71.019336          0.117053
         71.019385          0.114008
         71.019434          0.110701
         71.019482          0.107133
         71.019531          0.103306
         71.019580          0.099222
         71.019629          0.094887
         71.019678          0.090306
         71.019727          0.085484
         71.019775          0.080430
         71.019824          0.075151
         71.019873          0.069654
         71.019922          0.063949
         71.019971          0.058045
         71.020020          0.051953
         71.020068          0.045684
         71.020117          0.039251
         71.020166          0.032667
         71.020215          0.025946
         71.020264          0.019101
         71.020313          0.012148
         71.020361          0.005099
         71.020410         -0.002033
         71.020459         -0.009236
         71.020508         -0.016498
         71.020557         -0.023810
         71.020605         -0.031162
         71.020654         -0.038545
         71.020703         -0.045953
         71.020752         -0.053377
         71.020801         -0.060810
         71.020850         -0.068246
         71.020898         -0.075679
         71.020947         -0.083101
         71.020996         -0.090505
         71.021045         -0.097884
         71.021094         -0.105230
         71.021143         -0.112536
         71.021191         -0.119793
         71.021240         -0.126995
         71.021289         -0.134133
         71.021338         -0.141201
         71.021387         -0.148192
         71.021436         -0.155098
         71.021484         -0.161912
         71.021533         -0.168628
         71.021582         -0.175237
         71.021631         -0.181731
         71.021680         -0.188099
         71.021729         -0.194332
         71.021777         -0.200419
         71.021826         -0.206350
         71.021875         -0.212115
         71.021924         -0.217705
         71.021973         -0.223112
         71.022021         -0.228328
         71.022070         -0.233346
         71.022119         -0.238162
         71.022168         -0.242769
         71.022217         -0.247161
         71.022266         -0.251332
         71.022314         -0.255273
         71.022363         -0.258979
         71.022412         -0.262441
         71.022461         -0.265653
         71.022510         -0.268609
         71.022559         -0.271304
         71.022607         -0.273735
         71.022656         -0.275899
         71.022705         -0.277795
         71.022754         -0.279424
         71.022803         -0.280787
         71.022852         -0.281888
         71.022900         -0.282732
         71.022949         -0.283329
         71.022998         -0.283688
         71.023047         -0.283822
         71.023096         -0.283745
         71.023145         -0.283472
         71.023193         -0.283019
         71.023242         -0.282401
         71.023291         -0.281633
         71.023340         -0.280729
         71.023389         -0.279704
         71.023438         -0.278573
         71.023486         -0.277352
         71.023535         -0.276055
         71.023584         -0.274698
         71.023633         -0.273296
         71.023682         -0.271865
         71.023730         -0.270417
         71.023779         -0.268966
         71.023828         -0.267524
         71.023877         -0.266101
         71.023926         -0.264706
         71.023975         -0.263348
         71.024023         -0.262035
         71.024072         -0.260774
         71.024121         -0.259570
         71.024170         -0.258427
         71.024219         -0.257346
         71.024268         -0.256327
         71.024316         -0.255364
         71.024365         -0.254450
         71.024414         -0.253577
         71.024463         -0.252732
         71.024512         -0.251900
         71.024561         -0.251066
         71.024609         -0.250213
         71.024658         -0.249322
         71.024707         -0.248375
         71.024756         -0.247353
         71.024805         -0.246238
         71.024854         -0.245013
         71.024902         -0.243660
         71.024951         -0.242165
         71.025000         -0.240515
         71.025049         -0.238696
         71.025098         -0.236699
         71.025146         -0.234515
         71.025195         -0.232135
         71.025244         -0.229553
         71.025293         -0.226765
         71.025342         -0.223766
         71.025391         -0.220553
         71.025439         -0.217127
         71.025488         -0.213486
         71.025537         -0.209633
         71.025586         -0.205569
         71.025635         -0.201300
         71.025684         -0.196830
         71.025732         -0.192164
         71.025781         -0.187310
         71.025830         -0.182278
         71.025879         -0.177078
         71.025928         -0.171723
         71.025977         -0.166229
         71.026025         -0.160610
         71.026074         -0.154886
         71.026123         -0.149075
         71.026172         -0.143198
         71.026221         -0.137274
         71.026270         -0.131324
         71.026318         -0.125371
         71.026367         -0.119435
         71.026416         -0.113541
         71.026465         -0.107710
         71.026514         -0.101966
         71.026562         -0.096331
         71.026611         -0.090826
         71.026660         -0.085471
         71.026709         -0.080284
         71.026758         -0.075280
         71.026807         -0.070472
         71.026855         -0.065872
         71.026904         -0.061490
         71.026953         -0.057332
         71.027002         -0.053406
         71.027051         -0.049716
         71.027100         -0.046266
         71.027148         -0.043057
         71.027197         -0.040087
         71.027246         -0.037354
         71.027295         -0.034852
         71.027344         -0.032574
         71.027393         -0.030511
         71.027441         -0.028653
         71.027490         -0.026993
         71.027539         -0.025519
         71.027588         -0.024224
         71.027637         -0.023099
         71.027686         -0.022136
         71.027734         -0.021327
         71.027783         -0.020665
         71.027832         -0.020141
         71.027881         -0.019745
         71.027930         -0.019467
         71.027979         -0.019297
         71.028027         -0.019222
         71.028076         -0.019230
         71.028125         -0.019307
         71.028174         -0.019439
         71.028223         -0.019613
         71.028271         -0.019812
         71.028320         -0.020022
         71.028369         -0.020228
         71.028418         -0.020414
         71.028467         -0.020567
         71.028516         -0.020673
         71.028564         -0.020720
         71.028613         -0.020697
         71.028662         -0.020592
         71.028711         -0.020397
         71.028760         -0.020102
         71.028809         -0.019699
         71.028857         -0.019180
         71.028906         -0.018537
         71.028955         -0.017762
         71.029004         -0.016850
         71.029053         -0.015794
         71.029102         -0.014590
         71.029150         -0.013234
         71.029199         -0.011724
         71.029248         -0.010060
         71.029297         -0.008242
         71.029346         -0.006272
         71.029395         -0.004155
         71.029443         -0.001898
         71.029492          0.000491
         71.029541          0.003002
         71.029590          0.005620
         71.029639          0.008333
         71.029687          0.011123
         71.029736          0.013973
         71.029785          0.016867
         71.029834          0.019785
         71.029883          0.022709
         71.029932          0.025619
         71.029980          0.028498
         71.030029          0.031325
         71.030078          0.034084
         71.030127          0.036757
         71.030176          0.039329
         71.030225          0.041787
         71.030273          0.044118
         71.030322          0.046314
         71.030371          0.048364
         71.030420          0.050264
         71.030469          0.052006
         71.030518          0.053586
         71.030566          0.055003
         71.030615          0.056254
         71.030664          0.057340
         71.030713          0.058262
         71.030762          0.059024
         71.030811          0.059629
         71.030859          0.060082
         71.030908          0.060388
         71.030957          0.060554
         71.031006          0.060587
         71.031055          0.060497
         71.031104          0.060292
         71.031152          0.059985
         71.031201          0.059588
         71.031250          0.059116
         71.031299          0.058585
         71.031348          0.058011
         71.031396          0.057413
         71.031445          0.056809
         71.031494          0.056217
         71.031543          0.055654
         71.031592          0.055136
         71.031641          0.054676
         71.031689          0.054286
         71.031738          0.053975
         71.031787          0.053751
         71.031836          0.053620
         71.031885          0.053584
         71.031934          0.053644
         71.031982          0.053802
         71.032031          0.054053
         71.032080          0.054393
         71.032129          0.054816
         71.032178          0.055313
         71.032227          0.055871
         71.032275          0.056479
         71.032324          0.057121
         71.032373          0.057781
         71.032422          0.058444
         71.032471          0.059094
         71.032520          0.059712
         71.032568          0.060285
         71.032617          0.060797
         71.032666          0.061234
         71.032715          0.061581
         71.032764          0.061823
         71.032813          0.061947
         71.032861          0.061937
         71.032910          0.061779
         71.032959          0.061455
         71.033008          0.060949
         71.033057          0.060245
         71.033105          0.059327
         71.033154          0.058181
         71.033203          0.056792
         71.033252          0.055149
         71.033301          0.053241
         71.033350          0.051060
         71.033398          0.048599
         71.033447          0.045852
         71.033496          0.042816
         71.033545          0.039488
         71.033594          0.035868
         71.033643          0.031954
         71.033691          0.027749
         71.033740          0.023254
         71.033789          0.018472
         71.033838          0.013409
         71.033887          0.008070
         71.033936          0.002460
         71.033984         -0.003412
         71.034033         -0.009535
         71.034082         -0.015897
         71.034131         -0.022484
         71.034180         -0.029277
         71.034229         -0.036258
         71.034277         -0.043402
         71.034326         -0.050686
         71.034375         -0.058084
         71.034424         -0.065567
         71.034473         -0.073107
         71.034521         -0.080675
         71.034570         -0.088242
         71.034619         -0.095777
         71.034668         -0.103251
         71.034717         -0.110632
         71.034766         -0.117891
         71.034814         -0.124997
         71.034863         -0.131922
         71.034912         -0.138636
         71.034961         -0.145112
         71.035010         -0.151325
         71.035059         -0.157253
         71.035107         -0.162876
         71.035156         -0.168179
         71.035205         -0.173149
         71.035254         -0.177777
         71.035303         -0.182057
         71.035352         -0.185989
         71.035400         -0.189574
         71.035449         -0.192817
         71.035498         -0.195725
         71.035547         -0.198307
         71.035596         -0.200574
         71.035645         -0.202541
         71.035693         -0.204221
         71.035742         -0.205629
         71.035791         -0.206783
         71.035840         -0.207700
         71.035889         -0.208398
         71.035938         -0.208897
         71.035986         -0.209216
         71.036035         -0.209376
         71.036084         -0.209396
         71.036133         -0.209297
         71.036182         -0.209096
         71.036230         -0.208813
         71.036279         -0.208464
         71.036328         -0.208064
         71.036377         -0.207631
         71.036426         -0.207176
         71.036475         -0.206715
         71.036523         -0.206258
         71.036572         -0.205818
         71.036621         -0.205405
         71.036670         -0.205027
         71.036719         -0.204691
         71.036768         -0.204403
         71.036816         -0.204165
         71.036865         -0.203979
         71.036914         -0.203844
         71.036963         -0.203758
         71.037012         -0.203716
         71.037061         -0.203715
         71.037109         -0.203747
         71.037158         -0.203805
         71.037207         -0.203883
         71.037256         -0.203971
         71.037305         -0.204061
         71.037354         -0.204144
         71.037402         -0.204211
         71.037451         -0.204254
         71.037500         -0.204264
         71.037549         -0.204235
         71.037598         -0.204159
         71.037646         -0.204032
         71.037695         -0.203849
         71.037744         -0.203609
         71.037793         -0.203309
         71.037842         -0.202949
         71.037891         -0.202530
         71.037939         -0.202054
         71.037988         -0.201520
         71.038037         -0.200930
         71.038086         -0.200287
         71.038135         -0.199591
         71.038184         -0.198845
         71.038232         -0.198054
         71.038281         -0.197220
         71.038330         -0.196351
         71.038379         -0.195451
         71.038428         -0.194529
         71.038477         -0.193590
         71.038525         -0.192642
         71.038574         -0.191691
         71.038623         -0.190745
         71.038672         -0.189808
         71.038721         -0.188885
         71.038770         -0.187979
         71.038818         -0.187094
         71.038867         -0.186232
         71.038916         -0.185393
         71.038965         -0.184579
         71.039014         -0.183789
         71.039063         -0.183023
         71.039111         -0.182282
         71.039160         -0.181566
         71.039209         -0.180876
         71.039258         -0.180214
         71.039307         -0.179584
         71.039355         -0.178989
         71.039404         -0.178433
         71.039453         -0.177920
         71.039502         -0.177452
         71.039551         -0.177034
         71.039600         -0.176668
         71.039648         -0.176357
         71.039697         -0.176102
         71.039746         -0.175905
         71.039795         -0.175769
         71.039844         -0.175696
         71.039893         -0.175687
         71.039941         -0.175746
         71.039990         -0.175873
         71.040039         -0.176072
         71.040088         -0.176344
         71.040137         -0.176691
         71.040186         -0.177113
         71.040234         -0.177607
         71.040283         -0.178171
         71.040332         -0.178800
         71.040381         -0.179489
         71.040430         -0.180229
         71.040479         -0.181013
         71.040527         -0.181831
         71.040576         -0.182673
         71.040625         -0.183527
         71.040674         -0.184383
         71.040723         -0.185229
         71.040771         -0.186052
         71.040820         -0.186842
         71.040869         -0.187587
         71.040918         -0.188276
         71.040967         -0.188902
         71.041016         -0.189454
         71.041064         -0.189927
         71.041113         -0.190312
         71.041162         -0.190604
         71.041211         -0.190796
         71.041260         -0.190882
         71.041309         -0.190855
         71.041357         -0.190710
         71.041406         -0.190438
         71.041455         -0.190035
         71.041504         -0.189494
         71.041553         -0.188808
         71.041602         -0.187974
         71.041650         -0.186984
         71.041699         -0.185835
         71.041748         -0.184520
         71.041797         -0.183034
         71.041846         -0.181372
         71.041895         -0.179530
         71.041943         -0.177504
         71.041992         -0.175293
         71.042041         -0.172898
         71.042090         -0.170319
         71.042139         -0.167561
         71.042187         -0.164629
         71.042236         -0.161530
         71.042285         -0.158272
         71.042334         -0.154865
         71.042383         -0.151317
         71.042432         -0.147638
         71.042480         -0.143837
         71.042529         -0.139921
         71.042578         -0.135898
         71.042627         -0.131776
         71.042676         -0.127560
         71.042725         -0.123256
         71.042773         -0.118868
         71.042822         -0.114402
         71.042871         -0.109863
         71.042920         -0.105255
         71.042969         -0.100585
         71.043018         -0.095857
         71.043066         -0.091077
         71.043115         -0.086248
         71.043164         -0.081375
         71.043213         -0.076460
         71.043262         -0.071504
         71.043311         -0.066510
         71.043359         -0.061479
         71.043408         -0.056410
         71.043457         -0.051304
         71.043506         -0.046164
         71.043555         -0.040989
         71.043604         -0.035782
         71.043652         -0.030545
         71.043701         -0.025283
         71.043750         -0.019996
         71.043799         -0.014688
         71.043848         -0.009362
         71.043896         -0.004019
         71.043945          0.001339
         71.043994          0.006711
         71.044043          0.012092
         71.044092          0.017481
         71.044141          0.022874
         71.044189          0.028267
         71.044238          0.033653
         71.044287          0.039027
         71.044336          0.044383
         71.044385          0.049714
         71.044434          0.055014
         71.044482          0.060276
         71.044531          0.065493
         71.044580          0.070659
         71.044629          0.075764
         71.044678          0.080803
         71.044727          0.085767
         71.044775          0.090650
         71.044824          0.095445
         71.044873          0.100145
         71.044922          0.104746
         71.044971          0.109242
         71.045020          0.113628
         71.045068          0.117900
         71.045117          0.122054
         71.045166          0.126085
         71.045215          0.129990
         71.045264          0.133764
         71.045312          0.137404
         71.045361          0.140906
         71.045410          0.144266
         71.045459          0.147482
         71.045508          0.150549
         71.045557          0.153464
         71.045605          0.156222
         71.045654          0.158821
         71.045703          0.161255
         71.045752          0.163522
         71.045801          0.165616
         71.045850          0.167534
         71.045898          0.169270
         71.045947          0.170817
         71.045996          0.172169
         71.046045          0.173316
         71.046094          0.174249
         71.046143          0.174957
         71.046191          0.175429
         71.046240          0.175653
         71.046289          0.175616
         71.046338          0.175307
         71.046387          0.174712
         71.046436          0.173821
         71.046484          0.172622
         71.046533          0.171104
         71.046582          0.169258
         71.046631          0.167072
         71.046680          0.164537
         71.046729          0.161644
         71.046777          0.158383
         71.046826          0.154747
         71.046875          0.150728
         71.046924          0.146320
         71.046973          0.141519
         71.047021          0.136322
         71.047070          0.130725
         71.047119          0.124730
         71.047168          0.118338
         71.047217          0.111553
         71.047266          0.104380
         71.047314          0.096828
         71.047363          0.088908
         71.047412          0.080635
         71.047461          0.072027
         71.047510          0.063108
         71.047559          0.053905
         71.047607          0.044451
         71.047656          0.034785
         71.047705          0.024951
         71.047754          0.014998
         71.047803          0.004983
         71.047852         -0.005033
         71.047900         -0.014985
         71.047949         -0.024800
         71.047998         -0.034403
         71.048047         -0.043713
         71.048096         -0.052646
         71.048145         -0.061114
         71.048193         -0.069025
         71.048242         -0.076287
         71.048291         -0.082805
         71.048340         -0.088483
         71.048389         -0.093227
         71.048438         -0.096942
         71.048486         -0.099537
         71.048535         -0.100925
         71.048584         -0.101022
         71.048633         -0.099749
         71.048682         -0.097032
         71.048730         -0.092804
         71.048779         -0.087004
         71.048828         -0.079575
         71.048877         -0.070469
         71.048926         -0.059640
         71.048975         -0.047053
         71.049023         -0.032676
         71.049072         -0.016483
         71.049121          0.001543
         71.049170          0.021415
         71.049219          0.043139
         71.049268          0.066713
         71.049316          0.092131
         71.049365          0.119379
         71.049414          0.148435
         71.049463          0.179271
         71.049512          0.211850
         71.049561          0.246125
         71.049609          0.282045
         71.049658          0.319544
         71.049707          0.358553
         71.049756          0.398989
         71.049805          0.440762
         71.049854          0.483770
         71.049902          0.527904
         71.049951          0.573041
         71.050000          0.619052
         71.050049          0.665797
         71.050098          0.713124
         71.050146          0.760879
         71.050195          0.808894
         71.050244          0.857000
         71.050293          0.905021
         71.050342          0.952777
         71.050391          1.000085
         71.050439          1.046765
         71.050488          1.092633
         71.050537          1.137510
         71.050586          1.181222
         71.050635          1.223601
         71.050684          1.264484
         71.050732          1.303722
         71.050781          1.341175
         71.050830          1.376715
         71.050879          1.410231
         71.050928          1.441625
         71.050977          1.470821
         71.051025          1.497757
         71.051074          1.522395
         71.051123          1.544717
         71.051172          1.564728
         71.051221          1.582455
         71.051270          1.597945
         71.051318          1.611271
         71.051367          1.622523
         71.051416          1.631813
         71.051465          1.639272
         71.051514          1.645049
         71.051563          1.649306
         71.051611          1.652223
         71.051660          1.653991
         71.051709          1.654813
         71.051758          1.654899
         71.051807          1.654470
         71.051855          1.653749
         71.051904          1.652961
         71.051953          1.652331
         71.052002          1.652080
         71.052051          1.652423
         71.052100          1.653566
         71.052148          1.655701
         71.052197          1.659009
         71.052246          1.663653
         71.052295          1.669780
         71.052344          1.677516
         71.052393          1.686970
         71.052441          1.698228
         71.052490          1.711350
         71.052539          1.726379
         71.052588          1.743328
         71.052637          1.762186
         71.052686          1.782918
         71.052734          1.805460
         71.052783          1.829720
         71.052832          1.855581
         71.052881          1.882896
         71.052930          1.911492
         71.052979          1.941166
         71.053027          1.971690
         71.053076          2.002807
         71.053125          2.034234
         71.053174          2.065661
         71.053223          2.096758
         71.053271          2.127170
         71.053320          2.156528
         71.053369          2.184445
         71.053418          2.210526
         71.053467          2.234370
         71.053516          2.255571
         71.053564          2.273730
         71.053613          2.288452
         71.053662          2.299353
         71.053711          2.306066
         71.053760          2.308245
         71.053809          2.305566
         71.053857          2.297737
         71.053906          2.284498
         71.053955          2.265623
         71.054004          2.240928
         71.054053          2.210266
         71.054102          2.173536
         71.054150          2.130679
         71.054199          2.081681
         71.054248          2.026577
         71.054297          1.965446
         71.054346          1.898416
         71.054395          1.825663
         71.054443          1.747407
         71.054492          1.663918
         71.054541          1.575505
         71.054590          1.482522
         71.054639          1.385359
         71.054688          1.284444
         71.054736          1.180236
         71.054785          1.073220
         71.054834          0.963911
         71.054883          0.852842
         71.054932          0.740565
         71.054980          0.627645
         71.055029          0.514660
         71.055078          0.402190
         71.055127          0.290819
         71.055176          0.181124
         71.055225          0.073679
         71.055273         -0.030960
         71.055322         -0.132249
         71.055371         -0.229669
         71.055420         -0.322724
         71.055469         -0.410948
         71.055518         -0.493908
         71.055566         -0.571206
         71.055615         -0.642483
         71.055664         -0.707424
         71.055713         -0.765759
         71.055762         -0.817267
         71.055811         -0.861777
         71.055859         -0.899171
         71.055908         -0.929384
         71.055957         -0.952403
         71.056006         -0.968264
         71.056055         -0.977053
         71.056104         -0.978897
         71.056152         -0.973966
         71.056201         -0.962468
         71.056250         -0.944642
         71.056299         -0.920758
         71.056348         -0.891110
         71.056396         -0.856016
         71.056445         -0.815812
         71.056494         -0.770851
         71.056543         -0.721498
         71.056592         -0.668124
         71.056641         -0.611109
         71.056689         -0.550832
         71.056738         -0.487673
         71.056787         -0.422005
         71.056836         -0.354195
         71.056885         -0.284599
         71.056934         -0.213562
         71.056982         -0.141414
         71.057031         -0.068469
         71.057080          0.004975
         71.057129          0.078638
         71.057178          0.152256
         71.057227          0.225584
         71.057275          0.298392
         71.057324          0.370470
         71.057373          0.441622
         71.057422          0.511671
         71.057471          0.580458
         71.057520          0.647844
         71.057568          0.713709
         71.057617          0.777957
         71.057666          0.840514
         71.057715          0.901329
         71.057764          0.960378
         71.057812          1.017663
         71.057861          1.073214
         71.057910          1.127086
         71.057959          1.179362
         71.058008          1.230150
         71.058057          1.279583
         71.058105          1.327813
         71.058154          1.375015
         71.058203          1.421375
         71.058252          1.467093
         71.058301          1.512375
         71.058350          1.557430
         71.058398          1.602470
         71.058447          1.647701
         71.058496          1.693326
         71.058545          1.739538
         71.058594          1.786524
         71.058643          1.834459
         71.058691          1.883509
         71.058740          1.933825
         71.058789          1.985548
         71.058838          2.038804
         71.058887          2.093708
         71.058936          2.150357
         71.058984          2.208835
         71.059033          2.269208
         71.059082          2.331525
         71.059131          2.395815
         71.059180          2.462090
         71.059229          2.530338
         71.059277          2.600527
         71.059326          2.672601
         71.059375          2.746486
         71.059424          2.822086
         71.059473          2.899284
         71.059521          2.977947
         71.059570          3.057922
         71.059619          3.139041
         71.059668          3.221116
         71.059717          3.303946
         71.059766          3.387307
         71.059814          3.470961
         71.059863          3.554651
         71.059912          3.638099
         71.059961          3.721010
         71.060010          3.803072
         71.060059          3.883954
         71.060107          3.963308
         71.060156          4.040769
         71.060205          4.115958
         71.060254          4.188479
         71.060303          4.257926
         71.060352          4.323877
         71.060400          4.385905
         71.060449          4.443574
         71.060498          4.496448
         71.060547          4.544091
         71.060596          4.586076
         71.060645          4.621983
         71.060693          4.651406
         71.060742          4.673956
         71.060791          4.689260
         71.060840          4.696966
         71.060889          4.696740
         71.060937          4.688273
         71.060986          4.671279
         71.061035          4.645498
         71.061084          4.610700
         71.061133          4.566685
         71.061182          4.513287
         71.061230          4.450377
         71.061279          4.377863
         71.061328          4.295694
         71.061377          4.203859
         71.061426          4.102388
         71.061475          3.991358
         71.061523          3.870884
         71.061572          3.741131
         71.061621          3.602303
         71.061670          3.454649
         71.061719          3.298461
         71.061768          3.134069
         71.061816          2.961841
         71.061865          2.782178
         71.061914          2.595514
         71.061963          2.402310
         71.062012          2.203055
         71.062061          1.998262
         71.062109          1.788466
         71.062158          1.574219
         71.062207          1.356096
         71.062256          1.134680
         71.062305          0.910571
         71.062354          0.684372
         71.062402          0.456693
         71.062451          0.228140
         71.062500         -0.000681
         71.062549         -0.229179
         71.062598         -0.456772
         71.062646         -0.682899
         71.062695         -0.907020
         71.062744         -1.128620
         71.062793         -1.347212
         71.062842         -1.562342
         71.062891         -1.773585
         71.062939         -1.980550
         71.062988         -2.182878
         71.063037         -2.380239
         71.063086         -2.572333
         71.063135         -2.758883
         71.063184         -2.939637
         71.063232         -3.114363
         71.063281         -3.282847
         71.063330         -3.444894
         71.063379         -3.600322
         71.063428         -3.748968
         71.063477         -3.890685
         71.063525         -4.025338
         71.063574         -4.152814
         71.063623         -4.273013
         71.063672         -4.385854
         71.063721         -4.491277
         71.063770         -4.589240
         71.063818         -4.679723
         71.063867         -4.762731
         71.063916         -4.838291
         71.063965         -4.906454
         71.064014         -4.967297
         71.064063         -5.020918
         71.064111         -5.067439
         71.064160         -5.106999
         71.064209         -5.139758
         71.064258         -5.165886
         71.064307         -5.185570
         71.064355         -5.199007
         71.064404         -5.206403
         71.064453         -5.207977
         71.064502         -5.203954
         71.064551         -5.194568
         71.064600         -5.180062
         71.064648         -5.160682
         71.064697         -5.136683
         71.064746         -5.108318
         71.064795         -5.075843
         71.064844         -5.039509
         71.064893         -4.999563
         71.064941         -4.956243
         71.064990         -4.909776
         71.065039         -4.860375
         71.065088         -4.808237
         71.065137         -4.753535
         71.065186         -4.696428
         71.065234         -4.637049
         71.065283         -4.575513
         71.065332         -4.511916
         71.065381         -4.446340
         71.065430         -4.378852
         71.065479         -4.309516
         71.065527         -4.238389
         71.065576         -4.165524
         71.065625         -4.090979
         71.065674         -4.014809
         71.065723         -3.937074
         71.065771         -3.857833
         71.065820         -3.777144
         71.065869         -3.695065
         71.065918         -3.611656
         71.065967         -3.526970
         71.066016         -3.441060
         71.066064         -3.353977
         71.066113         -3.265766
         71.066162         -3.176469
         71.066211         -3.086122
         71.066260         -2.994755
         71.066309         -2.902395
         71.066357         -2.809062
         71.066406         -2.714768
         71.066455         -2.619524
         71.066504         -2.523335
         71.066553         -2.426203
         71.066602         -2.328132
         71.066650         -2.229123
         71.066699         -2.129183
         71.066748         -2.028321
         71.066797         -1.926556
         71.066846         -1.823914
         71.066895         -1.720431
         71.066943         -1.616154
         71.066992         -1.511139
         71.067041         -1.405451
         71.067090         -1.299160
         71.067139         -1.192341
         71.067188         -1.085067
         71.067236         -0.977412
         71.067285         -0.869444
         71.067334         -0.761227
         71.067383         -0.652817
         71.067432         -0.544269
         71.067480         -0.435633
         71.067529         -0.326960
         71.067578         -0.218302
         71.067627         -0.109717
         71.067676         -0.001269
         71.067725          0.106971
         71.067773          0.214921
         71.067822          0.322493
         71.067871          0.429594
         71.067920          0.536121
         71.067969          0.641973
         71.068018          0.747046
         71.068066          0.851235
         71.068115          0.954443
         71.068164          1.056572
         71.068213          1.157535
         71.068262          1.257247
         71.068311          1.355633
         71.068359          1.452625
         71.068408          1.548161
         71.068457          1.642189
         71.068506          1.734661
         71.068555          1.825535
         71.068604          1.914773
         71.068652          2.002338
         71.068701          2.088189
         71.068750          2.172287
         71.068799          2.254583
         71.068848          2.335023
         71.068896          2.413547
         71.068945          2.490088
         71.068994          2.564569
         71.069043          2.636913
         71.069092          2.707039
         71.069141          2.774864
         71.069189          2.840311
         71.069238          2.903306
         71.069287          2.963780
         71.069336          3.021674
         71.069385          3.076935
         71.069434          3.129518
         71.069482          3.179385
         71.069531          3.226506
         71.069580          3.270856
         71.069629          3.312417
         71.069678          3.351177
         71.069727          3.387127
         71.069775          3.420265
         71.069824          3.450587
         71.069873          3.478090
         71.069922          3.502768
         71.069971          3.524608
         71.070020          3.543589
         71.070068          3.559678
         71.070117          3.572829
         71.070166          3.582985
         71.070215          3.590075
         71.070264          3.594017
         71.070313          3.594714
         71.070361          3.592065
         71.070410          3.585956
         71.070459          3.576269
         71.070508          3.562883
         71.070557          3.545673
         71.070605          3.524513
         71.070654          3.499280
         71.070703          3.469854
         71.070752          3.436121
         71.070801          3.397974
         71.070850          3.355313
         71.070898          3.308050
         71.070947          3.256110
         71.070996          3.199429
         71.071045          3.137956
         71.071094          3.071657
         71.071143          3.000512
         71.071191          2.924519
         71.071240          2.843694
         71.071289          2.758072
         71.071338          2.667705
         71.071387          2.572668
         71.071436          2.473052
         71.071484          2.368970
         71.071533          2.260554
         71.071582          2.147958
         71.071631          2.031355
         71.071680          1.910943
         71.071729          1.786941
         71.071777          1.659597
         71.071826          1.529180
         71.071875          1.395990
         71.071924          1.260350
         71.071973          1.122610
         71.072021          0.983141
         71.072070          0.842339
         71.072119          0.700622
         71.072168          0.558425
         71.072217          0.416201
         71.072266          0.274418
         71.072314          0.133555
         71.072363         -0.005903
         71.072412         -0.143468
         71.072461         -0.278656
         71.072510         -0.410990
         71.072559         -0.540006
         71.072607         -0.665260
         71.072656         -0.786329
         71.072705         -0.902814
         71.072754         -1.014345
         71.072803         -1.120583
         71.072852         -1.221218
         71.072900         -1.315974
         71.072949         -1.404607
         71.072998         -1.486906
         71.073047         -1.562695
         71.073096         -1.631830
         71.073145         -1.694199
         71.073193         -1.749725
         71.073242         -1.798364
         71.073291         -1.840101
         71.073340         -1.874959
         71.073389         -1.902989
         71.073437         -1.924274
         71.073486         -1.938929
         71.073535         -1.947096
         71.073584         -1.948944
         71.073633         -1.944664
         71.073682         -1.934466
         71.073730         -1.918581
         71.073779         -1.897248
         71.073828         -1.870723
         71.073877         -1.839268
         71.073926         -1.803155
         71.073975         -1.762662
         71.074023         -1.718074
         71.074072         -1.669679
         71.074121         -1.617773
         71.074170         -1.562653
         71.074219         -1.504615
         71.074268         -1.443959
         71.074316         -1.380980
         71.074365         -1.315970
         71.074414         -1.249219
         71.074463         -1.181009
         71.074512         -1.111620
         71.074561         -1.041329
         71.074609         -0.970410
         71.074658         -0.899139
         71.074707         -0.827794
         71.074756         -0.756655
         71.074805         -0.686007
         71.074854         -0.616134
         71.074902         -0.547326
         71.074951         -0.479866
         71.075000         -0.414039
         71.075049         -0.350121
         71.075098         -0.288380
         71.075146         -0.229075
         71.075195         -0.172451
         71.075244         -0.118743
         71.075293         -0.068167
         71.075342         -0.020921
         71.075391          0.022814
         71.075439          0.062885
         71.075488          0.099162
         71.075537          0.131548
         71.075586          0.159979
         71.075635          0.184422
         71.075684          0.204883
         71.075732          0.221402
         71.075781          0.234051
         71.075830          0.242937
         71.075879          0.248192
         71.075928          0.249974
         71.075977          0.248464
         71.076025          0.243858
         71.076074          0.236369
         71.076123          0.226217
         71.076172          0.213631
         71.076221          0.198843
         71.076270          0.182087
         71.076318          0.163596
         71.076367          0.143605
         71.076416          0.122343
         71.076465          0.100041
         71.076514          0.076926
         71.076562          0.053221
         71.076611          0.029148
         71.076660          0.004924
         71.076709         -0.019241
         71.076758         -0.043142
         71.076807         -0.066581
         71.076855         -0.089364
         71.076904         -0.111304
         71.076953         -0.132216
         71.077002         -0.151919
         71.077051         -0.170229
         71.077100         -0.186969
         71.077148         -0.201963
         71.077197         -0.215041
         71.077246         -0.226046
         71.077295         -0.234833
         71.077344         -0.241276
         71.077393         -0.245272
         71.077441         -0.246739
         71.077490         -0.245623
         71.077539         -0.241894
         71.077588         -0.235549
         71.077637         -0.226611
         71.077686         -0.215132
         71.077734         -0.201185
         71.077783         -0.184872
         71.077832         -0.166316
         71.077881         -0.145666
         71.077930         -0.123091
         71.077979         -0.098783
         71.078027         -0.072950
         71.078076         -0.045823
         71.078125         -0.017644
         71.078174          0.011325
         71.078223          0.040813
         71.078271          0.070535
         71.078320          0.100199
         71.078369          0.129511
         71.078418          0.158174
         71.078467          0.185895
         71.078516          0.212389
         71.078564          0.237379
         71.078613          0.260602
         71.078662          0.281808
         71.078711          0.300760
         71.078760          0.317234
         71.078809          0.331021
         71.078857          0.341925
         71.078906          0.349764
         71.078955          0.354370
         71.079004          0.355587
         71.079053          0.353278
         71.079102          0.347317
         71.079150          0.337592
         71.079199          0.324006
         71.079248          0.306470
         71.079297          0.284906
         71.079346          0.259243
         71.079395          0.229414
         71.079443          0.195356
         71.079492          0.157007
         71.079541          0.114306
         71.079590          0.067194
         71.079639          0.015613
         71.079688         -0.040490
         71.079736         -0.101162
         71.079785         -0.166441
         71.079834         -0.236351
         71.079883         -0.310898
         71.079932         -0.390071
         71.079980         -0.473832
         71.080029         -0.562119
         71.080078         -0.654842
         71.080127         -0.751882
         71.080176         -0.853094
         71.080225         -0.958301
         71.080273         -1.067304
         71.080322         -1.179876
         71.080371         -1.295769
         71.080420         -1.414714
         71.080469         -1.536422
         71.080518         -1.660593
         71.080566         -1.786911
         71.080615         -1.915049
         71.080664         -2.044674
         71.080713         -2.175445
         71.080762         -2.307015
         71.080811         -2.439033
         71.080859         -2.571140
         71.080908         -2.702974
         71.080957         -2.834167
         71.081006         -2.964341
         71.081055         -3.093115
         71.081104         -3.220094
         71.081152         -3.344876
         71.081201         -3.467049
         71.081250         -3.586191
         71.081299         -3.701873
         71.081348         -3.813660
         71.081396         -3.921113
         71.081445         -4.023795
         71.081494         -4.121274
         71.081543         -4.213128
         71.081592         -4.298949
         71.081641         -4.378347
         71.081689         -4.450954
         71.081738         -4.516426
         71.081787         -4.574444
         71.081836         -4.624719
         71.081885         -4.666990
         71.081934         -4.701026
         71.081982         -4.726624
         71.082031         -4.743610
         71.082080         -4.751842
         71.082129         -4.751206
         71.082178         -4.741620
         71.082227         -4.723028
         71.082275         -4.695410
         71.082324         -4.658772
         71.082373         -4.613153
         71.082422         -4.558620
         71.082471         -4.495268
         71.082520         -4.423221
         71.082568         -4.342627
         71.082617         -4.253663
         71.082666         -4.156526
         71.082715         -4.051441
         71.082764         -3.938654
         71.082813         -3.818434
         71.082861         -3.691071
         71.082910         -3.556880
         71.082959         -3.416196
         71.083008         -3.269373
         71.083057         -3.116788
         71.083105         -2.958835
         71.083154         -2.795923
         71.083203         -2.628479
         71.083252         -2.456937
         71.083301         -2.281743
         71.083350         -2.103348
         71.083398         -1.922204
         71.083447         -1.738762
         71.083496         -1.553472
         71.083545         -1.366779
         71.083594         -1.179123
         71.083643         -0.990936
         71.083691         -0.802646
         71.083740         -0.614674
         71.083789         -0.427435
         71.083838         -0.241338
         71.083887         -0.056784
         71.083936          0.125833
         71.083984          0.306131
         71.084033          0.483736
         71.084082          0.658287
         71.084131          0.829433
         71.084180          0.996839
         71.084229          1.160179
         71.084277          1.319146
         71.084326          1.473441
         71.084375          1.622783
         71.084424          1.766907
         71.084473          1.905562
         71.084521          2.038515
         71.084570          2.165551
         71.084619          2.286476
         71.084668          2.401114
         71.084717          2.509317
         71.084766          2.610960
         71.084814          2.705947
         71.084863          2.794214
         71.084912          2.875729
         71.084961          2.950491
         71.085010          3.018538
         71.085059          3.079932
         71.085107          3.134770
         71.085156          3.183173
         71.085205          3.225286
         71.085254          3.261270
         71.085303          3.291307
         71.085352          3.315590
         71.085400          3.334322
         71.085449          3.347714
         71.085498          3.355982
         71.085547          3.359342
         71.085596          3.358009
         71.085645          3.352194
         71.085693          3.342103
         71.085742          3.327931
         71.085791          3.309868
         71.085840          3.288093
         71.085889          3.262779
         71.085938          3.234087
         71.085986          3.202175
         71.086035          3.167192
         71.086084          3.129281
         71.086133          3.088579
         71.086182          3.045218
         71.086230          2.999325
         71.086279          2.951024
         71.086328          2.900436
         71.086377          2.847682
         71.086426          2.792881
         71.086475          2.736152
         71.086523          2.677613
         71.086572          2.617384
         71.086621          2.555580
         71.086670          2.492319
         71.086719          2.427712
         71.086768          2.361871
         71.086816          2.294904
         71.086865          2.226915
         71.086914          2.158007
         71.086963          2.088278
         71.087012          2.017826
         71.087061          1.946746
         71.087109          1.875133
         71.087158          1.803083
         71.087207          1.730693
         71.087256          1.658068
         71.087305          1.585313
         71.087354          1.512545
         71.087402          1.439885
         71.087451          1.367460
         71.087500          1.295405
         71.087549          1.223857
         71.087598          1.152958
         71.087646          1.082847
         71.087695          1.013668
         71.087744          0.945560
         71.087793          0.878663
         71.087842          0.813115
         71.087891          0.749052
         71.087939          0.686607
         71.087988          0.625909
         71.088037          0.567085
         71.088086          0.510257
         71.088135          0.455541
         71.088184          0.403050
         71.088232          0.352892
         71.088281          0.305167
         71.088330          0.259970
         71.088379          0.217390
         71.088428          0.177508
         71.088477          0.140395
         71.088525          0.106115
         71.088574          0.074724
         71.088623          0.046270
         71.088672          0.020792
         71.088721         -0.001677
         71.088770         -0.021111
         71.088818         -0.037493
         71.088867         -0.050814
         71.088916         -0.061080
         71.088965         -0.068308
         71.089014         -0.072536
         71.089062         -0.073820
         71.089111         -0.072239
         71.089160         -0.067893
         71.089209         -0.060908
         71.089258         -0.051426
         71.089307         -0.039609
         71.089355         -0.025636
         71.089404         -0.009697
         71.089453          0.008009
         71.089502          0.027276
         71.089551          0.047895
         71.089600          0.069658
         71.089648          0.092358
         71.089697          0.115798
         71.089746          0.139786
         71.089795          0.164145
         71.089844          0.188709
         71.089893          0.213327
         71.089941          0.237863
         71.089990          0.262195
         71.090039          0.286213
         71.090088          0.309823
         71.090137          0.332939
         71.090186          0.355488
         71.090234          0.377408
         71.090283          0.398647
         71.090332          0.419165
         71.090381          0.438931
         71.090430          0.457927
         71.090479          0.476143
         71.090527          0.493580
         71.090576          0.510247
         71.090625          0.526163
         71.090674          0.541354
         71.090723          0.555857
         71.090771          0.569719
         71.090820          0.582996
         71.090869          0.595759
         71.090918          0.608088
         71.090967          0.620076
         71.091016          0.631830
         71.091064          0.643465
         71.091113          0.655107
         71.091162          0.666892
         71.091211          0.678961
         71.091260          0.691462
         71.091309          0.704545
         71.091357          0.718359
         71.091406          0.733052
         71.091455          0.748764
         71.091504          0.765624
         71.091553          0.783748
         71.091602          0.803233
         71.091650          0.824155
         71.091699          0.846565
         71.091748          0.870490
         71.091797          0.895927
         71.091846          0.922844
         71.091895          0.951180
         71.091943          0.980846
         71.091992          1.011721
         71.092041          1.043658
         71.092090          1.076478
         71.092139          1.109980
         71.092187          1.143935
         71.092236          1.178089
         71.092285          1.212169
         71.092334          1.245881
         71.092383          1.278916
         71.092432          1.310949
         71.092480          1.341647
         71.092529          1.370666
         71.092578          1.397658
         71.092627          1.422274
         71.092676          1.444163
         71.092725          1.462979
         71.092773          1.478382
         71.092822          1.490039
         71.092871          1.497629
         71.092920          1.500844
         71.092969          1.499389
         71.093018          1.492984
         71.093066          1.481371
         71.093115          1.464308
         71.093164          1.441581
         71.093213          1.413001
         71.093262          1.378414
         71.093311          1.337701
         71.093359          1.290786
         71.093408          1.237638
         71.093457          1.178278
         71.093506          1.112776
         71.093555          1.041258
         71.093604          0.963903
         71.093652          0.880942
         71.093701          0.792659
         71.093750          0.699382
         71.093799          0.601484
         71.093848          0.499378
         71.093896          0.393506
         71.093945          0.284340
         71.093994          0.172371
         71.094043          0.058104
         71.094092         -0.057952
         71.094141         -0.175288
         71.094189         -0.293406
         71.094238         -0.411826
         71.094287         -0.530090
         71.094336         -0.647772
         71.094385         -0.764480
         71.094434         -0.879860
         71.094482         -0.993599
         71.094531         -1.105424
         71.094580         -1.215104
         71.094629         -1.322446
         71.094678         -1.427293
         71.094727         -1.529525
         71.094775         -1.629051
         71.094824         -1.725805
         71.094873         -1.819749
         71.094922         -1.910859
         71.094971         -1.999129
         71.095020         -2.084560
         71.095068         -2.167155
         71.095117         -2.246918
         71.095166         -2.323847
         71.095215         -2.397929
         71.095264         -2.469143
         71.095313         -2.537455
         71.095361         -2.602822
         71.095410         -2.665193
         71.095459         -2.724511
         71.095508         -2.780719
         71.095557         -2.833758
         71.095605         -2.883578
         71.095654         -2.930135
         71.095703         -2.973395
         71.095752         -3.013339
         71.095801         -3.049962
         71.095850         -3.083274
         71.095898         -3.113305
         71.095947         -3.140098
         71.095996         -3.163711
         71.096045         -3.184215
         71.096094         -3.201688
         71.096143         -3.216218
         71.096191         -3.227895
         71.096240         -3.236818
         71.096289         -3.243085
         71.096338         -3.246806
         71.096387         -3.248094
         71.096436         -3.247075
         71.096484         -3.243882
         71.096533         -3.238662
         71.096582         -3.231568
         71.096631         -3.222763
         71.096680         -3.212412
         71.096729         -3.200680
         71.096777         -3.187732
         71.096826         -3.173725
         71.096875         -3.158810
         71.096924         -3.143123
         71.096973         -3.126790
         71.097021         -3.109919
         71.097070         -3.092597
         71.097119         -3.074894
         71.097168         -3.056854
         71.097217         -3.038502
         71.097266         -3.019840
         71.097314         -3.000856
         71.097363         -2.981522
         71.097412         -2.961802
         71.097461         -2.941656
         71.097510         -2.921043
         71.097559         -2.899923
         71.097607         -2.878259
         71.097656         -2.856018
         71.097705         -2.833170
         71.097754         -2.809687
         71.097803         -2.785542
         71.097852         -2.760712
         71.097900         -2.735170
         71.097949         -2.708895
         71.097998         -2.681861
         71.098047         -2.654042
         71.098096         -2.625410
         71.098145         -2.595928
         71.098193         -2.565554
         71.098242         -2.534231
         71.098291         -2.501889
         71.098340         -2.468441
         71.098389         -2.433781
         71.098438         -2.397785
         71.098486         -2.360311
         71.098535         -2.321198
         71.098584         -2.280275
         71.098633         -2.237355
         71.098682         -2.192244
         71.098730         -2.144742
         71.098779         -2.094647
         71.098828         -2.041759
         71.098877         -1.985888
         71.098926         -1.926851
         71.098975         -1.864488
         71.099023         -1.798658
         71.099072         -1.729247
         71.099121         -1.656171
         71.099170         -1.579374
         71.099219         -1.498833
         71.099268         -1.414550
         71.099316         -1.326555
         71.099365         -1.234902
         71.099414         -1.139662
         71.099463         -1.040925
         71.099512         -0.938795
         71.099561         -0.833387
         71.099609         -0.724823
         71.099658         -0.613232
         71.099707         -0.498744
         71.099756         -0.381490
         71.099805         -0.261597
         71.099854         -0.139188
         71.099902         -0.014388
         71.099951          0.112685
         71.100000          0.241907
         71.100049          0.373149
         71.100098          0.506275
         71.100146          0.641136
         71.100195          0.777570
         71.100244          0.915400
         71.100293          1.054436
         71.100342          1.194472
         71.100391          1.335288
         71.100439          1.476651
         71.100488          1.618314
         71.100537          1.760019
         71.100586          1.901492
         71.100635          2.042452
         71.100684          2.182605
         71.100732          2.321651
         71.100781          2.459285
         71.100830          2.595197
         71.100879          2.729076
         71.100928          2.860609
         71.100977          2.989478
         71.101025          3.115364
         71.101074          3.237938
         71.101123          3.356869
         71.101172          3.471816
         71.101221          3.582433
         71.101270          3.688373
         71.101318          3.789289
         71.101367          3.884843
         71.101416          3.974710
         71.101465          4.058585
         71.101514          4.136188
         71.101563          4.207271
         71.101611          4.271622
         71.101660          4.329068
         71.101709          4.379477
         71.101758          4.422763
         71.101807          4.458887
         71.101855          4.487853
         71.101904          4.509714
         71.101953          4.524565
         71.102002          4.532541
         71.102051          4.533818
         71.102100          4.528603
         71.102148          4.517141
         71.102197          4.499706
         71.102246          4.476604
         71.102295          4.448169
         71.102344          4.414769
         71.102393          4.376796
         71.102441          4.334671
         71.102490          4.288835
         71.102539          4.239747
         71.102588          4.187879
         71.102637          4.133707
         71.102686          4.077704
         71.102734          4.020343
         71.102783          3.962083
         71.102832          3.903371
         71.102881          3.844637
         71.102930          3.786295
         71.102979          3.728734
         71.103027          3.672318
         71.103076          3.617382
         71.103125          3.564226
         71.103174          3.513110
         71.103223          3.464251
         71.103271          3.417823
         71.103320          3.373951
         71.103369          3.332715
         71.103418          3.294153
         71.103467          3.258259
         71.103516          3.224992
         71.103564          3.194277
         71.103613          3.166010
         71.103662          3.140059
         71.103711          3.116276
         71.103760          3.094493
         71.103809          3.074532
         71.103857          3.056206
         71.103906          3.039321
         71.103955          3.023683
         71.104004          3.009089
         71.104053          2.995333
         71.104102          2.982205
         71.104150          2.969481
         71.104199          2.956934
         71.104248          2.944325
         71.104297          2.931405
         71.104346          2.917923
         71.104395          2.903623
         71.104443          2.888248
         71.104492          2.871549
         71.104541          2.853284
         71.104590          2.833225
         71.104639          2.811164
         71.104687          2.786916
         71.104736          2.760324
         71.104785          2.731265
         71.104834          2.699657
         71.104883          2.665454
         71.104932          2.628655
         71.104980          2.589296
         71.105029          2.547450
         71.105078          2.503223
         71.105127          2.456746
         71.105176          2.408171
         71.105225          2.357668
         71.105273          2.305418
         71.105322          2.251616
         71.105371          2.196463
         71.105420          2.140176
         71.105469          2.082977
         71.105518          2.025102
         71.105566          1.966799
         71.105615          1.908325
         71.105664          1.849952
         71.105713          1.791962
         71.105762          1.734647
         71.105811          1.678306
         71.105859          1.623243
         71.105908          1.569763
         71.105957          1.518163
         71.106006          1.468729
         71.106055          1.421727
         71.106104          1.377397
         71.106152          1.335947
         71.106201          1.297553
         71.106250          1.262354
         71.106299          1.230454
         71.106348          1.201929
         71.106396          1.176828
         71.106445          1.155181
         71.106494          1.137000
         71.106543          1.122288
         71.106592          1.111040
         71.106641          1.103243
         71.106689          1.098882
         71.106738          1.097935
         71.106787          1.100379
         71.106836          1.106187
         71.106885          1.115330
         71.106934          1.127775
         71.106982          1.143484
         71.107031          1.162413
         71.107080          1.184511
         71.107129          1.209713
         71.107178          1.237940
         71.107227          1.269095
         71.107275          1.303057
         71.107324          1.339684
         71.107373          1.378807
         71.107422          1.420233
         71.107471          1.463743
         71.107520          1.509099
         71.107568          1.556041
         71.107617          1.604293
         71.107666          1.653565
         71.107715          1.703558
         71.107764          1.753967
         71.107812          1.804487
         71.107861          1.854817
         71.107910          1.904667
         71.107959          1.953760
         71.108008          2.001839
         71.108057          2.048670
         71.108105          2.094044
         71.108154          2.137777
         71.108203          2.179714
         71.108252          2.219724
         71.108301          2.257703
         71.108350          2.293570
         71.108398          2.327267
         71.108447          2.358759
         71.108496          2.388028
         71.108545          2.415073
         71.108594          2.439912
         71.108643          2.462573
         71.108691          2.483097
         71.108740          2.501534
         71.108789          2.517945
         71.108838          2.532396
         71.108887          2.544963
         71.108936          2.555730
         71.108984          2.564788
         71.109033          2.572234
         71.109082          2.578174
         71.109131          2.582716
         71.109180          2.585972
         71.109229          2.588056
         71.109277          2.589082
         71.109326          2.589161
         71.109375          2.588407
         71.109424          2.586934
         71.109473          2.584854
         71.109521          2.582284
         71.109570          2.579345
         71.109619          2.576159
         71.109668          2.572854
         71.109717          2.569564
         71.109766          2.566426
         71.109814          2.563584
         71.109863          2.561188
         71.109912          2.559395
         71.109961          2.558369
         71.110010          2.558279
         71.110059          2.559300
         71.110107          2.561604
         71.110156          2.565361
         71.110205          2.570732
         71.110254          2.577862
         71.110303          2.586877
         71.110352          2.597881
         71.110400          2.610950
         71.110449          2.626129
         71.110498          2.643436
         71.110547          2.662853
         71.110596          2.684332
         71.110645          2.707793
         71.110693          2.733127
         71.110742          2.760194
         71.110791          2.788830
         71.110840          2.818846
         71.110889          2.850035
         71.110938          2.882173
         71.110986          2.915020
         71.111035          2.948328
         71.111084          2.981838
         71.111133          3.015285
         71.111182          3.048397
         71.111230          3.080897
         71.111279          3.112504
         71.111328          3.142935
         71.111377          3.171904
         71.111426          3.199128
         71.111475          3.224326
         71.111523          3.247223
         71.111572          3.267554
         71.111621          3.285062
         71.111670          3.299510
         71.111719          3.310673
         71.111768          3.318349
         71.111816          3.322359
         71.111865          3.322549
         71.111914          3.318794
         71.111963          3.311002
         71.112012          3.299116
         71.112061          3.283114
         71.112109          3.263010
         71.112158          3.238854
         71.112207          3.210729
         71.112256          3.178743
         71.112305          3.143031
         71.112354          3.103744
         71.112402          3.061049
         71.112451          3.015123
         71.112500          2.966148
         71.112549          2.914312
         71.112598          2.859802
         71.112646          2.802802
         71.112695          2.743494
         71.112744          2.682055
         71.112793          2.618655
         71.112842          2.553461
         71.112891          2.486635
         71.112939          2.418342
         71.112988          2.348744
         71.113037          2.278013
         71.113086          2.206327
         71.113135          2.133876
         71.113184          2.060860
         71.113232          1.987490
         71.113281          1.913988
         71.113330          1.840585
         71.113379          1.767520
         71.113428          1.695036
         71.113477          1.623382
         71.113525          1.552807
         71.113574          1.483559
         71.113623          1.415883
         71.113672          1.350019
         71.113721          1.286195
         71.113770          1.224632
         71.113818          1.165536
         71.113867          1.109103
         71.113916          1.055510
         71.113965          1.004921
         71.114014          0.957483
         71.114063          0.913325
         71.114111          0.872556
         71.114160          0.835263
         71.114209          0.801510
         71.114258          0.771330
         71.114307          0.744730
         71.114355          0.721682
         71.114404          0.702126
         71.114453          0.685967
         71.114502          0.673078
         71.114551          0.663298
         71.114600          0.656437
         71.114648          0.652278
         71.114697          0.650577
         71.114746          0.651071
         71.114795          0.653477
         71.114844          0.657497
         71.114893          0.662824
         71.114941          0.669142
         71.114990          0.676136
         71.115039          0.683492
         71.115088          0.690904
         71.115137          0.698082
         71.115186          0.704752
         71.115234          0.710663
         71.115283          0.715593
         71.115332          0.719348
         71.115381          0.721769
         71.115430          0.722734
         71.115479          0.722156
         71.115527          0.719989
         71.115576          0.716223
         71.115625          0.710888
         71.115674          0.704046
         71.115723          0.695794
         71.115771          0.686257
         71.115820          0.675584
         71.115869          0.663947
         71.115918          0.651532
         71.115967          0.638538
         71.116016          0.625176
         71.116064          0.611660
         71.116113          0.598211
         71.116162          0.585049
         71.116211          0.572391
         71.116260          0.560451
         71.116309          0.549431
         71.116357          0.539524
         71.116406          0.530905
         71.116455          0.523730
         71.116504          0.518135
         71.116553          0.514232
         71.116602          0.512112
         71.116650          0.511840
         71.116699          0.513458
         71.116748          0.516985
         71.116797          0.522415
         71.116846          0.529715
         71.116895          0.538828
         71.116943          0.549667
         71.116992          0.562120
         71.117041          0.576042
         71.117090          0.591263
         71.117139          0.607585
         71.117188          0.624788
         71.117236          0.642627
         71.117285          0.660843
         71.117334          0.679163
         71.117383          0.697302
         71.117432          0.714971
         71.117480          0.731878
         71.117529          0.747732
         71.117578          0.762244
         71.117627          0.775128
         71.117676          0.786106
         71.117725          0.794903
         71.117773          0.801252
         71.117822          0.804889
         71.117871          0.805560
         71.117920          0.803016
         71.117969          0.797022
         71.118018          0.787352
         71.118066          0.773802
         71.118115          0.756186
         71.118164          0.734346
         71.118213          0.708154
         71.118262          0.677514
         71.118311          0.642365
         71.118359          0.602683
         71.118408          0.558479
         71.118457          0.509801
         71.118506          0.456733
         71.118555          0.399391
         71.118604          0.337926
         71.118652          0.272517
         71.118701          0.203377
         71.118750          0.130743
         71.118799          0.054879
         71.118848         -0.023930
         71.118896         -0.105377
         71.118945         -0.189140
         71.118994         -0.274882
         71.119043         -0.362257
         71.119092         -0.450908
         71.119141         -0.540471
         71.119189         -0.630580
         71.119238         -0.720862
         71.119287         -0.810944
         71.119336         -0.900447
         71.119385         -0.988995
         71.119434         -1.076204
         71.119482         -1.161696
         71.119531         -1.245090
         71.119580         -1.326008
         71.119629         -1.404076
         71.119678         -1.478928
         71.119727         -1.550209
         71.119775         -1.617575
         71.119824         -1.680702
         71.119873         -1.739283
         71.119922         -1.793037
         71.119971         -1.841702
         71.120020         -1.885044
         71.120068         -1.922852
         71.120117         -1.954939
         71.120166         -1.981142
         71.120215         -2.001321
         71.120264         -2.015356
         71.120312         -2.023154
         71.120361         -2.024638
         71.120410         -2.019758
         71.120459         -2.008482
         71.120508         -1.990804
         71.120557         -1.966738
         71.120605         -1.936319
         71.120654         -1.899607
         71.120703         -1.856683
         71.120752         -1.807648
         71.120801         -1.752628
         71.120850         -1.691769
         71.120898         -1.625239
         71.120947         -1.553227
         71.120996         -1.475944
         71.121045         -1.393619
         71.121094         -1.306502
         71.121143         -1.214861
         71.121191         -1.118977
         71.121240         -1.019150
         71.121289         -0.915688
         71.121338         -0.808909
         71.121387         -0.699137
         71.121436         -0.586700
         71.121484         -0.471924
         71.121533         -0.355132
         71.121582         -0.236639
         71.121631         -0.116751
         71.121680          0.004239
         71.121729          0.126047
         71.121777          0.248406
         71.121826          0.371058
         71.121875          0.493755
         71.121924          0.616258
         71.121973          0.738335
         71.122021          0.859756
         71.122070          0.980299
         71.122119          1.099745
         71.122168          1.217882
         71.122217          1.334507
         71.122266          1.449427
         71.122314          1.562465
         71.122363          1.673456
         71.122412          1.782255
         71.122461          1.888733
         71.122510          1.992778
         71.122559          2.094295
         71.122607          2.193206
         71.122656          2.289446
         71.122705          2.382970
         71.122754          2.473743
         71.122803          2.561749
         71.122852          2.646985
         71.122900          2.729460
         71.122949          2.809196
         71.122998          2.886225
         71.123047          2.960583
         71.123096          3.032313
         71.123145          3.101454
         71.123193          3.168047
         71.123242          3.232126
         71.123291          3.293721
         71.123340          3.352855
         71.123389          3.409543
         71.123437          3.463793
         71.123486          3.515610
         71.123535          3.564993
         71.123584          3.611935
         71.123633          3.656430
         71.123682          3.698472
         71.123730          3.738053
         71.123779          3.775171
         71.123828          3.809821
         71.123877          3.842005
         71.123926          3.871721
         71.123975          3.898972
         71.124023          3.923757
         71.124072          3.946074
         71.124121          3.965920
         71.124170          3.983288
         71.124219          3.998171
         71.124268          4.010559
         71.124316          4.020442
         71.124365          4.027813
         71.124414          4.032664
         71.124463          4.034995
         71.124512          4.034809
         71.124561          4.032120
         71.124609          4.026953
         71.124658          4.019346
         71.124707          4.009353
         71.124756          3.997049
         71.124805          3.982529
         71.124854          3.965908
         71.124902          3.947323
         71.124951          3.926934
         71.125000          3.904915
         71.125049          3.881455
         71.125098          3.856757
         71.125146          3.831029
         71.125195          3.804481
         71.125244          3.777324
         71.125293          3.749764
         71.125342          3.721999
         71.125391          3.694218
         71.125439          3.666596
         71.125488          3.639292
         71.125537          3.612451
         71.125586          3.586195
         71.125635          3.560631
         71.125684          3.535838
         71.125732          3.511878
         71.125781          3.488783
         71.125830          3.466564
         71.125879          3.445205
         71.125928          3.424661
         71.125977          3.404863
         71.126025          3.385718
         71.126074          3.367105
         71.126123          3.348883
         71.126172          3.330891
         71.126221          3.312950
         71.126270          3.294871
         71.126318          3.276450
         71.126367          3.257482
         71.126416          3.237753
         71.126465          3.217054
         71.126514          3.195174
         71.126563          3.171913
         71.126611          3.147078
         71.126660          3.120492
         71.126709          3.091993
         71.126758          3.061445
         71.126807          3.028736
         71.126855          2.993780
         71.126904          2.956525
         71.126953          2.916947
         71.127002          2.875056
         71.127051          2.830892
         71.127100          2.784521
         71.127148          2.736039
         71.127197          2.685561
         71.127246          2.633223
         71.127295          2.579177
         71.127344          2.523588
         71.127393          2.466630
         71.127441          2.408487
         71.127490          2.349351
         71.127539          2.289422
         71.127588          2.228909
         71.127637          2.168034
         71.127686          2.107031
         71.127734          2.046151
         71.127783          1.985663
         71.127832          1.925855
         71.127881          1.867034
         71.127930          1.809525
         71.127979          1.753669
         71.128027          1.699820
         71.128076          1.648340
         71.128125          1.599592
         71.128174          1.553938
         71.128223          1.511731
         71.128271          1.473314
         71.128320          1.439007
         71.128369          1.409110
         71.128418          1.383895
         71.128467          1.363601
         71.128516          1.348430
         71.128564          1.338543
         71.128613          1.334053
         71.128662          1.335025
         71.128711          1.341469
         71.128760          1.353341
         71.128809          1.370538
         71.128857          1.392904
         71.128906          1.420227
         71.128955          1.452244
         71.129004          1.488642
         71.129053          1.529064
         71.129102          1.573110
         71.129150          1.620342
         71.129199          1.670286
         71.129248          1.722439
         71.129297          1.776271
         71.129346          1.831229
         71.129395          1.886744
         71.129443          1.942238
         71.129492          1.997122
         71.129541          2.050812
         71.129590          2.102725
         71.129639          2.152291
         71.129688          2.198953
         71.129736          2.242176
         71.129785          2.281452
         71.129834          2.316307
         71.129883          2.346302
         71.129932          2.371046
         71.129980          2.390197
         71.130029          2.403469
         71.130078          2.410636
         71.130127          2.411531
         71.130176          2.406054
         71.130225          2.394165
         71.130273          2.375890
         71.130322          2.351312
         71.130371          2.320575
         71.130420          2.283874
         71.130469          2.241455
         71.130518          2.193605
         71.130566          2.140649
         71.130615          2.082942
         71.130664          2.020859
         71.130713          1.954789
         71.130762          1.885125
         71.130811          1.812258
         71.130859          1.736570
         71.130908          1.658427
         71.130957          1.578175
         71.131006          1.496137
         71.131055          1.412610
         71.131104          1.327864
         71.131152          1.242141
         71.131201          1.155655
         71.131250          1.068594
         71.131299          0.981123
         71.131348          0.893382
         71.131396          0.805498
         71.131445          0.717583
         71.131494          0.629741
         71.131543          0.542074
         71.131592          0.454686
         71.131641          0.367685
         71.131689          0.281189
         71.131738          0.195324
         71.131787          0.110223
         71.131836          0.026029
         71.131885         -0.057116
         71.131934         -0.139067
         71.131982         -0.219688
         71.132031         -0.298849
         71.132080         -0.376437
         71.132129         -0.452353
         71.132178         -0.526518
         71.132227         -0.598866
         71.132275         -0.669348
         71.132324         -0.737920
         71.132373         -0.804546
         71.132422         -0.869185
         71.132471         -0.931790
         71.132520         -0.992299
         71.132568         -1.050634
         71.132617         -1.106694
         71.132666         -1.160358
         71.132715         -1.211481
         71.132764         -1.259895
         71.132813         -1.305409
         71.132861         -1.347811
         71.132910         -1.386873
         71.132959         -1.422350
         71.133008         -1.453982
         71.133057         -1.481507
         71.133105         -1.504657
         71.133154         -1.523167
         71.133203         -1.536783
         71.133252         -1.545266
         71.133301         -1.548397
         71.133350         -1.545985
         71.133398         -1.537871
         71.133447         -1.523930
         71.133496         -1.504078
         71.133545         -1.478273
         71.133594         -1.446519
         71.133643         -1.408862
         71.133691         -1.365397
         71.133740         -1.316261
         71.133789         -1.261635
         71.133838         -1.201743
         71.133887         -1.136845
         71.133936         -1.067237
         71.133984         -0.993246
         71.134033         -0.915223
         71.134082         -0.833545
         71.134131         -0.748609
         71.134180         -0.660829
         71.134229         -0.570634
         71.134277         -0.478466
         71.134326         -0.384781
         71.134375         -0.290042
         71.134424         -0.194720
         71.134473         -0.099290
         71.134521         -0.004226
         71.134570          0.090002
         71.134619          0.182935
         71.134668          0.274132
         71.134717          0.363178
         71.134766          0.449685
         71.134814          0.533305
         71.134863          0.613736
         71.134912          0.690724
         71.134961          0.764070
         71.135010          0.833636
         71.135059          0.899347
         71.135107          0.961189
         71.135156          1.019213
         71.135205          1.073532
         71.135254          1.124316
         71.135303          1.171788
         71.135352          1.216216
         71.135400          1.257906
         71.135449          1.297190
         71.135498          1.334418
         71.135547          1.369950
         71.135596          1.404142
         71.135645          1.437340
         71.135693          1.469876
         71.135742          1.502057
         71.135791          1.534168
         71.135840          1.566468
         71.135889          1.599189
         71.135937          1.632540
         71.135986          1.666706
         71.136035          1.701852
         71.136084          1.738125
         71.136133          1.775655
         71.136182          1.814558
         71.136230          1.854936
         71.136279          1.896877
         71.136328          1.940460
         71.136377          1.985749
         71.136426          2.032799
         71.136475          2.081652
         71.136523          2.132335
         71.136572          2.184861
         71.136621          2.239225
         71.136670          2.295404
         71.136719          2.353358
         71.136768          2.413023
         71.136816          2.474319
         71.136865          2.537146
         71.136914          2.601384
         71.136963          2.666899
         71.137012          2.733542
         71.137061          2.801146
         71.137109          2.869529
         71.137158          2.938490
         71.137207          3.007810
         71.137256          3.077247
         71.137305          3.146536
         71.137354          3.215385
         71.137402          3.283474
         71.137451          3.350454
         71.137500          3.415945
         71.137549          3.479537
         71.137598          3.540792
         71.137646          3.599241
         71.137695          3.654389
         71.137744          3.705717
         71.137793          3.752685
         71.137842          3.794739
         71.137891          3.831318
         71.137939          3.861860
         71.137988          3.885813
         71.138037          3.902642
         71.138086          3.911840
         71.138135          3.912938
         71.138184          3.905513
         71.138232          3.889199
         71.138281          3.863696
         71.138330          3.828780
         71.138379          3.784312
         71.138428          3.730246
         71.138477          3.666640
         71.138525          3.593655
         71.138574          3.511568
         71.138623          3.420769
         71.138672          3.321765
         71.138721          3.215184
         71.138770          3.101770
         71.138818          2.982387
         71.138867          2.858016
         71.138916          2.729757
         71.138965          2.598822
         71.139014          2.466539
         71.139062          2.334341
         71.139111          2.203764
         71.139160          2.076441
         71.139209          1.954094
         71.139258          1.838526
         71.139307          1.731610
         71.139355          1.635281
         71.139404          1.551525
         71.139453          1.482362
         71.139502          1.429835
         71.139551          1.395988
         71.139600          1.382848
         71.139648          1.392403
         71.139697          1.426571
         71.139746          1.487183
         71.139795          1.575946
         71.139844          1.694424
         71.139893          1.844001
         71.139941          2.025865
         71.139990          2.240975
         71.140039          2.490047
         71.140088          2.773531
         71.140137          3.091607
         71.140186          3.444170
         71.140234          3.830828
         71.140283          4.250904
         71.140332          4.703433
         71.140381          5.187162
         71.140430          5.700554
         71.140479          6.241783
         71.140527          6.808739
         71.140576          7.399027
         71.140625          8.009977
         71.140674          8.638657
         71.140723          9.281890
         71.140771          9.936291
         71.140820         10.598290
         71.140869         11.264177
         71.140918         11.930137
         71.140967         12.592283
         71.141016         13.246696
         71.141064         13.889448
         71.141113         14.516627
         71.141162         15.124357
         71.141211         15.708821
         71.141260         16.266272
         71.141309         16.793053
         71.141357         17.285616
         71.141406         17.740534
         71.141455         18.154528
         71.141504         18.524477
         71.141553         18.847437
         71.141602         19.120668
         71.141650         19.341646
         71.141699         19.508085
         71.141748         19.617966
         71.141797         19.669554
         71.141846         19.661425
         71.141895         19.592489
         71.141943         19.462013
         71.141992         19.269634
         71.142041         19.015385
         71.142090         18.699703
         71.142139         18.323442
         71.142188         17.887886
         71.142236         17.394753
         71.142285         16.846201
         71.142334         16.244837
         71.142383         15.593698
         71.142432         14.896251
         71.142480         14.156361
         71.142529         13.378262
         71.142578         12.566510
         71.142627         11.725930
         71.142676         10.861553
         71.142725          9.978556
         71.142773          9.082194
         71.142822          8.177752
         71.142871          7.270480
         71.142920          6.365568
         71.142969          5.468097
         71.143018          4.583025
         71.143066          3.715164
         71.143115          2.869166
         71.143164          2.049518
         71.143213          1.260531
         71.143262          0.506333
         71.143311         -0.209140
         71.143359         -0.882156
         71.143408         -1.509198
         71.143457         -2.086985
         71.143506         -2.612491
         71.143555         -3.082967
         71.143604         -3.495968
         71.143652         -3.849382
         71.143701         -4.141454
         71.143750         -4.370821
         71.143799         -4.536530
         71.143848         -4.638074
         71.143896         -4.675404
         71.143945         -4.648948
         71.143994         -4.559622
         71.144043         -4.408828
         71.144092         -4.198447
         71.144141         -3.930822
         71.144189         -3.608733
         71.144238         -3.235360
         71.144287         -2.814244
         71.144336         -2.349239
         71.144385         -1.844458
         71.144434         -1.304225
         71.144482         -0.733015
         71.144531         -0.135412
         71.144580          0.483947
         71.144629          1.120404
         71.144678          1.769325
         71.144727          2.426122
         71.144775          3.086287
         71.144824          3.745408
         71.144873          4.399203
         71.144922          5.043538
         71.144971          5.674458
         71.145020          6.288219
         71.145068          6.881321
         71.145117          7.450537
         71.145166          7.992947
         71.145215          8.505954
         71.145264          8.987301
         71.145313          9.435073
         71.145361          9.847691
         71.145410         10.223900
         71.145459         10.562756
         71.145508         10.863604
         71.145557         11.126065
         71.145605         11.350031
         71.145654         11.535642
         71.145703         11.683291
         71.145752         11.793612
         71.145801         11.867469
         71.145850         11.905944
         71.145898         11.910322
         71.145947         11.882070
         71.145996         11.822814
         71.146045         11.734321
         71.146094         11.618471
         71.146143         11.477239
         71.146191         11.312670
         71.146240         11.126858
         71.146289         10.921919
         71.146338         10.699971
         71.146387         10.463101
         71.146436         10.213345
         71.146484          9.952660
         71.146533          9.682910
         71.146582          9.405848
         71.146631          9.123101
         71.146680          8.836173
         71.146729          8.546429
         71.146777          8.255102
         71.146826          7.963288
         71.146875          7.671945
         71.146924          7.381895
         71.146973          7.093828
         71.147021          6.808309
         71.147070          6.525790
         71.147119          6.246628
         71.147168          5.971105
         71.147217          5.699449
         71.147266          5.431859
         71.147314          5.168523
         71.147363          4.909637
         71.147412          4.655412
         71.147461          4.406085
         71.147510          4.161926
         71.147559          3.923246
         71.147607          3.690408
         71.147656          3.463837
         71.147705          3.244044
         71.147754          3.031644
         71.147803          2.827370
         71.147852          2.632093
         71.147900          2.446823
         71.147949          2.272713
         71.147998          2.111042
         71.148047          1.963201
         71.148096          1.830666
         71.148145          1.714965
         71.148193          1.617649
         71.148242          1.540252
         71.148291          1.484260
         71.148340          1.451071
         71.148389          1.441957
         71.148438          1.458029
         71.148486          1.500201
         71.148535          1.569151
         71.148584          1.665301
         71.148633          1.788789
         71.148682          1.939456
         71.148730          2.116842
         71.148779          2.320188
         71.148828          2.548442
         71.148877          2.800276
         71.148926          3.074103
         71.148975          3.368099
         71.149023          3.680225
         71.149072          4.008255
         71.149121          4.349802
         71.149170          4.702342
         71.149219          5.063247
         71.149268          5.429804
         71.149316          5.799244
         71.149365          6.168765
         71.149414          6.535546
         71.149463          6.896775
         71.149512          7.249665
         71.149561          7.591473
         71.149609          7.919531
         71.149658          8.231267
         71.149707          8.524234
         71.149756          8.796144
         71.149805          9.044892
         71.149854          9.268584
         71.149902          9.465558
         71.149951          9.634403
         71.150000          9.773971
         71.150049          9.883387
         71.150098          9.962056
         71.150146         10.009668
         71.150195         10.026197
         71.150244         10.011906
         71.150293          9.967337
         71.150342          9.893315
         71.150391          9.790936
         71.150439          9.661550
         71.150488          9.506750
         71.150537          9.328353
         71.150586          9.128377
         71.150635          8.909018
         71.150684          8.672627
         71.150732          8.421685
         71.150781          8.158772
         71.150830          7.886532
         71.150879          7.607648
         71.150928          7.324794
         71.150977          7.040599
         71.151025          6.757606
         71.151074          6.478228
         71.151123          6.204719
         71.151172          5.939132
         71.151221          5.683301
         71.151270          5.438812
         71.151318          5.206989
         71.151367          4.988883
         71.151416          4.785267
         71.151465          4.596637
         71.151514          4.423216
         71.151562          4.264976
         71.151611          4.121650
         71.151660          3.992769
         71.151709          3.877688
         71.151758          3.775620
         71.151807          3.685671
         71.151855          3.606865
         71.151904          3.538172
         71.151953          3.478523
         71.152002          3.426833
         71.152051          3.382005
         71.152100          3.342951
         71.152148          3.308606
         71.152197          3.277941
         71.152246          3.249987
         71.152295          3.223855
         71.152344          3.198749
         71.152393          3.173987
         71.152441          3.149014
         71.152490          3.123405
         71.152539          3.096872
         71.152588          3.069266
         71.152637          3.040573
         71.152686          3.010911
         71.152734          2.980529
         71.152783          2.949804
         71.152832          2.919230
         71.152881          2.889420
         71.152930          2.861099
         71.152979          2.835091
         71.153027          2.812310
         71.153076          2.793749
         71.153125          2.780451
         71.153174          2.773490
         71.153223          2.773940
         71.153271          2.782837
         71.153320          2.801144
         71.153369          2.829717
         71.153418          2.869274
         71.153467          2.920370
         71.153516          2.983384
         71.153564          3.058511
         71.153613          3.145772
         71.153662          3.245014
         71.153711          3.355935
         71.153760          3.478088
         71.153809          3.610902
         71.153857          3.753691
         71.153906          3.905661
         71.153955          4.065923
         71.154004          4.233497
         71.154053          4.407329
         71.154102          4.586298
         71.154150          4.769240
         71.154199          4.954967
         71.154248          5.142288
         71.154297          5.330035
         71.154346          5.517086
         71.154395          5.702387
         71.154443          5.884974
         71.154492          6.063994
         71.154541          6.238721
         71.154590          6.408572
         71.154639          6.573122
         71.154687          6.732111
         71.154736          6.885451
         71.154785          7.033219
         71.154834          7.175652
         71.154883          7.313129
         71.154932          7.446154
         71.154980          7.575322
         71.155029          7.701301
         71.155078          7.824790
         71.155127          7.946498
         71.155176          8.067104
         71.155225          8.187230
         71.155273          8.307405
         71.155322          8.428041
         71.155371          8.549403
         71.155420          8.671587
         71.155469          8.794507
         71.155518          8.917891
         71.155566          9.041283
         71.155615          9.164062
         71.155664          9.285464
         71.155713          9.404616
         71.155762          9.520571
         71.155811          9.632342
         71.155859          9.738947
         71.155908          9.839435
         71.155957          9.932919
         71.156006         10.018600
         71.156055         10.095791
         71.156104         10.163935
         71.156152         10.222616
         71.156201         10.271573
         71.156250         10.310708
         71.156299         10.340086
         71.156348         10.359940
         71.156396         10.370658
         71.156445         10.372779
         71.156494         10.366975
         71.156543         10.354038
         71.156592         10.334858
         71.156641         10.310401
         71.156689         10.281690
         71.156738         10.249783
         71.156787         10.215752
         71.156836         10.180665
         71.156885         10.145568
         71.156934         10.111466
         71.156982         10.079308
         71.157031         10.049971
         71.157080         10.024241
         71.157129         10.002805
         71.157178          9.986221
         71.157227          9.974916
         71.157275          9.969161
         71.157324          9.969061
         71.157373          9.974545
         71.157422          9.985359
         71.157471         10.001062
         71.157520         10.021037
         71.157568         10.044499
         71.157617         10.070518
         71.157666         10.098041
         71.157715         10.125927
         71.157764         10.152977
         71.157813         10.177971
         71.157861         10.199706
         71.157910         10.217022
         71.157959         10.228838
         71.158008         10.234176
         71.158057         10.232177
         71.158105         10.222126
         71.158154         10.203455
         71.158203         10.175756
         71.158252         10.138778
         71.158301         10.092426
         71.158350         10.036758
         71.158398          9.971970
         71.158447          9.898379
         71.158496          9.816417
         71.158545          9.726600
         71.158594          9.629519
         71.158643          9.525817
         71.158691          9.416172
         71.158740          9.301289
         71.158789          9.181889
         71.158838          9.058705
         71.158887          8.932487
         71.158936          8.804000
         71.158984          8.674029
         71.159033          8.543391
         71.159082          8.412930
         71.159131          8.283517
         71.159180          8.156054
         71.159229          8.031455
         71.159277          7.910635
         71.159326          7.794488
         71.159375          7.683868
         71.159424          7.579558
         71.159473          7.482244
         71.159521          7.392485
         71.159570          7.310696
         71.159619          7.237118
         71.159668          7.171811
         71.159717          7.114641
         71.159766          7.065283
         71.159814          7.023227
         71.159863          6.987789
         71.159912          6.958131
         71.159961          6.933282
         71.160010          6.912161
         71.160059          6.893598
         71.160107          6.876363
         71.160156          6.859182
         71.160205          6.840766
         71.160254          6.819825
         71.160303          6.795087
         71.160352          6.765319
         71.160400          6.729343
         71.160449          6.686051
         71.160498          6.634421
         71.160547          6.573530
         71.160596          6.502567
         71.160645          6.420845
         71.160693          6.327805
         71.160742          6.223032
         71.160791          6.106256
         71.160840          5.977366
         71.160889          5.836412
         71.160938          5.683616
         71.160986          5.519374
         71.161035          5.344267
         71.161084          5.159050
         71.161133          4.964652
         71.161182          4.762162
         71.161230          4.552810
         71.161279          4.337941
         71.161328          4.118987
         71.161377          3.897435
         71.161426          3.674796
         71.161475          3.452568
         71.161523          3.232212
         71.161572          3.015120
         71.161621          2.802594
         71.161670          2.595822
         71.161719          2.395864
         71.161768          2.203641
         71.161816          2.019931
         71.161865          1.845374
         71.161914          1.680480
         71.161963          1.525653
         71.162012          1.381211
         71.162061          1.247414
         71.162109          1.124495
         71.162158          1.012679
         71.162207          0.912199
         71.162256          0.823305
         71.162305          0.746261
         71.162354          0.681334
         71.162402          0.628785
         71.162451          0.588845
         71.162500          0.561709
         71.162549          0.547512
         71.162598          0.546328
         71.162646          0.558158
         71.162695          0.582930
         71.162744          0.620496
         71.162793          0.670643
         71.162842          0.733101
         71.162891          0.807554
         71.162939          0.893669
         71.162988          0.991111
         71.163037          1.099571
         71.163086          1.218783
         71.163135          1.348544
         71.163184          1.488715
         71.163232          1.639221
         71.163281          1.800046
         71.163330          1.971212
         71.163379          2.152776
         71.163428          2.344808
         71.163477          2.547387
         71.163525          2.760595
         71.163574          2.984508
         71.163623          3.219196
         71.163672          3.464709
         71.163721          3.721066
         71.163770          3.988236
         71.163818          4.266119
         71.163867          4.554525
         71.163916          4.853158
         71.163965          5.161602
         71.164014          5.479324
         71.164063          5.805673
         71.164111          6.139882
         71.164160          6.481087
         71.164209          6.828328
         71.164258          7.180567
         71.164307          7.536691
         71.164355          7.895532
         71.164404          8.255871
         71.164453          8.616465
         71.164502          8.976057
         71.164551          9.333397
         71.164600          9.687259
         71.164648         10.036444
         71.164697         10.379790
         71.164746         10.716169
         71.164795         11.044475
         71.164844         11.363618
         71.164893         11.672519
         71.164941         11.970105
         71.164990         12.255313
         71.165039         12.527095
         71.165088         12.784430
         71.165137         13.026334
         71.165186         13.251868
         71.165234         13.460150
         71.165283         13.650356
         71.165332         13.821735
         71.165381         13.973607
         71.165430         14.105382
         71.165479         14.216566
         71.165527         14.306774
         71.165576         14.375744
         71.165625         14.423339
         71.165674         14.449551
         71.165723         14.454494
         71.165771         14.438400
         71.165820         14.401605
         71.165869         14.344538
         71.165918         14.267715
         71.165967         14.171741
         71.166016         14.057298
         71.166064         13.925159
         71.166113         13.776181
         71.166162         13.611309
         71.166211         13.431562
         71.166260         13.238030
         71.166309         13.031853
         71.166357         12.814205
         71.166406         12.586281
         71.166455         12.349277
         71.166504         12.104383
         71.166553         11.852772
         71.166602         11.595603
         71.166650         11.334013
         71.166699         11.069124
         71.166748         10.802043
         71.166797         10.533864
         71.166846         10.265680
         71.166895          9.998586
         71.166943          9.733682
         71.166992          9.472086
         71.167041          9.214935
         71.167090          8.963385
         71.167139          8.718605
         71.167187          8.481769
         71.167236          8.254039
         71.167285          8.036548
         71.167334          7.830384
         71.167383          7.636570
         71.167432          7.456054
         71.167480          7.289700
         71.167529          7.138278
         71.167578          7.002464
         71.167627          6.882832
         71.167676          6.779841
         71.167725          6.693826
         71.167773          6.624977
         71.167822          6.573319
         71.167871          6.538696
         71.167920          6.520748
         71.167969          6.518899
         71.168018          6.532363
         71.168066          6.560137
         71.168115          6.601021
         71.168164          6.653638
         71.168213          6.716459
         71.168262          6.787835
         71.168311          6.866032
         71.168359          6.949263
         71.168408          7.035726
         71.168457          7.123636
         71.168506          7.211259
         71.168555          7.296941
         71.168604          7.379131
         71.168652          7.456409
         71.168701          7.527494
         71.168750          7.591255
         71.168799          7.646713
         71.168848          7.693036
         71.168896          7.729531
         71.168945          7.755629
         71.168994          7.770869
         71.169043          7.774887
         71.169092          7.767398
         71.169141          7.748188
         71.169189          7.717103
         71.169238          7.674050
         71.169287          7.618990
         71.169336          7.551949
         71.169385          7.473016
         71.169434          7.382359
         71.169482          7.280236
         71.169531          7.167004
         71.169580          7.043135
         71.169629          6.909220
         71.169678          6.765977
         71.169727          6.614240
         71.169775          6.454954
         71.169824          6.289146
         71.169873          6.117905
         71.169922          5.942344
         71.169971          5.763569
         71.170020          5.582646
         71.170068          5.400571
         71.170117          5.218251
         71.170166          5.036486
         71.170215          4.855966
         71.170264          4.677265
         71.170312          4.500847
         71.170361          4.327077
         71.170410          4.156229
         71.170459          3.988502
         71.170508          3.824031
         71.170557          3.662907
         71.170605          3.505193
         71.170654          3.350935
         71.170703          3.200180
         71.170752          3.052984
         71.170801          2.909416
         71.170850          2.769561
         71.170898          2.633511
         71.170947          2.501356
         71.170996          2.373168
         71.171045          2.248986
         71.171094          2.128806
         71.171143          2.012569
         71.171191          1.900162
         71.171240          1.791423
         71.171289          1.686155
         71.171338          1.584149
         71.171387          1.485204
         71.171436          1.389162
         71.171484          1.295923
         71.171533          1.205475
         71.171582          1.117905
         71.171631          1.033409
         71.171680          0.952289
         71.171729          0.874944
         71.171777          0.801855
         71.171826          0.733565
         71.171875          0.670645
         71.171924          0.613671
         71.171973          0.563193
         71.172021          0.519708
         71.172070          0.483644
         71.172119          0.455337
         71.172168          0.435038
         71.172217          0.422906
         71.172266          0.419026
         71.172314          0.423423
         71.172363          0.436081
         71.172412          0.456963
         71.172461          0.486024
         71.172510          0.523221
         71.172559          0.568517
         71.172607          0.621881
         71.172656          0.683285
         71.172705          0.752695
         71.172754          0.830072
         71.172803          0.915370
         71.172852          1.008531
         71.172900          1.109488
         71.172949          1.218158
         71.172998          1.334441
         71.173047          1.458212
         71.173096          1.589309
         71.173145          1.727524
         71.173193          1.872602
         71.173242          2.024234
         71.173291          2.182060
         71.173340          2.345685
         71.173389          2.514680
         71.173438          2.688602
         71.173486          2.867007
         71.173535          3.049450
         71.173584          3.235499
         71.173633          3.424731
         71.173682          3.616729
         71.173730          3.811083
         71.173779          4.007388
         71.173828          4.205237
         71.173877          4.404223
         71.173926          4.603931
         71.173975          4.803930
         71.174023          5.003756
         71.174072          5.202899
         71.174121          5.400783
         71.174170          5.596750
         71.174219          5.790051
         71.174268          5.979849
         71.174316          6.165229
         71.174365          6.345225
         71.174414          6.518858
         71.174463          6.685170
         71.174512          6.843270
         71.174561          6.992375
         71.174609          7.131837
         71.174658          7.261180
         71.174707          7.380111
         71.174756          7.488544
         71.174805          7.586609
         71.174854          7.674656
         71.174902          7.753261
         71.174951          7.823212
         71.175000          7.885501
         71.175049          7.941290
         71.175098          7.991873
         71.175146          8.038629
         71.175195          8.082965
         71.175244          8.126262
         71.175293          8.169815
         71.175342          8.214788
         71.175391          8.262170
         71.175439          8.312744
         71.175488          8.367065
         71.175537          8.425441
         71.175586          8.487919
         71.175635          8.554281
         71.175684          8.624041
         71.175732          8.696441
         71.175781          8.770470
         71.175830          8.844878
         71.175879          8.918206
         71.175928          8.988818
         71.175977          9.054948
         71.176025          9.114736
         71.176074          9.166276
         71.176123          9.207654
         71.176172          9.236979
         71.176221          9.252422
         71.176270          9.252240
         71.176318          9.234810
         71.176367          9.198664
         71.176416          9.142514
         71.176465          9.065291
         71.176514          8.966163
         71.176563          8.844553
         71.176611          8.700152
         71.176660          8.532913
         71.176709          8.343041
         71.176758          8.130990
         71.176807          7.897442
         71.176855          7.643311
         71.176904          7.369737
         71.176953          7.078101
         71.177002          6.770024
         71.177051          6.447389
         71.177100          6.112332
         71.177148          5.767249
         71.177197          5.414769
         71.177246          5.057736
         71.177295          4.699173
         71.177344          4.342238
         71.177393          3.990180
         71.177441          3.646297
         71.177490          3.313888
         71.177539          2.996212
         71.177588          2.696450
         71.177637          2.417661
         71.177686          2.162760
         71.177734          1.934480
         71.177783          1.735358
         71.177832          1.567723
         71.177881          1.433685
         71.177930          1.335137
         71.177979          1.273766
         71.178027          1.251052
         71.178076          1.268287
         71.178125          1.326572
         71.178174          1.426831
         71.178223          1.569813
         71.178271          1.756093
         71.178320          1.986076
         71.178369          2.260003
         71.178418          2.577944
         71.178467          2.939804
         71.178516          3.345314
         71.178564          3.794029
         71.178613          4.285308
         71.178662          4.818313
         71.178711          5.391987
         71.178760          6.005054
         71.178809          6.656017
         71.178857          7.343166
         71.178906          8.064594
         71.178955          8.818220
         71.179004          9.601809
         71.179053         10.412993
         71.179102         11.249284
         71.179150         12.108069
         71.179199         12.986613
         71.179248         13.882033
         71.179297         14.791286
         71.179346         15.711142
         71.179395         16.638170
         71.179443         17.568724
         71.179492         18.498934
         71.179541         19.424700
         71.179590         20.341696
         71.179639         21.245373
         71.179688         22.130980
         71.179736         22.993580
         71.179785         23.828091
         71.179834         24.629337
         71.179883         25.392118
         71.179932         26.111286
         71.179980         26.781832
         71.180029         27.398979
         71.180078         27.958273
         71.180127         28.455656
         71.180176         28.887550
         71.180225         29.250921
         71.180273         29.543333
         71.180322         29.763010
         71.180371         29.908884
         71.180420         29.980633
         71.180469         29.978708
         71.180518         29.904346
         71.180566         29.759563
         71.180615         29.547131
         71.180664         29.270533
         71.180713         28.933916
         71.180762         28.542030
         71.180811         28.100166
         71.180859         27.614103
         71.180908         27.090042
         71.180957         26.534540
         71.181006         25.954437
         71.181055         25.356762
         71.181104         24.748634
         71.181152         24.137154
         71.181201         23.529278
         71.181250         22.931711
         71.181299         22.350811
         71.181348         21.792498
         71.181396         21.262197
         71.181445         20.764791
         71.181494         20.304600
         71.181543         19.885347
         71.181592         19.510174
         71.181641         19.181606
         71.181689         18.901575
         71.181738         18.671400
         71.181787         18.491796
         71.181836         18.362881
         71.181885         18.284187
         71.181934         18.254684
         71.181982         18.272802
         71.182031         18.336462
         71.182080         18.443104
         71.182129         18.589724
         71.182178         18.772911
         71.182227         18.988884
         71.182275         19.233534
         71.182324         19.502483
         71.182373         19.791142
         71.182422         20.094774
         71.182471         20.408581
         71.182520         20.727774
         71.182568         21.047647
         71.182617         21.363653
         71.182666         21.671455
         71.182715         21.966982
         71.182764         22.246468
         71.182812         22.506485
         71.182861         22.743980
         71.182910         22.956303
         71.182959         23.141232
         71.183008         23.297016
         71.183057         23.422392
         71.183105         23.516600
         71.183154         23.579393
         71.183203         23.611023
         71.183252         23.612207
         71.183301         23.584101
         71.183350         23.528244
         71.183398         23.446507
         71.183447         23.341042
         71.183496         23.214231
         71.183545         23.068647
         71.183594         22.906996
         71.183643         22.732084
         71.183691         22.546776
         71.183740         22.353952
         71.183789         22.156460
         71.183838         21.957079
         71.183887         21.758480
         71.183936         21.563190
         71.183984         21.373556
         71.184033         21.191713
         71.184082         21.019562
         71.184131         20.858732
         71.184180         20.710552
         71.184229         20.576027
         71.184277         20.455807
         71.184326         20.350170
         71.184375         20.259016
         71.184424         20.181875
         71.184473         20.117918
         71.184521         20.065985
         71.184570         20.024612
         71.184619         19.992077
         71.184668         19.966408
         71.184717         19.945431
         71.184766         19.926777
         71.184814         19.907909
         71.184863         19.886156
         71.184912         19.858734
         71.184961         19.822802
         71.185010         19.775501
         71.185059         19.714024
         71.185107         19.635662
         71.185156         19.537865
         71.185205         19.418282
         71.185254         19.274801
         71.185303         19.105576
         71.185352         18.909040
         71.185400         18.683928
         71.185449         18.429264
         71.185498         18.144382
         71.185547         17.828899
         71.185596         17.482697
         71.185645         17.105892
         71.185693         16.698801
         71.185742         16.261885
         71.185791         15.795706
         71.185840         15.300885
         71.185889         14.778074
         71.185937         14.227937
         71.185986         13.651145
         71.186035         13.048388
         71.186084         12.420384
         71.186133         11.767906
         71.186182         11.091788
         71.186230         10.392943
         71.186279          9.672370
         71.186328          8.931157
         71.186377          8.170494
         71.186426          7.391673
         71.186475          6.596101
         71.186523          5.785301
         71.186572          4.960925
         71.186621          4.124746
         71.186670          3.278656
         71.186719          2.424647
         71.186768          1.564797
         71.186816          0.701244
         71.186865         -0.163833
         71.186914         -1.028233
         71.186963         -1.889751
         71.187012         -2.746183
         71.187061         -3.595342
         71.187109         -4.435063
         71.187158         -5.263216
         71.187207         -6.077716
         71.187256         -6.876528
         71.187305         -7.657680
         71.187354         -8.419261
         71.187402         -9.159413
         71.187451         -9.876322
         71.187500        -10.568189
         71.187549        -11.233214
         71.187598        -11.869567
         71.187646        -12.475356
         71.187695        -13.048616
         71.187744        -13.587285
         71.187793        -14.089196
         71.187842        -14.552073
         71.187891        -14.973539
         71.187939        -15.351123
         71.187988        -15.682286
         71.188037        -15.964455
         71.188086        -16.195063
         71.188135        -16.371603
         71.188184        -16.491692
         71.188232        -16.553131
         71.188281        -16.553976
         71.188330        -16.492599
         71.188379        -16.367741
         71.188428        -16.178551
         71.188477        -15.924627
         71.188525        -15.606024
         71.188574        -15.223258
         71.188623        -14.777302
         71.188672        -14.269567
         71.188721        -13.701882
         71.188770        -13.076466
         71.188818        -12.395909
         71.188867        -11.663151
         71.188916        -10.881465
         71.188965        -10.054445
         71.189014         -9.185996
         71.189063         -8.280318
         71.189111         -7.341892
         71.189160         -6.375450
         71.189209         -5.385940
         71.189258         -4.378485
         71.189307         -3.358332
         71.189355         -2.330799
         71.189404         -1.301229
         71.189453         -0.274941
         71.189502          0.742799
         71.189551          1.746815
         71.189600          2.732046
         71.189648          3.693569
         71.189697          4.626630
         71.189746          5.526670
         71.189795          6.389362
         71.189844          7.210645
         71.189893          7.986761
         71.189941          8.714285
         71.189990          9.390158
         71.190039         10.011707
         71.190088         10.576671
         71.190137         11.083209
         71.190186         11.529922
         71.190234         11.915855
         71.190283         12.240515
         71.190332         12.503860
         71.190381         12.706308
         71.190430         12.848724
         71.190479         12.932407
         71.190527         12.959077
         71.190576         12.930856
         71.190625         12.850248
         71.190674         12.720124
         71.190723         12.543694
         71.190771         12.324478
         71.190820         12.066279
         71.190869         11.773130
         71.190918         11.449242
         71.190967         11.098943
         71.191016         10.726613
         71.191064         10.336624
         71.191113          9.933283
         71.191162          9.520784
         71.191211          9.103179
         71.191260          8.684352
         71.191309          8.268006
         71.191357          7.857662
         71.191406          7.456650
         71.191455          7.068115
         71.191504          6.695017
         71.191553          6.340134
         71.191602          6.006072
         71.191650          5.695268
         71.191699          5.410002
         71.191748          5.152400
         71.191797          4.924439
         71.191846          4.727939
         71.191895          4.564557
         71.191943          4.435765
         71.191992          4.342834
         71.192041          4.286815
         71.192090          4.268517
         71.192139          4.288500
         71.192188          4.347074
         71.192236          4.444296
         71.192285          4.579979
         71.192334          4.753704
         71.192383          4.964826
         71.192432          5.212484
         71.192480          5.495611
         71.192529          5.812938
         71.192578          6.163005
         71.192627          6.544168
         71.192676          6.954608
         71.192725          7.392345
         71.192773          7.855240
         71.192822          8.341008
         71.192871          8.847219
         71.192920          9.371305
         71.192969          9.910563
         71.193018         10.462168
         71.193066         11.023182
         71.193115         11.590586
         71.193164         12.161304
         71.193213         12.732242
         71.193262         13.300336
         71.193311         13.862597
         71.193359         14.416162
         71.193408         14.958344
         71.193457         15.486673
         71.193506         15.998953
         71.193555         16.493280
         71.193604         16.968086
         71.193652         17.422138
         71.193701         17.854553
         71.193750         18.264780
         71.193799         18.652573
         71.193848         19.017960
         71.193896         19.361197
         71.193945         19.682722
         71.193994         19.983112
         71.194043         20.263041
         71.194092         20.523243
         71.194141         20.764494
         71.194189         20.987589
         71.194238         21.193338
         71.194287         21.382553
         71.194336         21.556049
         71.194385         21.714640
         71.194434         21.859133
         71.194482         21.990332
         71.194531         22.109020
         71.194580         22.215961
         71.194629         22.311882
         71.194678         22.397461
         71.194727         22.473316
         71.194775         22.539995
         71.194824         22.597960
         71.194873         22.647579
         71.194922         22.689129
         71.194971         22.722786
         71.195020         22.748632
         71.195068         22.766668
         71.195117         22.776814
         71.195166         22.778919
         71.195215         22.772785
         71.195264         22.758165
         71.195313         22.734783
         71.195361         22.702339
         71.195410         22.660534
         71.195459         22.609081
         71.195508         22.547718
         71.195557         22.476223
         71.195605         22.394430
         71.195654         22.302225
         71.195703         22.199560
         71.195752         22.086439
         71.195801         21.962912
         71.195850         21.829060
         71.195898         21.684996
         71.195947         21.530836
         71.195996         21.366720
         71.196045         21.192795
         71.196094         21.009235
         71.196143         20.816256
         71.196191         20.614134
         71.196240         20.403219
         71.196289         20.183971
         71.196338         19.956959
         71.196387         19.722881
         71.196436         19.482574
         71.196484         19.237013
         71.196533         18.987297
         71.196582         18.734646
         71.196631         18.480375
         71.196680         18.225878
         71.196729         17.972582
         71.196777         17.721926
         71.196826         17.475313
         71.196875         17.234076
         71.196924         16.999424
         71.196973         16.772421
         71.197021         16.553938
         71.197070         16.344625
         71.197119         16.144905
         71.197168         15.954941
         71.197217         15.774649
         71.197266         15.603701
         71.197314         15.441541
         71.197363         15.287403
         71.197412         15.140349
         71.197461         14.999292
         71.197510         14.863031
         71.197559         14.730284
         71.197607         14.599715
         71.197656         14.469957
         71.197705         14.339624
         71.197754         14.207324
         71.197803         14.071651
         71.197852         13.931186
         71.197900         13.784482
         71.197949         13.630051
         71.197998         13.466344
         71.198047         13.291739
         71.198096         13.104531
         71.198145         12.902918
         71.198193         12.684999
         71.198242         12.448774
         71.198291         12.192155
         71.198340         11.912966
         71.198389         11.608966
         71.198437         11.277867
         71.198486         10.917361
         71.198535         10.525156
         71.198584         10.099012
         71.198633          9.636795
         71.198682          9.136525
         71.198730          8.596437
         71.198779          8.015033
         71.198828          7.391128
         71.198877          6.723902
         71.198926          6.012928
         71.198975          5.258197
         71.199023          4.460134
         71.199072          3.619605
         71.199121          2.737918
         71.199170          1.816823
         71.199219          0.858497
         71.199268         -0.134467
         71.199316         -1.159086
         71.199365         -2.212024
         71.199414         -3.289638
         71.199463         -4.388029
         71.199512         -5.503111
         71.199561         -6.630669
         71.199609         -7.766423
         71.199658         -8.906077
         71.199707        -10.045363
         71.199756        -11.180071
         71.199805        -12.306059
         71.199854        -13.419278
         71.199902        -14.515773
         71.199951        -15.591695
         71.200000        -16.643326
         71.200049        -17.667093
         71.200098        -18.659603
         71.200146        -19.617672
         71.200195        -20.538351
         71.200244        -21.418955
         71.200293        -22.257065
         71.200342        -23.050535
         71.200391        -23.797476
         71.200439        -24.496233
         71.200488        -25.145357
         71.200537        -25.743563
         71.200586        -26.289701
         71.200635        -26.782722
         71.200684        -27.221647
         71.200732        -27.605560
         71.200781        -27.933594
         71.200830        -28.204935
         71.200879        -28.418839
         71.200928        -28.574642
         71.200977        -28.671803
         71.201025        -28.709906
         71.201074        -28.688705
         71.201123        -28.608143
         71.201172        -28.468355
         71.201221        -28.269693
         71.201270        -28.012712
         71.201318        -27.698168
         71.201367        -27.326998
         71.201416        -26.900307
         71.201465        -26.419342
         71.201514        -25.885479
         71.201562        -25.300203
         71.201611        -24.665102
         71.201660        -23.981852
         71.201709        -23.252216
         71.201758        -22.478039
         71.201807        -21.661236
         71.201855        -20.803774
         71.201904        -19.907667
         71.201953        -18.974943
         71.202002        -18.007626
         71.202051        -17.007708
         71.202100        -15.977126
         71.202148        -14.917752
         71.202197        -13.831372
         71.202246        -12.719694
         71.202295        -11.584357
         71.202344        -10.426956
         71.202393         -9.249077
         71.202441         -8.052347
         71.202490         -6.838487
         71.202539         -5.609367
         71.202588         -4.367063
         71.202637         -3.113890
         71.202686         -1.852434
         71.202734         -0.585558
         71.202783          0.683614
         71.202832          1.951713
         71.202881          3.215166
         71.202930          4.470222
         71.202979          5.712993
         71.203027          6.939476
         71.203076          8.145583
         71.203125          9.327160
         71.203174         10.480021
         71.203223         11.599980
         71.203271         12.682894
         71.203320         13.724701
         71.203369         14.721474
         71.203418         15.669450
         71.203467         16.565067
         71.203516         17.404974
         71.203564         18.186049
         71.203613         18.905390
         71.203662         19.560333
         71.203711         20.148457
         71.203760         20.667601
         71.203809         21.115889
         71.203857         21.491774
         71.203906         21.794067
         71.203955         22.021978
         71.204004         22.175154
         71.204053         22.253695
         71.204102         22.258198
         71.204150         22.189760
         71.204199         22.049997
         71.204248         21.841059
         71.204297         21.565615
         71.204346         21.226854
         71.204395         20.828451
         71.204443         20.374531
         71.204492         19.869614
         71.204541         19.318558
         71.204590         18.726484
         71.204639         18.098721
         71.204688         17.440737
         71.204736         16.758093
         71.204785         16.056393
         71.204834         15.341236
         71.204883         14.618183
         71.204932         13.892701
         71.204980         13.170129
         71.205029         12.455623
         71.205078         11.754120
         71.205127         11.070299
         71.205176         10.408553
         71.205225          9.772963
         71.205273          9.167284
         71.205322          8.594933
         71.205371          8.058969
         71.205420          7.562078
         71.205469          7.106561
         71.205518          6.694307
         71.205566          6.326792
         71.205615          6.005069
         71.205664          5.729777
         71.205713          5.501154
         71.205762          5.319054
         71.205811          5.182970
         71.205859          5.092047
         71.205908          5.045097
         71.205957          5.040600
         71.206006          5.076709
         71.206055          5.151258
         71.206104          5.261780
         71.206152          5.405528
         71.206201          5.579522
         71.206250          5.780597
         71.206299          6.005460
         71.206348          6.250742
         71.206396          6.513051
         71.206445          6.789005
         71.206494          7.075264
         71.206543          7.368546
         71.206592          7.665646
         71.206641          7.963437
         71.206689          8.258886
         71.206738          8.549071
         71.206787          8.831187
         71.206836          9.102566
         71.206885          9.360690
         71.206934          9.603205
         71.206982          9.827936
         71.207031         10.032905
         71.207080         10.216340
         71.207129         10.376712
         71.207178         10.512748
         71.207227         10.623467
         71.207275         10.708204
         71.207324         10.766633
         71.207373         10.798778
         71.207422         10.805019
         71.207471         10.786085
         71.207520         10.743037
         71.207568         10.677241
         71.207617         10.590345
         71.207666         10.484241
         71.207715         10.361036
         71.207764         10.223006
         71.207813         10.072564
         71.207861          9.912209
         71.207910          9.744480
         71.207959          9.571908
         71.208008          9.396964
         71.208057          9.222022
         71.208105          9.049318
         71.208154          8.880933
         71.208203          8.718772
         71.208252          8.564567
         71.208301          8.419877
         71.208350          8.286094
         71.208398          8.164449
         71.208447          8.056023
         71.208496          7.961752
         71.208545          7.882449
         71.208594          7.818812
         71.208643          7.771459
         71.208691          7.740951
         71.208740          7.727831
         71.208789          7.732654
         71.208838          7.756005
         71.208887          7.798518
         71.208936          7.860866
         71.208984          7.943745
         71.209033          8.047850
         71.209082          8.173834
         71.209131          8.322275
         71.209180          8.493631
         71.209229          8.688204
         71.209277          8.906098
         71.209326          9.147186
         71.209375          9.411060
         71.209424          9.697000
         71.209473         10.003929
         71.209521         10.330399
         71.209570         10.674573
         71.209619         11.034245
         71.209668         11.406881
         71.209717         11.789676
         71.209766         12.179642
         71.209814         12.573700
         71.209863         12.968779
         71.209912         13.361901
         71.209961         13.750267
         71.210010         14.131304
         71.210059         14.502707
         71.210107         14.862450
         71.210156         15.208780
         71.210205         15.540192
         71.210254         15.855390
         71.210303         16.153233
         71.210352         16.432686
         71.210400         16.692757
         71.210449         16.932434
         71.210498         17.150654
         71.210547         17.346251
         71.210596         17.517941
         71.210645         17.664324
         71.210693         17.783892
         71.210742         17.875065
         71.210791         17.936235
         71.210840         17.965836
         71.210889         17.962399
         71.210938         17.924627
         71.210986         17.851467
         71.211035         17.742161
         71.211084         17.596298
         71.211133         17.413843
         71.211182         17.195154
         71.211230         16.940973
         71.211279         16.652411
         71.211328         16.330910
         71.211377         15.978205
         71.211426         15.596275
         71.211475         15.187298
         71.211523         14.753598
         71.211572         14.297613
         71.211621         13.821853
         71.211670         13.328871
         71.211719         12.821246
         71.211768         12.301562
         71.211816         11.772406
         71.211865         11.236357
         71.211914         10.695997
         71.211963         10.153914
         71.212012          9.612704
         71.212061          9.074977
         71.212109          8.543352
         71.212158          8.020443
         71.212207          7.508837
         71.212256          7.011060
         71.212305          6.529538
         71.212354          6.066554
         71.212402          5.624197
         71.212451          5.204327
         71.212500          4.808532
         71.212549          4.438097
         71.212598          4.093990
         71.212646          3.776843
         71.212695          3.486953
         71.212744          3.224288
         71.212793          2.988497
         71.212842          2.778930
         71.212891          2.594659
         71.212939          2.434498
         71.212988          2.297021
         71.213037          2.180578
         71.213086          2.083304
         71.213135          2.003119
         71.213184          1.937736
         71.213232          1.884657
         71.213281          1.841186
         71.213330          1.804447
         71.213379          1.771415
         71.213428          1.738953
         71.213477          1.703873
         71.213525          1.662987
         71.213574          1.613174
         71.213623          1.551435
         71.213672          1.474949
         71.213721          1.381121
         71.213770          1.267621
         71.213818          1.132419
         71.213867          0.973810
         71.213916          0.790435
         71.213965          0.581291
         71.214014          0.345735
         71.214062          0.083477
         71.214111         -0.205437
         71.214160         -0.520642
         71.214209         -0.861486
         71.214258         -1.227045
         71.214307         -1.616151
         71.214355         -2.027396
         71.214404         -2.459148
         71.214453         -2.909549
         71.214502         -3.376523
         71.214551         -3.857779
         71.214600         -4.350830
         71.214648         -4.853009
         71.214697         -5.361501
         71.214746         -5.873373
         71.214795         -6.385609
         71.214844         -6.895144
         71.214893         -7.398899
         71.214941         -7.893813
         71.214990         -8.376874
         71.215039         -8.845154
         71.215088         -9.295840
         71.215137         -9.726274
         71.215186        -10.133990
         71.215234        -10.516749
         71.215283        -10.872572
         71.215332        -11.199764
         71.215381        -11.496936
         71.215430        -11.763014
         71.215479        -11.997240
         71.215527        -12.199179
         71.215576        -12.368710
         71.215625        -12.506025
         71.215674        -12.611633
         71.215723        -12.686349
         71.215771        -12.731294
         71.215820        -12.747888
         71.215869        -12.737831
         71.215918        -12.703085
         71.215967        -12.645831
         71.216016        -12.568432
         71.216064        -12.473386
         71.216113        -12.363269
         71.216162        -12.240685
         71.216211        -12.108220
         71.216260        -11.968391
         71.216309        -11.823609
         71.216357        -11.676143
         71.216406        -11.528086
         71.216455        -11.381335
         71.216504        -11.237564
         71.216553        -11.098213
         71.216602        -10.964477
         71.216650        -10.837315
         71.216699        -10.717459
         71.216748        -10.605444
         71.216797        -10.501641
         71.216846        -10.406293
         71.216895        -10.319553
         71.216943        -10.241519
         71.216992        -10.172254
         71.217041        -10.111796
         71.217090        -10.060163
         71.217139        -10.017338
         71.217187         -9.983259
         71.217236         -9.957812
         71.217285         -9.940816
         71.217334         -9.932031
         71.217383         -9.931158
         71.217432         -9.937859
         71.217480         -9.951756
         71.217529         -9.972445
         71.217578         -9.999496
         71.217627        -10.032442
         71.217676        -10.070772
         71.217725        -10.113914
         71.217773        -10.161230
         71.217822        -10.212018
         71.217871        -10.265519
         71.217920        -10.320941
         71.217969        -10.377484
         71.218018        -10.434373
         71.218066        -10.490885
         71.218115        -10.546372
         71.218164        -10.600274
         71.218213        -10.652121
         71.218262        -10.701526
         71.218311        -10.748181
         71.218359        -10.791842
         71.218408        -10.832303
         71.218457        -10.869393
         71.218506        -10.902946
         71.218555        -10.932785
         71.218604        -10.958693
         71.218652        -10.980392
         71.218701        -10.997523
         71.218750        -11.009624
         71.218799        -11.016122
         71.218848        -11.016336
         71.218896        -11.009488
         71.218945        -10.994718
         71.218994        -10.971113
         71.219043        -10.937732
         71.219092        -10.893621
         71.219141        -10.837837
         71.219189        -10.769456
         71.219238        -10.687573
         71.219287        -10.591315
         71.219336        -10.479836
         71.219385        -10.352322
         71.219434        -10.207999
         71.219482        -10.046139
         71.219531         -9.866058
         71.219580         -9.667121
         71.219629         -9.448730
         71.219678         -9.210310
         71.219727         -8.951296
         71.219775         -8.671112
         71.219824         -8.369161
         71.219873         -8.044814
         71.219922         -7.697423
         71.219971         -7.326325
         71.220020         -6.930868
         71.220068         -6.510427
         71.220117         -6.064435
         71.220166         -5.592394
         71.220215         -5.093897
         71.220264         -4.568636
         71.220313         -4.016419
         71.220361         -3.437182
         71.220410         -2.831006
         71.220459         -2.198143
         71.220508         -1.539037
         71.220557         -0.854355
         71.220605         -0.145001
         71.220654          0.587865
         71.220703          1.342825
         71.220752          2.118213
         71.220801          2.912127
         71.220850          3.722454
         71.220898          4.546894
         71.220947          5.382991
         71.220996          6.228152
         71.221045          7.079667
         71.221094          7.934730
         71.221143          8.790451
         71.221191          9.643874
         71.221240         10.491990
         71.221289         11.331761
         71.221338         12.160144
         71.221387         12.974108
         71.221436         13.770663
         71.221484         14.546884
         71.221533         15.299923
         71.221582         16.027031
         71.221631         16.725563
         71.221680         17.392994
         71.221729         18.026922
         71.221777         18.625082
         71.221826         19.185341
         71.221875         19.705721
         71.221924         20.184395
         71.221973         20.619690
         71.222021         21.010090
         71.222070         21.354231
         71.222119         21.650890
         71.222168         21.898983
         71.222217         22.097559
         71.222266         22.245790
         71.222314         22.342978
         71.222363         22.388563
         71.222412         22.382137
         71.222461         22.323462
         71.222510         22.212488
         71.222559         22.049385
         71.222607         21.834557
         71.222656         21.568657
         71.222705         21.252615
         71.222754         20.887646
         71.222803         20.475258
         71.222852         20.017267
         71.222900         19.515802
         71.222949         18.973301
         71.222998         18.392511
         71.223047         17.776472
         71.223096         17.128502
         71.223145         16.452162
         71.223193         15.751233
         71.223242         15.029667
         71.223291         14.291544
         71.223340         13.541031
         71.223389         12.782326
         71.223438         12.019611
         71.223486         11.257004
         71.223535         10.498503
         71.223584          9.747942
         71.223633          9.008945
         71.223682          8.284888
         71.223730          7.578866
         71.223779          6.893680
         71.223828          6.231818
         71.223877          5.595467
         71.223926          4.986518
         71.223975          4.406577
         71.224023          3.856985
         71.224072          3.338828
         71.224121          2.852948
         71.224170          2.399952
         71.224219          1.980214
         71.224268          1.593876
         71.224316          1.240857
         71.224365          0.920848
         71.224414          0.633326
         71.224463          0.377555
         71.224512          0.152601
         71.224561         -0.042666
         71.224609         -0.209552
         71.224658         -0.349533
         71.224707         -0.464232
         71.224756         -0.555400
         71.224805         -0.624893
         71.224854         -0.674644
         71.224902         -0.706635
         71.224951         -0.722873
         71.225000         -0.725369
         71.225049         -0.716123
         71.225098         -0.697113
         71.225146         -0.670298
         71.225195         -0.637616
         71.225244         -0.600995
         71.225293         -0.562354
         71.225342         -0.523611
         71.225391         -0.486690
         71.225439         -0.453514
         71.225488         -0.426008
         71.225537         -0.406088
         71.225586         -0.395654
         71.225635         -0.396575
         71.225684         -0.410673
         71.225732         -0.439697
         71.225781         -0.485303
         71.225830         -0.549018
         71.225879         -0.632216
         71.225928         -0.736075
         71.225977         -0.861554
         71.226025         -1.009354
         71.226074         -1.179894
         71.226123         -1.373286
         71.226172         -1.589321
         71.226221         -1.827452
         71.226270         -2.086800
         71.226318         -2.366152
         71.226367         -2.663981
         71.226416         -2.978467
         71.226465         -3.307527
         71.226514         -3.648850
         71.226563         -3.999938
         71.226611         -4.358145
         71.226660         -4.720718
         71.226709         -5.084836
         71.226758         -5.447643
         71.226807         -5.806285
         71.226855         -6.157941
         71.226904         -6.499851
         71.226953         -6.829354
         71.227002         -7.143914
         71.227051         -7.441153
         71.227100         -7.718880
         71.227148         -7.975116
         71.227197         -8.208112
         71.227246         -8.416358
         71.227295         -8.598593
         71.227344         -8.753792
         71.227393         -8.881165
         71.227441         -8.980130
         71.227490         -9.050306
         71.227539         -9.091485
         71.227588         -9.103615
         71.227637         -9.086782
         71.227686         -9.041192
         71.227734         -8.967158
         71.227783         -8.865088
         71.227832         -8.735475
         71.227881         -8.578897
         71.227930         -8.396013
         71.227979         -8.187568
         71.228027         -7.954397
         71.228076         -7.697430
         71.228125         -7.417696
         71.228174         -7.116329
         71.228223         -6.794565
         71.228271         -6.453738
         71.228320         -6.095277
         71.228369         -5.720699
         71.228418         -5.331597
         71.228467         -4.929642
         71.228516         -4.516575
         71.228564         -4.094207
         71.228613         -3.664417
         71.228662         -3.229150
         71.228711         -2.790414
         71.228760         -2.350270
         71.228809         -1.910814
         71.228857         -1.474165
         71.228906         -1.042436
         71.228955         -0.617709
         71.229004         -0.202007
         71.229053          0.202729
         71.229102          0.594673
         71.229150          0.972129
         71.229199          1.333557
         71.229248          1.677587
         71.229297          2.003031
         71.229346          2.308897
         71.229395          2.594386
         71.229443          2.858902
         71.229492          3.102041
         71.229541          3.323585
         71.229590          3.523494
         71.229639          3.701893
         71.229687          3.859057
         71.229736          3.995403
         71.229785          4.111476
         71.229834          4.207941
         71.229883          4.285572
         71.229932          4.345242
         71.229980          4.387911
         71.230029          4.414605
         71.230078          4.426394
         71.230127          4.424372
         71.230176          4.409625
         71.230225          4.383207
         71.230273          4.346121
         71.230322          4.299296
         71.230371          4.243582
         71.230420          4.179741
         71.230469          4.108455
         71.230518          4.030325
         71.230566          3.945888
         71.230615          3.855617
         71.230664          3.759941
         71.230713          3.659245
         71.230762          3.553886
         71.230811          3.444196
         71.230859          3.330497
         71.230908          3.213106
         71.230957          3.092345
         71.231006          2.968555
         71.231055          2.842097
         71.231104          2.713362
         71.231152          2.582781
         71.231201          2.450829
         71.231250          2.318035
         71.231299          2.184997
         71.231348          2.052399
         71.231396          1.921030
         71.231445          1.791804
         71.231494          1.665784
         71.231543          1.544193
         71.231592          1.428431
         71.231641          1.320080
         71.231689          1.220899
         71.231738          1.132821
         71.231787          1.057940
         71.231836          0.998497
         71.231885          0.956855
         71.231934          0.935486
         71.231982          0.936935
         71.232031          0.963794
         71.232080          1.018660
         71.232129          1.104101
         71.232178          1.222601
         71.232227          1.376518
         71.232275          1.568032
         71.232324          1.799096
         71.232373          2.071393
         71.232422          2.386292
         71.232471          2.744816
         71.232520          3.147613
         71.232568          3.594930
         71.232617          4.086604
         71.232666          4.622051
         71.232715          5.200271
         71.232764          5.819854
         71.232812          6.479003
         71.232861          7.175550
         71.232910          7.906992
         71.232959          8.670513
         71.233008          9.463019
         71.233057         10.281167
         71.233105         11.121388
         71.233154         11.979921
         71.233203         12.852837
         71.233252         13.736066
         71.233301         14.625438
         71.233350         15.516710
         71.233398         16.405615
         71.233447         17.287895
         71.233496         18.159351
         71.233545         19.015873
         71.233594         19.853481
         71.233643         20.668337
         71.233691         21.456774
         71.233740         22.215286
         71.233789         22.940538
         71.233838         23.629341
         71.233887         24.278650
         71.233936         24.885530
         71.233984         25.447144
         71.234033         25.960730
         71.234082         26.423592
         71.234131         26.833088
         71.234180         27.186632
         71.234229         27.481707
         71.234277         27.715883
         71.234326         27.886852
         71.234375         27.992472
         71.234424         28.030815
         71.234473         28.000223
         71.234521         27.899372
         71.234570         27.727320
         71.234619         27.483570
         71.234668         27.168108
         71.234717         26.781441
         71.234766         26.324615
         71.234814         25.799223
         71.234863         25.207399
         71.234912         24.551792
         71.234961         23.835533
         71.235010         23.062195
         71.235059         22.235735
         71.235107         21.360445
         71.235156         20.440887
         71.235205         19.481844
         71.235254         18.488256
         71.235303         17.465187
         71.235352         16.417763
         71.235400         15.351147
         71.235449         14.270492
         71.235498         13.180919
         71.235547         12.087481
         71.235596         10.995141
         71.235645          9.908737
         71.235693          8.832968
         71.235742          7.772357
         71.235791          6.731232
         71.235840          5.713701
         71.235889          4.723625
         71.235938          3.764592
         71.235986          2.839897
         71.236035          1.952519
         71.236084          1.105104
         71.236133          0.299951
         71.236182         -0.460994
         71.236230         -1.176133
         71.236279         -1.844214
         71.236328         -2.464304
         71.236377         -3.035774
         71.236426         -3.558268
         71.236475         -4.031677
         71.236523         -4.456116
         71.236572         -4.831897
         71.236621         -5.159519
         71.236670         -5.439650
         71.236719         -5.673123
         71.236768         -5.860925
         71.236816         -6.004193
         71.236865         -6.104204
         71.236914         -6.162375
         71.236963         -6.180255
         71.237012         -6.159523
         71.237061         -6.101995
         71.237109         -6.009627
         71.237158         -5.884521
         71.237207         -5.728931
         71.237256         -5.545264
         71.237305         -5.336072
         71.237354         -5.104033
         71.237402         -4.851929
         71.237451         -4.582606
         71.237500         -4.298939
         71.237549         -4.003794
         71.237598         -3.699990
         71.237646         -3.390273
         71.237695         -3.077293
         71.237744         -2.763596
         71.237793         -2.451614
         71.237842         -2.143668
         71.237891         -1.841968
         71.237939         -1.548613
         71.237988         -1.265591
         71.238037         -0.994772
         71.238086         -0.737901
         71.238135         -0.496590
         71.238184         -0.272300
         71.238232         -0.066331
         71.238281          0.120190
         71.238330          0.286326
         71.238379          0.431337
         71.238428          0.554691
         71.238477          0.656071
         71.238525          0.735377
         71.238574          0.792729
         71.238623          0.828454
         71.238672          0.843083
         71.238721          0.837333
         71.238770          0.812083
         71.238818          0.768357
         71.238867          0.707291
         71.238916          0.630105
         71.238965          0.538081
         71.239014          0.432526
         71.239063          0.314755
         71.239111          0.186063
         71.239160          0.047705
         71.239209         -0.099115
         71.239258         -0.253260
         71.239307         -0.413670
         71.239355         -0.579362
         71.239404         -0.749431
         71.239453         -0.923052
         71.239502         -1.099469
         71.239551         -1.277996
         71.239600         -1.458005
         71.239648         -1.638919
         71.239697         -1.820210
         71.239746         -2.001387
         71.239795         -2.181991
         71.239844         -2.361592
         71.239893         -2.539774
         71.239941         -2.716134
         71.239990         -2.890270
         71.240039         -3.061768
         71.240088         -3.230190
         71.240137         -3.395061
         71.240186         -3.555852
         71.240234         -3.711970
         71.240283         -3.862737
         71.240332         -4.007388
         71.240381         -4.145060
         71.240430         -4.274798
         71.240479         -4.395556
         71.240527         -4.506214
         71.240576         -4.605595
         71.240625         -4.692480
         71.240674         -4.765636
         71.240723         -4.823829
         71.240771         -4.865843
         71.240820         -4.890501
         71.240869         -4.896666
         71.240918         -4.883266
         71.240967         -4.849296
         71.241016         -4.793831
         71.241064         -4.716039
         71.241113         -4.615193
         71.241162         -4.490677
         71.241211         -4.342000
         71.241260         -4.168801
         71.241309         -3.970858
         71.241357         -3.748092
         71.241406         -3.500574
         71.241455         -3.228531
         71.241504         -2.932353
         71.241553         -2.612602
         71.241602         -2.270018
         71.241650         -1.905532
         71.241699         -1.520264
         71.241748         -1.115530
         71.241797         -0.692833
         71.241846         -0.253862
         71.241895          0.199525
         71.241943          0.665320
         71.241992          1.141381
         71.242041          1.625459
         71.242090          2.115225
         71.242139          2.608305
         71.242188          3.102309
         71.242236          3.594869
         71.242285          4.083681
         71.242334          4.566530
         71.242383          5.041334
         71.242432          5.506160
         71.242480          5.959249
         71.242529          6.399030
         71.242578          6.824122
         71.242627          7.233337
         71.242676          7.625677
         71.242725          8.000322
         71.242773          8.356629
         71.242822          8.694111
         71.242871          9.012423
         71.242920          9.311348
         71.242969          9.590772
         71.243018          9.850664
         71.243066         10.091048
         71.243115         10.311987
         71.243164         10.513559
         71.243213         10.695850
         71.243262         10.858945
         71.243311         11.002930
         71.243359         11.127897
         71.243408         11.233966
         71.243457         11.321289
         71.243506         11.390072
         71.243555         11.440588
         71.243604         11.473187
         71.243652         11.488297
         71.243701         11.486429
         71.243750         11.468163
         71.243799         11.434139
         71.243848         11.385043
         71.243896         11.321589
         71.243945         11.244499
         71.243994         11.154493
         71.244043         11.052273
         71.244092         10.938517
         71.244141         10.813876
         71.244189         10.678979
         71.244238         10.534433
         71.244287         10.380838
         71.244336         10.218789
         71.244385         10.048890
         71.244434          9.871759
         71.244482          9.688035
         71.244531          9.498376
         71.244580          9.303468
         71.244629          9.104022
         71.244678          8.900776
         71.244727          8.694494
         71.244775          8.485965
         71.244824          8.276001
         71.244873          8.065434
         71.244922          7.855103
         71.244971          7.645857
         71.245020          7.438531
         71.245068          7.233949
         71.245117          7.032907
         71.245166          6.836170
         71.245215          6.644468
         71.245264          6.458490
         71.245312          6.278885
         71.245361          6.106255
         71.245410          5.941156
         71.245459          5.784091
         71.245508          5.635508
         71.245557          5.495790
         71.245605          5.365260
         71.245654          5.244168
         71.245703          5.132699
         71.245752          5.030963
         71.245801          4.939000
         71.245850          4.856775
         71.245898          4.784180
         71.245947          4.721029
         71.245996          4.667063
         71.246045          4.621945
         71.246094          4.585269
         71.246143          4.556568
         71.246191          4.535322
         71.246240          4.520976
         71.246289          4.512957
         71.246338          4.510691
         71.246387          4.513619
         71.246436          4.521215
         71.246484          4.532997
         71.246533          4.548533
         71.246582          4.567447
         71.246631          4.589417
         71.246680          4.614167
         71.246729          4.641463
         71.246777          4.671105
         71.246826          4.702915
         71.246875          4.736736
         71.246924          4.772429
         71.246973          4.809869
         71.247021          4.848960
         71.247070          4.889632
         71.247119          4.931855
         71.247168          4.975647
         71.247217          5.021080
         71.247266          5.068284
         71.247314          5.117447
         71.247363          5.168817
         71.247412          5.222683
         71.247461          5.279372
         71.247510          5.339231
         71.247559          5.402605
         71.247607          5.469824
         71.247656          5.541181
         71.247705          5.616914
         71.247754          5.697196
         71.247803          5.782119
         71.247852          5.871692
         71.247900          5.965831
         71.247949          6.064367
         71.247998          6.167037
         71.248047          6.273494
         71.248096          6.383305
         71.248145          6.495956
         71.248193          6.610856
         71.248242          6.727337
         71.248291          6.844666
         71.248340          6.962048
         71.248389          7.078634
         71.248437          7.193533
         71.248486          7.305820
         71.248535          7.414539
         71.248584          7.518709
         71.248633          7.617325
         71.248682          7.709361
         71.248730          7.793762
         71.248779          7.869452
         71.248828          7.935336
         71.248877          7.990303
         71.248926          8.033247
         71.248975          8.063076
         71.249023          8.078733
         71.249072          8.079218
         71.249121          8.063604
         71.249170          8.031060
         71.249219          7.980869
         71.249268          7.912446
         71.249316          7.825353
         71.249365          7.719314
         71.249414          7.594226
         71.249463          7.450170
         71.249512          7.287408
         71.249561          7.106390
         71.249609          6.907736
         71.249658          6.692235
         71.249707          6.460820
         71.249756          6.214554
         71.249805          5.954612
         71.249854          5.682261
         71.249902          5.398847
         71.249951          5.105782
         71.250000          4.804527
         71.250049          4.496587
         71.250098          4.183486
         71.250146          3.866764
         71.250195          3.547950
         71.250244          3.228547
         71.250293          2.910020
         71.250342          2.593771
         71.250391          2.281134
         71.250439          1.973363
         71.250488          1.671626
         71.250537          1.377002
         71.250586          1.090480
         71.250635          0.812960
         71.250684          0.545245
         71.250732          0.288040
         71.250781          0.041949
         71.250830         -0.192530
         71.250879         -0.415011
         71.250928         -0.625215
         71.250977         -0.822973
         71.251025         -1.008216
         71.251074         -1.180972
         71.251123         -1.341354
         71.251172         -1.489557
         71.251221         -1.625842
         71.251270         -1.750542
         71.251318         -1.864046
         71.251367         -1.966805
         71.251416         -2.059328
         71.251465         -2.142178
         71.251514         -2.215972
         71.251563         -2.281381
         71.251611         -2.339121
         71.251660         -2.389957
         71.251709         -2.434695
         71.251758         -2.474178
         71.251807         -2.509286
         71.251855         -2.540920
         71.251904         -2.570002
         71.251953         -2.597457
         71.252002         -2.624201
         71.252051         -2.651123
         71.252100         -2.679066
         71.252148         -2.708815
         71.252197         -2.741078
         71.252246         -2.776477
         71.252295         -2.815535
         71.252344         -2.858679
         71.252393         -2.906229
         71.252441         -2.958404
         71.252490         -3.015321
         71.252539         -3.076995
         71.252588         -3.143343
         71.252637         -3.214192
         71.252686         -3.289275
         71.252734         -3.368248
         71.252783         -3.450696
         71.252832         -3.536140
         71.252881         -3.624056
         71.252930         -3.713876
         71.252979         -3.805006
         71.253027         -3.896823
         71.253076         -3.988687
         71.253125         -4.079937
         71.253174         -4.169899
         71.253223         -4.257881
         71.253271         -4.343181
         71.253320         -4.425093
         71.253369         -4.502908
         71.253418         -4.575928
         71.253467         -4.643467
         71.253516         -4.704866
         71.253564         -4.759495
         71.253613         -4.806765
         71.253662         -4.846131
         71.253711         -4.877107
         71.253760         -4.899265
         71.253809         -4.912254
         71.253857         -4.915800
         71.253906         -4.909713
         71.253955         -4.893891
         71.254004         -4.868320
         71.254053         -4.833067
         71.254102         -4.788279
         71.254150         -4.734168
         71.254199         -4.671013
         71.254248         -4.599150
         71.254297         -4.518967
         71.254346         -4.430907
         71.254395         -4.335463
         71.254443         -4.233182
         71.254492         -4.124659
         71.254541         -4.010534
         71.254590         -3.891493
         71.254639         -3.768249
         71.254688         -3.641545
         71.254736         -3.512139
         71.254785         -3.380802
         71.254834         -3.248306
         71.254883         -3.115417
         71.254932         -2.982894
         71.254980         -2.851474
         71.255029         -2.721864
         71.255078         -2.594731
         71.255127         -2.470685
         71.255176         -2.350274
         71.255225         -2.233965
         71.255273         -2.122147
         71.255322         -2.015118
         71.255371         -1.913092
         71.255420         -1.816196
         71.255469         -1.724481
         71.255518         -1.637922
         71.255566         -1.556427
         71.255615         -1.479841
         71.255664         -1.407949
         71.255713         -1.340486
         71.255762         -1.277137
         71.255811         -1.217542
         71.255859         -1.161310
         71.255908         -1.108013
         71.255957         -1.057204
         71.256006         -1.008411
         71.256055         -0.961147
         71.256104         -0.914907
         71.256152         -0.869170
         71.256201         -0.823401
         71.256250         -0.777051
         71.256299         -0.729559
         71.256348         -0.680363
         71.256396         -0.628903
         71.256445         -0.574638
         71.256494         -0.517050
         71.256543         -0.455662
         71.256592         -0.390045
         71.256641         -0.319830
         71.256689         -0.244714
         71.256738         -0.164464
         71.256787         -0.078924
         71.256836          0.011983
         71.256885          0.108255
         71.256934          0.209815
         71.256982          0.316508
         71.257031          0.428109
         71.257080          0.544332
         71.257129          0.664834
         71.257178          0.789230
         71.257227          0.917101
         71.257275          1.048005
         71.257324          1.181488
         71.257373          1.317094
         71.257422          1.454369
         71.257471          1.592872
         71.257520          1.732177
         71.257568          1.871879
         71.257617          2.011595
         71.257666          2.150973
         71.257715          2.289689
         71.257764          2.427449
         71.257813          2.563998
         71.257861          2.699107
         71.257910          2.832586
         71.257959          2.964275
         71.258008          3.094045
         71.258057          3.221800
         71.258105          3.347478
         71.258154          3.471049
         71.258203          3.592522
         71.258252          3.711940
         71.258301          3.829380
         71.258350          3.944949
         71.258398          4.058776
         71.258447          4.171000
         71.258496          4.281752
         71.258545          4.391145
         71.258594          4.499257
         71.258643          4.606115
         71.258691          4.711688
         71.258740          4.815882
         71.258789          4.918535
         71.258838          5.019425
         71.258887          5.118268
         71.258936          5.214729
         71.258984          5.308427
         71.259033          5.398942
         71.259082          5.485816
         71.259131          5.568564
         71.259180          5.646671
         71.259229          5.719598
         71.259277          5.786786
         71.259326          5.847653
         71.259375          5.901607
         71.259424          5.948038
         71.259473          5.986325
         71.259521          6.015845
         71.259570          6.035967
         71.259619          6.046070
         71.259668          6.045542
         71.259717          6.033796
         71.259766          6.010279
         71.259814          5.974484
         71.259863          5.925962
         71.259912          5.864337
         71.259961          5.789310
         71.260010          5.700674
         71.260059          5.598318
         71.260107          5.482237
         71.260156          5.352536
         71.260205          5.209435
         71.260254          5.053276
         71.260303          4.884520
         71.260352          4.703752
         71.260400          4.511670
         71.260449          4.309084
         71.260498          4.096905
         71.260547          3.876131
         71.260596          3.647838
         71.260645          3.413174
         71.260693          3.173348
         71.260742          2.929627
         71.260791          2.683336
         71.260840          2.435851
         71.260889          2.188604
         71.260937          1.943077
         71.260986          1.700797
         71.261035          1.463326
         71.261084          1.232249
         71.261133          1.009168
         71.261182          0.795676
         71.261230          0.593347
         71.261279          0.403722
         71.261328          0.228285
         71.261377          0.068454
         71.261426         -0.074437
         71.261475         -0.199155
         71.261523         -0.304575
         71.261572         -0.389699
         71.261621         -0.453655
         71.261670         -0.495712
         71.261719         -0.515274
         71.261768         -0.511886
         71.261816         -0.485230
         71.261865         -0.435121
         71.261914         -0.361500
         71.261963         -0.264435
         71.262012         -0.144115
         71.262061         -0.000844
         71.262109          0.164960
         71.262158          0.352767
         71.262207          0.561938
         71.262256          0.791729
         71.262305          1.041290
         71.262354          1.309670
         71.262402          1.595815
         71.262451          1.898571
         71.262500          2.216685
         71.262549          2.548803
         71.262598          2.893474
         71.262646          3.249155
         71.262695          3.614214
         71.262744          3.986943
         71.262793          4.365566
         71.262842          4.748251
         71.262891          5.133129
         71.262939          5.518303
         71.262988          5.901861
         71.263037          6.281885
         71.263086          6.656457
         71.263135          7.023672
         71.263184          7.381629
         71.263232          7.728448
         71.263281          8.062266
         71.263330          8.381248
         71.263379          8.683587
         71.263428          8.967518
         71.263477          9.231324
         71.263525          9.473346
         71.263574          9.691994
         71.263623          9.885759
         71.263672         10.053233
         71.263721         10.193113
         71.263770         10.304232
         71.263818         10.385568
         71.263867         10.436274
         71.263916         10.455688
         71.263965         10.443364
         71.264014         10.399073
         71.264062         10.322826
         71.264111         10.214878
         71.264160         10.075730
         71.264209          9.906132
         71.264258          9.707080
         71.264307          9.479810
         71.264355          9.225795
         71.264404          8.946731
         71.264453          8.644526
         71.264502          8.321284
         71.264551          7.979284
         71.264600          7.620950
         71.264648          7.248829
         71.264697          6.865558
         71.264746          6.473835
         71.264795          6.076392
         71.264844          5.675976
         71.264893          5.275328
         71.264941          4.877166
         71.264990          4.484179
         71.265039          4.099010
         71.265088          3.724251
         71.265137          3.362427
         71.265186          3.015992
         71.265234          2.687309
         71.265283          2.378642
         71.265332          2.092142
         71.265381          1.829837
         71.265430          1.593618
         71.265479          1.385227
         71.265527          1.206244
         71.265576          1.058075
         71.265625          0.941932
         71.265674          0.858818
         71.265723          0.809517
         71.265771          0.794573
         71.265820          0.814286
         71.265869          0.868700
         71.265918          0.957607
         71.265967          1.080545
         71.266016          1.236805
         71.266064          1.425436
         71.266113          1.645257
         71.266162          1.894862
         71.266211          2.172626
         71.266260          2.476717
         71.266309          2.805098
         71.266357          3.155538
         71.266406          3.525621
         71.266455          3.912759
         71.266504          4.314205
         71.266553          4.727073
         71.266602          5.148358
         71.266650          5.574959
         71.266699          6.003705
         71.266748          6.431386
         71.266797          6.854779
         71.266846          7.270685
         71.266895          7.675961
         71.266943          8.067550
         71.266992          8.442521
         71.267041          8.798092
         71.267090          9.131658
         71.267139          9.440808
         71.267188          9.723347
         71.267236          9.977290
         71.267285         10.200880
         71.267334         10.392580
         71.267383         10.551075
         71.267432         10.675270
         71.267480         10.764293
         71.267529         10.817490
         71.267578         10.834429
         71.267627         10.814899
         71.267676         10.758908
         71.267725         10.666677
         71.267773         10.538631
         71.267822         10.375399
         71.267871         10.177799
         71.267920          9.946836
         71.267969          9.683686
         71.268018          9.389703
         71.268066          9.066395
         71.268115          8.715425
         71.268164          8.338594
         71.268213          7.937824
         71.268262          7.515132
         71.268311          7.072618
         71.268359          6.612428
         71.268408          6.136742
         71.268457          5.647744
         71.268506          5.147605
         71.268555          4.638470
         71.268604          4.122434
         71.268652          3.601535
         71.268701          3.077735
         71.268750          2.552910
         71.268799          2.028832
         71.268848          1.507158
         71.268896          0.989423
         71.268945          0.477031
         71.268994         -0.028749
         71.269043         -0.526782
         71.269092         -1.016061
         71.269141         -1.495704
         71.269189         -1.964947
         71.269238         -2.423133
         71.269287         -2.869709
         71.269336         -3.304210
         71.269385         -3.726262
         71.269434         -4.135566
         71.269482         -4.531899
         71.269531         -4.915104
         71.269580         -5.285087
         71.269629         -5.641807
         71.269678         -5.985269
         71.269727         -6.315520
         71.269775         -6.632634
         71.269824         -6.936702
         71.269873         -7.227824
         71.269922         -7.506094
         71.269971         -7.771593
         71.270020         -8.024378
         71.270068         -8.264476
         71.270117         -8.491869
         71.270166         -8.706496
         71.270215         -8.908238
         71.270264         -9.096915
         71.270313         -9.272280
         71.270361         -9.434010
         71.270410         -9.581712
         71.270459         -9.714917
         71.270508         -9.833091
         71.270557         -9.935637
         71.270605        -10.021910
         71.270654        -10.091230
         71.270703        -10.142900
         71.270752        -10.176224
         71.270801        -10.190519
         71.270850        -10.185145
         71.270898        -10.159522
         71.270947        -10.113145
         71.270996        -10.045610
         71.271045         -9.956633
         71.271094         -9.846058
         71.271143         -9.713880
         71.271191         -9.560239
         71.271240         -9.385433
         71.271289         -9.189908
         71.271338         -8.974250
         71.271387         -8.739171
         71.271436         -8.485491
         71.271484         -8.214115
         71.271533         -7.926016
         71.271582         -7.622209
         71.271631         -7.303726
         71.271680         -6.971607
         71.271729         -6.626875
         71.271777         -6.270532
         71.271826         -5.903549
         71.271875         -5.526865
         71.271924         -5.141388
         71.271973         -4.748005
         71.272021         -4.347580
         71.272070         -3.940970
         71.272119         -3.529031
         71.272168         -3.112622
         71.272217         -2.692621
         71.272266         -2.269926
         71.272314         -1.845465
         71.272363         -1.420199
         71.272412         -0.995129
         71.272461         -0.571297
         71.272510         -0.149782
         71.272559          0.268297
         71.272607          0.681796
         71.272656          1.089547
         71.272705          1.490375
         71.272754          1.883104
         71.272803          2.266572
         71.272852          2.639639
         71.272900          3.001196
         71.272949          3.350174
         71.272998          3.685555
         71.273047          4.006381
         71.273096          4.311765
         71.273145          4.600908
         71.273193          4.873110
         71.273242          5.127784
         71.273291          5.364465
         71.273340          5.582821
         71.273389          5.782652
         71.273438          5.963891
         71.273486          6.126601
         71.273535          6.270965
         71.273584          6.397282
         71.273633          6.505957
         71.273682          6.597491
         71.273730          6.672474
         71.273779          6.731565
         71.273828          6.775483
         71.273877          6.804985
         71.273926          6.820844
         71.273975          6.823834
         71.274023          6.814704
         71.274072          6.794169
         71.274121          6.762897
         71.274170          6.721511
         71.274219          6.670584
         71.274268          6.610647
         71.274316          6.542197
         71.274365          6.465701
         71.274414          6.381600
         71.274463          6.290315
         71.274512          6.192242
         71.274561          6.087764
         71.274609          5.977246
         71.274658          5.861047
         71.274707          5.739529
         71.274756          5.613064
         71.274805          5.482049
         71.274854          5.346912
         71.274902          5.208120
         71.274951          5.066184
         71.275000          4.921655
         71.275049          4.775126
         71.275098          4.627236
         71.275146          4.478662
         71.275195          4.330127
         71.275244          4.182402
         71.275293          4.036304
         71.275342          3.892701
         71.275391          3.752506
         71.275439          3.616674
         71.275488          3.486187
         71.275537          3.362046
         71.275586          3.245259
         71.275635          3.136818
         71.275684          3.037696
         71.275732          2.948824
         71.275781          2.871085
         71.275830          2.805296
         71.275879          2.752198
         71.275928          2.712444
         71.275977          2.686582
         71.276025          2.675049
         71.276074          2.678166
         71.276123          2.696129
         71.276172          2.729012
         71.276221          2.776774
         71.276270          2.839261
         71.276318          2.916210
         71.276367          3.007264
         71.276416          3.111965
         71.276465          3.229767
         71.276514          3.360035
         71.276562          3.502045
         71.276611          3.654996
         71.276660          3.818011
         71.276709          3.990153
         71.276758          4.170433
         71.276807          4.357827
         71.276855          4.551286
         71.276904          4.749751
         71.276953          4.952161
         71.277002          5.157457
         71.277051          5.364585
         71.277100          5.572499
         71.277148          5.780152
         71.277197          5.986500
         71.277246          6.190495
         71.277295          6.391084
         71.277344          6.587208
         71.277393          6.777806
         71.277441          6.961817
         71.277490          7.138186
         71.277539          7.305882
         71.277588          7.463902
         71.277637          7.611299
         71.277686          7.747197
         71.277734          7.870812
         71.277783          7.981472
         71.277832          8.078637
         71.277881          8.161909
         71.277930          8.231044
         71.277979          8.285957
         71.278027          8.326723
         71.278076          8.353571
         71.278125          8.366879
         71.278174          8.367166
         71.278223          8.355077
         71.278271          8.331371
         71.278320          8.296909
         71.278369          8.252632
         71.278418          8.199549
         71.278467          8.138721
         71.278516          8.071247
         71.278564          7.998261
         71.278613          7.920919
         71.278662          7.840399
         71.278711          7.757904
         71.278760          7.674661
         71.278809          7.591928
         71.278857          7.510998
         71.278906          7.433197
         71.278955          7.359887
         71.279004          7.292460
         71.279053          7.232337
         71.279102          7.180950
         71.279150          7.139741
         71.279199          7.110138
         71.279248          7.093543
         71.279297          7.091301
         71.279346          7.104684
         71.279395          7.134850
         71.279443          7.182809
         71.279492          7.249386
         71.279541          7.335170
         71.279590          7.440473
         71.279639          7.565276
         71.279687          7.709192
         71.279736          7.871421
         71.279785          8.050720
         71.279834          8.245380
         71.279883          8.453221
         71.279932          8.671597
         71.279980          8.897413
         71.280029          9.127172
         71.280078          9.357008
         71.280127          9.582749
         71.280176          9.799990
         71.280225         10.004157
         71.280273         10.190596
         71.280322         10.354656
         71.280371         10.491781
         71.280420         10.597597
         71.280469         10.667996
         71.280518         10.699224
         71.280566         10.687941
         71.280615         10.631288
         71.280664         10.526930
         71.280713         10.373093
         71.280762         10.168591
         71.280811          9.912838
         71.280859          9.605865
         71.280908          9.248313
         71.280957          8.841434
         71.281006          8.387063
         71.281055          7.887599
         71.281104          7.345960
         71.281152          6.765534
         71.281201          6.150130
         71.281250          5.503912
         71.281299          4.831346
         71.281348          4.137145
         71.281396          3.426219
         71.281445          2.703636
         71.281494          1.974584
         71.281543          1.244345
         71.281592          0.518266
         71.281641         -0.198265
         71.281689         -0.899846
         71.281738         -1.581100
         71.281787         -2.236722
         71.281836         -2.861537
         71.281885         -3.450580
         71.281934         -3.999180
         71.281982         -4.503057
         71.282031         -4.958419
         71.282080         -5.362055
         71.282129         -5.711414
         71.282178         -6.004673
         71.282227         -6.240774
         71.282275         -6.419447
         71.282324         -6.541214
         71.282373         -6.607363
         71.282422         -6.619919
         71.282471         -6.581598
         71.282520         -6.495753
         71.282568         -6.366313
         71.282617         -6.197727
         71.282666         -5.994888
         71.282715         -5.763069
         71.282764         -5.507845
         71.282813         -5.235011
         71.282861         -4.950491
         71.282910         -4.660239
         71.282959         -4.370133
         71.283008         -4.085863
         71.283057         -3.812818
         71.283105         -3.555970
         71.283154         -3.319773
         71.283203         -3.108063
         71.283252         -2.923980
         71.283301         -2.769911
         71.283350         -2.647439
         71.283398         -2.557330
         71.283447         -2.499526
         71.283496         -2.473168
         71.283545         -2.476627
         71.283594         -2.507561
         71.283643         -2.562984
         71.283691         -2.639350
         71.283740         -2.732644
         71.283789         -2.838490
         71.283838         -2.952252
         71.283887         -3.069135
         71.283936         -3.184283
         71.283984         -3.292857
         71.284033         -3.390107
         71.284082         -3.471427
         71.284131         -3.532401
         71.284180         -3.568849
         71.284229         -3.576862
         71.284277         -3.552850
         71.284326         -3.493586
         71.284375         -3.396252
         71.284424         -3.258496
         71.284473         -3.078471
         71.284521         -2.854885
         71.284570         -2.587027
         71.284619         -2.274798
         71.284668         -1.918725
         71.284717         -1.519960
         71.284766         -1.080279
         71.284814         -0.602058
         71.284863         -0.088240
         71.284912          0.457708
         71.284961          1.031851
         71.285010          1.629854
         71.285059          2.247046
         71.285107          2.878496
         71.285156          3.519076
         71.285205          4.163534
         71.285254          4.806560
         71.285303          5.442841
         71.285352          6.067134
         71.285400          6.674327
         71.285449          7.259500
         71.285498          7.817990
         71.285547          8.345450
         71.285596          8.837897
         71.285645          9.291757
         71.285693          9.703887
         71.285742         10.071603
         71.285791         10.392684
         71.285840         10.665376
         71.285889         10.888383
         71.285938         11.060863
         71.285986         11.182406
         71.286035         11.253021
         71.286084         11.273101
         71.286133         11.243391
         71.286182         11.164951
         71.286230         11.039111
         71.286279         10.867426
         71.286328         10.651634
         71.286377         10.393629
         71.286426         10.095426
         71.286475          9.759149
         71.286523          9.387021
         71.286572          8.981357
         71.286621          8.544562
         71.286670          8.079128
         71.286719          7.587626
         71.286768          7.072698
         71.286816          6.537043
         71.286865          5.983407
         71.286914          5.414563
         71.286963          4.833296
         71.287012          4.242392
         71.287061          3.644619
         71.287109          3.042717
         71.287158          2.439386
         71.287207          1.837279
         71.287256          1.238998
         71.287305          0.647100
         71.287354          0.064105
         71.287402         -0.507492
         71.287451         -1.065202
         71.287500         -1.606532
         71.287549         -2.128971
         71.287598         -2.629992
         71.287646         -3.107058
         71.287695         -3.557638
         71.287744         -3.979228
         71.287793         -4.369381
         71.287842         -4.725735
         71.287891         -5.046045
         71.287939         -5.328210
         71.287988         -5.570306
         71.288037         -5.770620
         71.288086         -5.927676
         71.288135         -6.040267
         71.288184         -6.107488
         71.288232         -6.128755
         71.288281         -6.103824
         71.288330         -6.032803
         71.288379         -5.916153
         71.288428         -5.754687
         71.288477         -5.549562
         71.288525         -5.302270
         71.288574         -5.014637
         71.288623         -4.688803
         71.288672         -4.327221
         71.288721         -3.932632
         71.288770         -3.508036
         71.288818         -3.056652
         71.288867         -2.581854
         71.288916         -2.087105
         71.288965         -1.575870
         71.289014         -1.051538
         71.289063         -0.517340
         71.289111          0.023718
         71.289160          0.568901
         71.289209          1.115778
         71.289258          1.662222
         71.289307          2.206404
         71.289355          2.746753
         71.289404          3.281914
         71.289453          3.810692
         71.289502          4.331982
         71.289551          4.844705
         71.289600          5.347741
         71.289648          5.839872
         71.289697          6.319736
         71.289746          6.785797
         71.289795          7.236343
         71.289844          7.669501
         71.289893          8.083269
         71.289941          8.475568
         71.289990          8.844296
         71.290039          9.187385
         71.290088          9.502837
         71.290137          9.788770
         71.290186         10.043427
         71.290234         10.265191
         71.290283         10.452587
         71.290332         10.604289
         71.290381         10.719121
         71.290430         10.796079
         71.290479         10.834351
         71.290527         10.833345
         71.290576         10.792726
         71.290625         10.712435
         71.290674         10.592734
         71.290723         10.434221
         71.290771         10.237851
         71.290820         10.004953
         71.290869          9.737240
         71.290918          9.436804
         71.290967          9.106120
         71.291016          8.748028
         71.291064          8.365703
         71.291113          7.962623
         71.291162          7.542526
         71.291211          7.109353
         71.291260          6.667196
         71.291309          6.220241
         71.291357          5.772714
         71.291406          5.328835
         71.291455          4.892780
         71.291504          4.468639
         71.291553          4.060397
         71.291602          3.671901
         71.291650          3.306845
         71.291699          2.968748
         71.291748          2.660944
         71.291797          2.386572
         71.291846          2.148569
         71.291895          1.949672
         71.291943          1.792417
         71.291992          1.679139
         71.292041          1.611966
         71.292090          1.592800
         71.292139          1.623296
         71.292187          1.704819
         71.292236          1.838394
         71.292285          2.024647
         71.292334          2.263747
         71.292383          2.555345
         71.292432          2.898527
         71.292480          3.291772
         71.292529          3.732936
         71.292578          4.219238
         71.292627          4.747277
         71.292676          5.313048
         71.292725          5.911981
         71.292773          6.538980
         71.292822          7.188475
         71.292871          7.854471
         71.292920          8.530607
         71.292969          9.210212
         71.293018          9.886356
         71.293066         10.551909
         71.293115         11.199585
         71.293164         11.822001
         71.293213         12.411721
         71.293262         12.961329
         71.293311         13.463480
         71.293359         13.910993
         71.293408         14.296934
         71.293457         14.614720
         71.293506         14.858232
         71.293555         15.021924
         71.293604         15.100937
         71.293652         15.091203
         71.293701         14.989538
         71.293750         14.793729
         71.293799         14.502593
         71.293848         14.116044
         71.293896         13.635131
         71.293945         13.062073
         71.293994         12.400272
         71.294043         11.654313
         71.294092         10.829927
         71.294141          9.933942
         71.294189          8.974183
         71.294238          7.959363
         71.294287          6.898925
         71.294336          5.802876
         71.294385          4.681608
         71.294434          3.545706
         71.294482          2.405773
         71.294531          1.272256
         71.294580          0.155294
         71.294629         -0.935417
         71.294678         -1.990735
         71.294727         -3.002168
         71.294775         -3.961949
         71.294824         -4.863089
         71.294873         -5.699423
         71.294922         -6.465641
         71.294971         -7.157304
         71.295020         -7.770857
         71.295068         -8.303638
         71.295117         -8.753884
         71.295166         -9.120733
         71.295215         -9.404225
         71.295264         -9.605310
         71.295312         -9.725847
         71.295361         -9.768599
         71.295410         -9.737232
         71.295459         -9.636298
         71.295508         -9.471210
         71.295557         -9.248205
         71.295605         -8.974293
         71.295654         -8.657186
         71.295703         -8.305217
         71.295752         -7.927233
         71.295801         -7.532484
         71.295850         -7.130481
         71.295898         -6.730861
         71.295947         -6.343228
         71.295996         -5.977000
         71.296045         -5.641253
         71.296094         -5.344561
         71.296143         -5.094858
         71.296191         -4.899302
         71.296240         -4.764154
         71.296289         -4.694675
         71.296338         -4.695038
         71.296387         -4.768265
         71.296436         -4.916174
         71.296484         -5.139351
         71.296533         -5.437139
         71.296582         -5.807647
         71.296631         -6.247780
         71.296680         -6.753282
         71.296729         -7.318801
         71.296777         -7.937962
         71.296826         -8.603453
         71.296875         -9.307124
         71.296924        -10.040085
         71.296973        -10.792813
         71.297021        -11.555276
         71.297070        -12.317045
         71.297119        -13.067431
         71.297168        -13.795625
         71.297217        -14.490835
         71.297266        -15.142445
         71.297314        -15.740151
         71.297363        -16.274118
         71.297412        -16.735100
         71.297461        -17.114569
         71.297510        -17.404818
         71.297559        -17.599054
         71.297607        -17.691465
         71.297656        -17.677294
         71.297705        -17.552877
         71.297754        -17.315689
         71.297803        -16.964376
         71.297852        -16.498774
         71.297900        -15.919909
         71.297949        -15.230004
         71.297998        -14.432456
         71.298047        -13.531798
         71.298096        -12.533660
         71.298145        -11.444693
         71.298193        -10.272498
         71.298242         -9.025530
         71.298291         -7.712984
         71.298340         -6.344676
         71.298389         -4.930902
         71.298438         -3.482292
         71.298486         -2.009654
         71.298535         -0.523821
         71.298584          0.964502
         71.298633          2.444872
         71.298682          3.907232
         71.298730          5.342004
         71.298779          6.740160
         71.298828          8.093270
         71.298877          9.393533
         71.298926         10.633780
         71.298975         11.807487
         71.299023         12.908769
         71.299072         13.932370
         71.299121         14.873667
         71.299170         15.728658
         71.299219         16.493954
         71.299268         17.166765
         71.299316         17.744888
         71.299365         18.226679
         71.299414         18.611036
         71.299463         18.897379
         71.299512         19.085623
         71.299561         19.176172
         71.299609         19.169909
         71.299658         19.068174
         71.299707         18.872786
         71.299756         18.586008
         71.299805         18.210556
         71.299854         17.749569
         71.299902         17.206602
         71.299951         16.585583
         71.300000         15.890779
         71.300049         15.126756
         71.300098         14.298326
         71.300146         13.410490
         71.300195         12.468391
         71.300244         11.477257
         71.300293         10.442354
         71.300342          9.368953
         71.300391          8.262299
         71.300439          7.127604
         71.300488          5.970040
         71.300537          4.794744
         71.300586          3.606836
         71.300635          2.411420
         71.300684          1.213605
         71.300732          0.018499
         71.300781         -1.168788
         71.300830         -2.343155
         71.300879         -3.499531
         71.300928         -4.632892
         71.300977         -5.738295
         71.301025         -6.810910
         71.301074         -7.846059
         71.301123         -8.839257
         71.301172         -9.786256
         71.301221        -10.683089
         71.301270        -11.526113
         71.301318        -12.312044
         71.301367        -13.037990
         71.301416        -13.701466
         71.301465        -14.300409
         71.301514        -14.833176
         71.301563        -15.298528
         71.301611        -15.695610
         71.301660        -16.023924
         71.301709        -16.283293
         71.301758        -16.473812
         71.301807        -16.595825
         71.301855        -16.649876
         71.301904        -16.636677
         71.301953        -16.557096
         71.302002        -16.412149
         71.302051        -16.203005
         71.302100        -15.931016
         71.302148        -15.597761
         71.302197        -15.205099
         71.302246        -14.755227
         71.302295        -14.250735
         71.302344        -13.694654
         71.302393        -13.090480
         71.302441        -12.442174
         71.302490        -11.754149
         71.302539        -11.031220
         71.302588        -10.278534
         71.302637         -9.501486
         71.302686         -8.705623
         71.302734         -7.896535
         71.302783         -7.079760
         71.302832         -6.260676
         71.302881         -5.444419
         71.302930         -4.635808
         71.302979         -3.839288
         71.303027         -3.058891
         71.303076         -2.298224
         71.303125         -1.560462
         71.303174         -0.848364
         71.303223         -0.164300
         71.303271          0.489723
         71.303320          1.112021
         71.303369          1.701208
         71.303418          2.256165
         71.303467          2.776011
         71.303516          3.260093
         71.303564          3.707955
         71.303613          4.119329
         71.303662          4.494118
         71.303711          4.832376
         71.303760          5.134299
         71.303809          5.400209
         71.303857          5.630549
         71.303906          5.825876
         71.303955          5.986861
         71.304004          6.114294
         71.304053          6.209084
         71.304102          6.272259
         71.304150          6.304968
         71.304199          6.308472
         71.304248          6.284134
         71.304297          6.233407
         71.304346          6.157826
         71.304395          6.058991
         71.304443          5.938561
         71.304492          5.798247
         71.304541          5.639807
         71.304590          5.465041
         71.304639          5.275784
         71.304688          5.073903
         71.304736          4.861287
         71.304785          4.639843
         71.304834          4.411499
         71.304883          4.178194
         71.304932          3.941897
         71.304980          3.704607
         71.305029          3.468364
         71.305078          3.235256
         71.305127          3.007419
         71.305176          2.787033
         71.305225          2.576308
         71.305273          2.377467
         71.305322          2.192720
         71.305371          2.024243
         71.305420          1.874140
         71.305469          1.744424
         71.305518          1.636976
         71.305566          1.553517
         71.305615          1.495570
         71.305664          1.464426
         71.305713          1.461110
         71.305762          1.486353
         71.305811          1.540569
         71.305859          1.623840
         71.305908          1.735911
         71.305957          1.876191
         71.306006          2.043763
         71.306055          2.237388
         71.306104          2.455516
         71.306152          2.696297
         71.306201          2.957585
         71.306250          3.236948
         71.306299          3.531682
         71.306348          3.838828
         71.306396          4.155200
         71.306445          4.477417
         71.306494          4.801951
         71.306543          5.125170
         71.306592          5.443396
         71.306641          5.752961
         71.306689          6.050263
         71.306738          6.331831
         71.306787          6.594380
         71.306836          6.834877
         71.306885          7.050600
         71.306934          7.239193
         71.306982          7.398718
         71.307031          7.527689
         71.307080          7.625102
         71.307129          7.690438
         71.307178          7.723660
         71.307227          7.725188
         71.307275          7.695868
         71.307324          7.636924
         71.307373          7.549917
         71.307422          7.436690
         71.307471          7.299324
         71.307520          7.140088
         71.307568          6.961394
         71.307617          6.765756
         71.307666          6.555752
         71.307715          6.333996
         71.307764          6.103103
         71.307812          5.865677
         71.307861          5.624296
         71.307910          5.381499
         71.307959          5.139784
         71.308008          4.901605
         71.308057          4.669357
         71.308105          4.445365
         71.308154          4.231870
         71.308203          4.030995
         71.308252          3.844723
         71.308301          3.674866
         71.308350          3.523035
         71.308398          3.390621
         71.308447          3.278776
         71.308496          3.188409
         71.308545          3.120180
         71.308594          3.074517
         71.308643          3.051618
         71.308691          3.051473
         71.308740          3.073874
         71.308789          3.118436
         71.308838          3.184610
         71.308887          3.271699
         71.308936          3.378867
         71.308984          3.505158
         71.309033          3.649503
         71.309082          3.810730
         71.309131          3.987582
         71.309180          4.178718
         71.309229          4.382726
         71.309277          4.598131
         71.309326          4.823403
         71.309375          5.056965
         71.309424          5.297194
         71.309473          5.542431
         71.309521          5.790984
         71.309570          6.041122
         71.309619          6.291081
         71.309668          6.539055
         71.309717          6.783198
         71.309766          7.021615
         71.309814          7.252369
         71.309863          7.473485
         71.309912          7.682961
         71.309961          7.878792
         71.310010          8.058987
         71.310059          8.221604
         71.310107          8.364779
         71.310156          8.486759
         71.310205          8.585929
         71.310254          8.660847
         71.310303          8.710260
         71.310352          8.733130
         71.310400          8.728639
         71.310449          8.696198
         71.310498          8.635444
         71.310547          8.546231
         71.310596          8.428620
         71.310645          8.282859
         71.310693          8.109359
         71.310742          7.908675
         71.310791          7.681488
         71.310840          7.428583
         71.310889          7.150840
         71.310937          6.849221
         71.310986          6.524768
         71.311035          6.178604
         71.311084          5.811931
         71.311133          5.426037
         71.311182          5.022298
         71.311230          4.602184
         71.311279          4.167255
         71.311328          3.719165
         71.311377          3.259658
         71.311426          2.790561
         71.311475          2.313779
         71.311523          1.831282
         71.311572          1.345095
         71.311621          0.857284
         71.311670          0.369936
         71.311719         -0.114858
         71.311768         -0.595022
         71.311816         -1.068517
         71.311865         -1.533358
         71.311914         -1.987636
         71.311963         -2.429532
         71.312012         -2.857333
         71.312061         -3.269441
         71.312109         -3.664386
         71.312158         -4.040830
         71.312207         -4.397575
         71.312256         -4.733568
         71.312305         -5.047903
         71.312354         -5.339819
         71.312402         -5.608699
         71.312451         -5.854065
         71.312500         -6.075569
         71.312549         -6.272981
         71.312598         -6.446183
         71.312646         -6.595156
         71.312695         -6.719977
         71.312744         -6.820815
         71.312793         -6.897924
         71.312842         -6.951654
         71.312891         -6.982445
         71.312939         -6.990825
         71.312988         -6.977413
         71.313037         -6.942904
         71.313086         -6.888069
         71.313135         -6.813735
         71.313184         -6.720782
         71.313232         -6.610134
         71.313281         -6.482752
         71.313330         -6.339633
         71.313379         -6.181802
         71.313428         -6.010320
         71.313477         -5.826271
         71.313525         -5.630758
         71.313574         -5.424901
         71.313623         -5.209821
         71.313672         -4.986632
         71.313721         -4.756446
         71.313770         -4.520358
         71.313818         -4.279458
         71.313867         -4.034835
         71.313916         -3.787582
         71.313965         -3.538805
         71.314014         -3.289624
         71.314063         -3.041179
         71.314111         -2.794627
         71.314160         -2.551133
         71.314209         -2.311866
         71.314258         -2.077986
         71.314307         -1.850632
         71.314355         -1.630909
         71.314404         -1.419867
         71.314453         -1.218486
         71.314502         -1.027656
         71.314551         -0.848148
         71.314600         -0.680602
         71.314648         -0.525506
         71.314697         -0.383186
         71.314746         -0.253804
         71.314795         -0.137360
         71.314844         -0.033701
         71.314893          0.057463
         71.314941          0.136547
         71.314990          0.204077
         71.315039          0.260678
         71.315088          0.307066
         71.315137          0.344038
         71.315186          0.372471
         71.315234          0.393306
         71.315283          0.407541
         71.315332          0.416215
         71.315381          0.420393
         71.315430          0.421144
         71.315479          0.419530
         71.315527          0.416586
         71.315576          0.413309
         71.315625          0.410646
         71.315674          0.409485
         71.315723          0.410641
         71.315771          0.414850
         71.315820          0.422749
         71.315869          0.434870
         71.315918          0.451622
         71.315967          0.473284
         71.316016          0.499997
         71.316064          0.531759
         71.316113          0.568428
         71.316162          0.609723
         71.316211          0.655228
         71.316260          0.704396
         71.316309          0.756557
         71.316357          0.810925
         71.316406          0.866612
         71.316455          0.922640
         71.316504          0.977967
         71.316553          1.031515
         71.316602          1.082198
         71.316650          1.128961
         71.316699          1.170806
         71.316748          1.206824
         71.316797          1.236210
         71.316846          1.258278
         71.316895          1.272467
         71.316943          1.278338
         71.316992          1.275568
         71.317041          1.263947
         71.317090          1.243369
         71.317139          1.213824
         71.317188          1.175389
         71.317236          1.128222
         71.317285          1.072550
         71.317334          1.008659
         71.317383          0.936889
         71.317432          0.857623
         71.317480          0.771286
         71.317529          0.678349
         71.317578          0.579328
         71.317627          0.474792
         71.317676          0.365374
         71.317725          0.251768
         71.317773          0.134734
         71.317822          0.015091
         71.317871         -0.106294
         71.317920         -0.228523
         71.317969         -0.350683
         71.318018         -0.471870
         71.318066         -0.591210
         71.318115         -0.707876
         71.318164         -0.821105
         71.318213         -0.930215
         71.318262         -1.034616
         71.318311         -1.133820
         71.318359         -1.227444
         71.318408         -1.315213
         71.318457         -1.396961
         71.318506         -1.472616
         71.318555         -1.542195
         71.318604         -1.605786
         71.318652         -1.663532
         71.318701         -1.715613
         71.318750         -1.762230
         71.318799         -1.803588
         71.318848         -1.839885
         71.318896         -1.871306
         71.318945         -1.898018
         71.318994         -1.920162
         71.319043         -1.937863
         71.319092         -1.951224
         71.319141         -1.960333
         71.319189         -1.965264
         71.319238         -1.966084
         71.319287         -1.962854
         71.319336         -1.955636
         71.319385         -1.944493
         71.319434         -1.929494
         71.319482         -1.910715
         71.319531         -1.888240
         71.319580         -1.862153
         71.319629         -1.832541
         71.319678         -1.799484
         71.319727         -1.763050
         71.319775         -1.723292
         71.319824         -1.680240
         71.319873         -1.633899
         71.319922         -1.584256
         71.319971         -1.531278
         71.320020         -1.474923
         71.320068         -1.415147
         71.320117         -1.351909
         71.320166         -1.285187
         71.320215         -1.214977
         71.320264         -1.141300
         71.320313         -1.064208
         71.320361         -0.983784
         71.320410         -0.900148
         71.320459         -0.813455
         71.320508         -0.723899
         71.320557         -0.631715
         71.320605         -0.537178
         71.320654         -0.440598
         71.320703         -0.342318
         71.320752         -0.242704
         71.320801         -0.142138
         71.320850         -0.041011
         71.320898          0.060290
         71.320947          0.161382
         71.320996          0.261892
         71.321045          0.361465
         71.321094          0.459762
         71.321143          0.556465
         71.321191          0.651283
         71.321240          0.743956
         71.321289          0.834258
         71.321338          0.922005
         71.321387          1.007051
         71.321436          1.089291
         71.321484          1.168659
         71.321533          1.245117
         71.321582          1.318652
         71.321631          1.389273
         71.321680          1.456997
         71.321729          1.521855
         71.321777          1.583883
         71.321826          1.643127
         71.321875          1.699635
         71.321924          1.753460
         71.321973          1.804657
         71.322021          1.853279
         71.322070          1.899371
         71.322119          1.942975
         71.322168          1.984122
         71.322217          2.022840
         71.322266          2.059148
         71.322314          2.093068
         71.322363          2.124624
         71.322412          2.153841
         71.322461          2.180746
         71.322510          2.205365
         71.322559          2.227714
         71.322607          2.247795
         71.322656          2.265584
         71.322705          2.281024
         71.322754          2.294013
         71.322803          2.304403
         71.322852          2.311986
         71.322900          2.316498
         71.322949          2.317605
         71.322998          2.314913
         71.323047          2.307961
         71.323096          2.296233
         71.323145          2.279162
         71.323193          2.256142
         71.323242          2.226548
         71.323291          2.189749
         71.323340          2.145127
         71.323389          2.092099
         71.323437          2.030131
         71.323486          1.958754
         71.323535          1.877574
         71.323584          1.786281
         71.323633          1.684656
         71.323682          1.572575
         71.323730          1.450016
         71.323779          1.317059
         71.323828          1.173898
         71.323877          1.020843
         71.323926          0.858325
         71.323975          0.686903
         71.324023          0.507260
         71.324072          0.320202
         71.324121          0.126652
         71.324170         -0.072357
         71.324219         -0.275699
         71.324268         -0.482164
         71.324316         -0.690475
         71.324365         -0.899298
         71.324414         -1.107261
         71.324463         -1.312968
         71.324512         -1.515012
         71.324561         -1.711997
         71.324609         -1.902547
         71.324658         -2.085333
         71.324707         -2.259080
         71.324756         -2.422583
         71.324805         -2.574722
         71.324854         -2.714463
         71.324902         -2.840872
         71.324951         -2.953115
         71.325000         -3.050468
         71.325049         -3.132324
         71.325098         -3.198204
         71.325146         -3.247766
         71.325195         -3.280815
         71.325244         -3.297312
         71.325293         -3.297376
         71.325342         -3.281281
         71.325391         -3.249446
         71.325439         -3.202430
         71.325488         -3.140909
         71.325537         -3.065665
         71.325586         -2.977570
         71.325635         -2.877576
         71.325684         -2.766697
         71.325732         -2.646005
         71.325781         -2.516616
         71.325830         -2.379674
         71.325879         -2.236340
         71.325928         -2.087772
         71.325977         -1.935106
         71.326025         -1.779440
         71.326074         -1.621820
         71.326123         -1.463223
         71.326172         -1.304551
         71.326221         -1.146621
         71.326270         -0.990161
         71.326318         -0.835806
         71.326367         -0.684090
         71.326416         -0.535449
         71.326465         -0.390212
         71.326514         -0.248611
         71.326562         -0.110782
         71.326611          0.023222
         71.326660          0.153416
         71.326709          0.279868
         71.326758          0.402676
         71.326807          0.521959
         71.326855          0.637843
         71.326904          0.750449
         71.326953          0.859891
         71.327002          0.966272
         71.327051          1.069684
         71.327100          1.170202
         71.327148          1.267883
         71.327197          1.362758
         71.327246          1.454831
         71.327295          1.544073
         71.327344          1.630422
         71.327393          1.713780
         71.327441          1.794014
         71.327490          1.870961
         71.327539          1.944428
         71.327588          2.014187
         71.327637          2.079976
         71.327686          2.141494
         71.327734          2.198394
         71.327783          2.250283
         71.327832          2.296717
         71.327881          2.337210
         71.327930          2.371238
         71.327979          2.398251
         71.328027          2.417685
         71.328076          2.428976
         71.328125          2.431572
         71.328174          2.424949
         71.328223          2.408617
         71.328271          2.382136
         71.328320          2.345125
         71.328369          2.297277
         71.328418          2.238372
         71.328467          2.168288
         71.328516          2.087012
         71.328564          1.994652
         71.328613          1.891436
         71.328662          1.777717
         71.328711          1.653967
         71.328760          1.520775
         71.328809          1.378838
         71.328857          1.228955
         71.328906          1.072019
         71.328955          0.909008
         71.329004          0.740974
         71.329053          0.569031
         71.329102          0.394340
         71.329150          0.218091
         71.329199          0.041483
         71.329248         -0.134296
         71.329297         -0.308089
         71.329346         -0.478784
         71.329395         -0.645334
         71.329443         -0.806762
         71.329492         -0.962176
         71.329541         -1.110768
         71.329590         -1.251824
         71.329639         -1.384728
         71.329688         -1.508958
         71.329736         -1.624095
         71.329785         -1.729816
         71.329834         -1.825895
         71.329883         -1.912198
         71.329932         -1.988674
         71.329980         -2.055350
         71.330029         -2.112319
         71.330078         -2.159734
         71.330127         -2.197797
         71.330176         -2.226756
         71.330225         -2.246895
         71.330273         -2.258530
         71.330322         -2.262003
         71.330371         -2.257676
         71.330420         -2.245925
         71.330469         -2.227138
         71.330518         -2.201700
         71.330566         -2.169998
         71.330615         -2.132407
         71.330664         -2.089292
         71.330713         -2.040999
         71.330762         -1.987855
         71.330811         -1.930164
         71.330859         -1.868200
         71.330908         -1.802210
         71.330957         -1.732404
         71.331006         -1.658955
         71.331055         -1.581999
         71.331104         -1.501628
         71.331152         -1.417899
         71.331201         -1.330828
         71.331250         -1.240399
         71.331299         -1.146566
         71.331348         -1.049261
         71.331396         -0.948402
         71.331445         -0.843904
         71.331494         -0.735689
         71.331543         -0.623704
         71.331592         -0.507927
         71.331641         -0.388391
         71.331689         -0.265191
         71.331738         -0.138493
         71.331787         -0.008549
         71.331836          0.124306
         71.331885          0.259651
         71.331934          0.396978
         71.331982          0.535703
         71.332031          0.675168
         71.332080          0.814653
         71.332129          0.953381
         71.332178          1.090533
         71.332227          1.225254
         71.332275          1.356667
         71.332324          1.483890
         71.332373          1.606046
         71.332422          1.722282
         71.332471          1.831784
         71.332520          1.933793
         71.332568          2.027620
         71.332617          2.112655
         71.332666          2.188378
         71.332715          2.254363
         71.332764          2.310279
         71.332813          2.355894
         71.332861          2.391067
         71.332910          2.415750
         71.332959          2.429984
         71.333008          2.433890
         71.333057          2.427671
         71.333105          2.411606
         71.333154          2.386043
         71.333203          2.351400
         71.333252          2.308154
         71.333301          2.256837
         71.333350          2.198027
         71.333398          2.132344
         71.333447          2.060436
         71.333496          1.982977
         71.333545          1.900653
         71.333594          1.814159
         71.333643          1.724187
         71.333691          1.631426
         71.333740          1.536551
         71.333789          1.440224
         71.333838          1.343090
         71.333887          1.245774
         71.333936          1.148884
         71.333984          1.053008
         71.334033          0.958715
         71.334082          0.866555
         71.334131          0.777054
         71.334180          0.690714
         71.334229          0.608008
         71.334277          0.529378
         71.334326          0.455224
         71.334375          0.385910
         71.334424          0.321752
         71.334473          0.263023
         71.334521          0.209950
         71.334570          0.162716
         71.334619          0.121465
         71.334668          0.086298
         71.334717          0.057283
         71.334766          0.034446
         71.334814          0.017776
         71.334863          0.007220
         71.334912          0.002683
         71.334961          0.004025
         71.335010          0.011058
         71.335059          0.023550
         71.335107          0.041223
         71.335156          0.063760
         71.335205          0.090808
         71.335254          0.121982
         71.335303          0.156875
         71.335352          0.195058
         71.335400          0.236090
         71.335449          0.279524
         71.335498          0.324908
         71.335547          0.371799
         71.335596          0.419759
         71.335645          0.468369
         71.335693          0.517230
         71.335742          0.565966
         71.335791          0.614228
         71.335840          0.661696
         71.335889          0.708078
         71.335938          0.753112
         71.335986          0.796567
         71.336035          0.838246
         71.336084          0.877986
         71.336133          0.915662
         71.336182          0.951192
         71.336230          0.984535
         71.336279          1.015689
         71.336328          1.044691
         71.336377          1.071611
         71.336426          1.096544
         71.336475          1.119606
         71.336523          1.140923
         71.336572          1.160628
         71.336621          1.178856
         71.336670          1.195736
         71.336719          1.211393
         71.336768          1.225943
         71.336816          1.239490
         71.336865          1.252130
         71.336914          1.263947
         71.336963          1.275017
         71.337012          1.285406
         71.337061          1.295181
         71.337109          1.304407
         71.337158          1.313160
         71.337207          1.321524
         71.337256          1.329600
         71.337305          1.337508
         71.337354          1.345387
         71.337402          1.353400
         71.337451          1.361726
         71.337500          1.370565
         71.337549          1.380134
         71.337598          1.390666
         71.337646          1.402412
         71.337695          1.415638
         71.337744          1.430625
         71.337793          1.447666
         71.337842          1.467067
         71.337891          1.489137
         71.337939          1.514186
         71.337988          1.542518
         71.338037          1.574418
         71.338086          1.610154
         71.338135          1.649958
         71.338184          1.694028
         71.338232          1.742520
         71.338281          1.795540
         71.338330          1.853149
         71.338379          1.915352
         71.338428          1.982105
         71.338477          2.053316
         71.338525          2.128843
         71.338574          2.208504
         71.338623          2.292082
         71.338672          2.379326
         71.338721          2.469962
         71.338770          2.563692
         71.338818          2.660199
         71.338867          2.759145
         71.338916          2.860169
         71.338965          2.962882
         71.339014          3.066858
         71.339062          3.171634
         71.339111          3.276700
         71.339160          3.381501
         71.339209          3.485438
         71.339258          3.587873
         71.339307          3.688143
         71.339355          3.785570
         71.339404          3.879481
         71.339453          3.969222
         71.339502          4.054177
         71.339551          4.133783
         71.339600          4.207547
         71.339648          4.275051
         71.339697          4.335967
         71.339746          4.390062
         71.339795          4.437200
         71.339844          4.477344
         71.339893          4.510553
         71.339941          4.536983
         71.339990          4.556870
         71.340039          4.570528
         71.340088          4.578339
         71.340137          4.580739
         71.340186          4.578212
         71.340234          4.571280
         71.340283          4.560495
         71.340332          4.546433
         71.340381          4.529692
         71.340430          4.510878
         71.340479          4.490602
         71.340527          4.469472
         71.340576          4.448080
         71.340625          4.426989
         71.340674          4.406728
         71.340723          4.387777
         71.340771          4.370560
         71.340820          4.355439
         71.340869          4.342712
         71.340918          4.332607
         71.340967          4.325284
         71.341016          4.320831
         71.341064          4.319271
         71.341113          4.320556
         71.341162          4.324575
         71.341211          4.331155
         71.341260          4.340063
         71.341309          4.351012
         71.341357          4.363669
         71.341406          4.377653
         71.341455          4.392547
         71.341504          4.407898
         71.341553          4.423223
         71.341602          4.438015
         71.341650          4.451752
         71.341699          4.463897
         71.341748          4.473916
         71.341797          4.481283
         71.341846          4.485495
         71.341895          4.486080
         71.341943          4.482610
         71.341992          4.474712
         71.342041          4.462069
         71.342090          4.444431
         71.342139          4.421614
         71.342187          4.393503
         71.342236          4.360047
         71.342285          4.321262
         71.342334          4.277224
         71.342383          4.228067
         71.342432          4.173980
         71.342480          4.115197
         71.342529          4.051999
         71.342578          3.984700
         71.342627          3.913648
         71.342676          3.839210
         71.342725          3.761774
         71.342773          3.681736
         71.342822          3.599495
         71.342871          3.515453
         71.342920          3.430002
         71.342969          3.343524
         71.343018          3.256384
         71.343066          3.168929
         71.343115          3.081476
         71.343164          2.994315
         71.343213          2.907701
         71.343262          2.821853
         71.343311          2.736948
         71.343359          2.653130
         71.343408          2.570497
         71.343457          2.489117
         71.343506          2.409022
         71.343555          2.330215
         71.343604          2.252674
         71.343652          2.176355
         71.343701          2.101197
         71.343750          2.027121
         71.343799          1.954039
         71.343848          1.881854
         71.343896          1.810462
         71.343945          1.739759
         71.343994          1.669639
         71.344043          1.600006
         71.344092          1.530768
         71.344141          1.461848
         71.344189          1.393180
         71.344238          1.324715
         71.344287          1.256422
         71.344336          1.188286
         71.344385          1.120314
         71.344434          1.052534
         71.344482          0.984993
         71.344531          0.917761
         71.344580          0.850925
         71.344629          0.784589
         71.344678          0.718868
         71.344727          0.653888
         71.344775          0.589778
         71.344824          0.526668
         71.344873          0.464683
         71.344922          0.403944
         71.344971          0.344564
         71.345020          0.286646
         71.345068          0.230284
         71.345117          0.175559
         71.345166          0.122542
         71.345215          0.071290
         71.345264          0.021848
         71.345313         -0.025753
         71.345361         -0.071494
         71.345410         -0.115372
         71.345459         -0.157393
         71.345508         -0.197578
         71.345557         -0.235963
         71.345605         -0.272598
         71.345654         -0.307551
         71.345703         -0.340906
         71.345752         -0.372769
         71.345801         -0.403266
         71.345850         -0.432541
         71.345898         -0.460757
         71.345947         -0.488096
         71.345996         -0.514751
         71.346045         -0.540931
         71.346094         -0.566850
         71.346143         -0.592728
         71.346191         -0.618791
         71.346240         -0.645259
         71.346289         -0.672350
         71.346338         -0.700272
         71.346387         -0.729218
         71.346436         -0.759360
         71.346484         -0.790848
         71.346533         -0.823803
         71.346582         -0.858317
         71.346631         -0.894450
         71.346680         -0.932232
         71.346729         -0.971663
         71.346777         -1.012713
         71.346826         -1.055327
         71.346875         -1.099426
         71.346924         -1.144907
         71.346973         -1.191644
         71.347021         -1.239491
         71.347070         -1.288279
         71.347119         -1.337818
         71.347168         -1.387898
         71.347217         -1.438286
         71.347266         -1.488730
         71.347314         -1.538963
         71.347363         -1.588699
         71.347412         -1.637644
         71.347461         -1.685498
         71.347510         -1.731961
         71.347559         -1.776742
         71.347607         -1.819562
         71.347656         -1.860165
         71.347705         -1.898321
         71.347754         -1.933833
         71.347803         -1.966537
         71.347852         -1.996309
         71.347900         -2.023064
         71.347949         -2.046751
         71.347998         -2.067358
         71.348047         -2.084904
         71.348096         -2.099438
         71.348145         -2.111033
         71.348193         -2.119786
         71.348242         -2.125808
         71.348291         -2.129225
         71.348340         -2.130176
         71.348389         -2.128802
         71.348438         -2.125251
         71.348486         -2.119670
         71.348535         -2.112203
         71.348584         -2.102990
         71.348633         -2.092165
         71.348682         -2.079854
         71.348730         -2.066177
         71.348779         -2.051244
         71.348828         -2.035156
         71.348877         -2.018008
         71.348926         -1.999881
         71.348975         -1.980850
         71.349023         -1.960976
         71.349072         -1.940309
         71.349121         -1.918887
         71.349170         -1.896739
         71.349219         -1.873882
         71.349268         -1.850324
         71.349316         -1.826066
         71.349365         -1.801100
         71.349414         -1.775414
         71.349463         -1.748988
         71.349512         -1.721795
         71.349561         -1.693803
         71.349609         -1.664978
         71.349658         -1.635280
         71.349707         -1.604671
         71.349756         -1.573115
         71.349805         -1.540580
         71.349854         -1.507040
         71.349902         -1.472476
         71.349951         -1.436874
         71.350000         -1.400225
         71.350049         -1.362520
         71.350098         -1.323755
         71.350146         -1.283924
         71.350195         -1.243022
         71.350244         -1.201045
         71.350293         -1.157992
         71.350342         -1.113863
         71.350391         -1.068667
         71.350439         -1.022414
         71.350488         -0.975123
         71.350537         -0.926816
         71.350586         -0.877526
         71.350635         -0.827291
         71.350684         -0.776162
         71.350732         -0.724202
         71.350781         -0.671490
         71.350830         -0.618128
         71.350879         -0.564236
         71.350928         -0.509957
         71.350977         -0.455456
         71.351025         -0.400915
         71.351074         -0.346532
         71.351123         -0.292515
         71.351172         -0.239077
         71.351221         -0.186434
         71.351270         -0.134800
         71.351318         -0.084381
         71.351367         -0.035375
         71.351416          0.012035
         71.351465          0.057682
         71.351514          0.101418
         71.351563          0.143115
         71.351611          0.182669
         71.351660          0.219993
         71.351709          0.255020
         71.351758          0.287695
         71.351807          0.317976
         71.351855          0.345826
         71.351904          0.371215
         71.351953          0.394117
         71.352002          0.414509
         71.352051          0.432374
         71.352100          0.447702
         71.352148          0.460489
         71.352197          0.470739
         71.352246          0.478465
         71.352295          0.483690
         71.352344          0.486447
         71.352393          0.486780
         71.352441          0.484744
         71.352490          0.480408
         71.352539          0.473856
         71.352588          0.465185
         71.352637          0.454510
         71.352686          0.441958
         71.352734          0.427667
         71.352783          0.411783
         71.352832          0.394458
         71.352881          0.375843
         71.352930          0.356086
         71.352979          0.335327
         71.353027          0.313701
         71.353076          0.291331
         71.353125          0.268333
         71.353174          0.244814
         71.353223          0.220875
         71.353271          0.196611
         71.353320          0.172114
         71.353369          0.147474
         71.353418          0.122777
         71.353467          0.098111
         71.353516          0.073562
         71.353564          0.049220
         71.353613          0.025177
         71.353662          0.001528
         71.353711         -0.021624
         71.353760         -0.044173
         71.353809         -0.066003
         71.353857         -0.086997
         71.353906         -0.107029
         71.353955         -0.125975
         71.354004         -0.143704
         71.354053         -0.160087
         71.354102         -0.174996
         71.354150         -0.188303
         71.354199         -0.199882
         71.354248         -0.209614
         71.354297         -0.217383
         71.354346         -0.223084
         71.354395         -0.226625
         71.354443         -0.227931
         71.354492         -0.226947
         71.354541         -0.223642
         71.354590         -0.218013
         71.354639         -0.210085
         71.354687         -0.199911
         71.354736         -0.187575
         71.354785         -0.173189
         71.354834         -0.156893
         71.354883         -0.138850
         71.354932         -0.119252
         71.354980         -0.098309
         71.355029         -0.076252
         71.355078         -0.053326
         71.355127         -0.029788
         71.355176         -0.005901
         71.355225          0.018069
         71.355273          0.041858
         71.355322          0.065205
         71.355371          0.087858
         71.355420          0.109572
         71.355469          0.130109
         71.355518          0.149242
         71.355566          0.166749
         71.355615          0.182414
         71.355664          0.196027
         71.355713          0.207380
         71.355762          0.216270
         71.355811          0.222493
         71.355859          0.225853
         71.355908          0.226155
         71.355957          0.223216
         71.356006          0.216864
         71.356055          0.206941
         71.356104          0.193314
         71.356152          0.175869
         71.356201          0.154524
         71.356250          0.129227
         71.356299          0.099957
         71.356348          0.066728
         71.356396          0.029587
         71.356445         -0.011385
         71.356494         -0.056073
         71.356543         -0.104333
         71.356592         -0.155989
         71.356641         -0.210841
         71.356689         -0.268663
         71.356738         -0.329209
         71.356787         -0.392220
         71.356836         -0.457427
         71.356885         -0.524555
         71.356934         -0.593332
         71.356982         -0.663491
         71.357031         -0.734778
         71.357080         -0.806955
         71.357129         -0.879798
         71.357178         -0.953107
         71.357227         -1.026697
         71.357275         -1.100401
         71.357324         -1.174067
         71.357373         -1.247555
         71.357422         -1.320733
         71.357471         -1.393475
         71.357520         -1.465661
         71.357568         -1.537173
         71.357617         -1.607899
         71.357666         -1.677728
         71.357715         -1.746559
         71.357764         -1.814295
         71.357812         -1.880849
         71.357861         -1.946140
         71.357910         -2.010099
         71.357959         -2.072661
         71.358008         -2.133769
         71.358057         -2.193371
         71.358105         -2.251415
         71.358154         -2.307851
         71.358203         -2.362624
         71.358252         -2.415673
         71.358301         -2.466931
         71.358350         -2.516320
         71.358398         -2.563754
         71.358447         -2.609133
         71.358496         -2.652349
         71.358545         -2.693284
         71.358594         -2.731812
         71.358643         -2.767801
         71.358691         -2.801116
         71.358740         -2.831615
         71.358789         -2.859158
         71.358838         -2.883600
         71.358887         -2.904799
         71.358936         -2.922611
         71.358984         -2.936895
         71.359033         -2.947512
         71.359082         -2.954329
         71.359131         -2.957216
         71.359180         -2.956050
         71.359229         -2.950717
         71.359277         -2.941111
         71.359326         -2.927139
         71.359375         -2.908721
         71.359424         -2.885795
         71.359473         -2.858318
         71.359521         -2.826273
         71.359570         -2.789670
         71.359619         -2.748552
         71.359668         -2.702992
         71.359717         -2.653103
         71.359766         -2.599028
         71.359814         -2.540949
         71.359863         -2.479077
         71.359912         -2.413654
         71.359961         -2.344949
         71.360010         -2.273255
         71.360059         -2.198884
         71.360107         -2.122167
         71.360156         -2.043450
         71.360205         -1.963092
         71.360254         -1.881462
         71.360303         -1.798940
         71.360352         -1.715910
         71.360400         -1.632762
         71.360449         -1.549888
         71.360498         -1.467677
         71.360547         -1.386517
         71.360596         -1.306782
         71.360645         -1.228835
         71.360693         -1.153019
         71.360742         -1.079651
         71.360791         -1.009017
         71.360840         -0.941370
         71.360889         -0.876922
         71.360938         -0.815846
         71.360986         -0.758269
         71.361035         -0.704275
         71.361084         -0.653906
         71.361133         -0.607160
         71.361182         -0.563999
         71.361230         -0.524347
         71.361279         -0.488099
         71.361328         -0.455124
         71.361377         -0.425270
         71.361426         -0.398371
         71.361475         -0.374252
         71.361523         -0.352731
         71.361572         -0.333625
         71.361621         -0.316748
         71.361670         -0.301912
         71.361719         -0.288929
         71.361768         -0.277608
         71.361816         -0.267754
         71.361865         -0.259174
         71.361914         -0.251672
         71.361963         -0.245053
         71.362012         -0.239126
         71.362061         -0.233705
         71.362109         -0.228610
         71.362158         -0.223666
         71.362207         -0.218704
         71.362256         -0.213561
         71.362305         -0.208075
         71.362354         -0.202090
         71.362402         -0.195451
         71.362451         -0.188004
         71.362500         -0.179602
         71.362549         -0.170100
         71.362598         -0.159362
         71.362646         -0.147257
         71.362695         -0.133665
         71.362744         -0.118476
         71.362793         -0.101592
         71.362842         -0.082929
         71.362891         -0.062420
         71.362939         -0.040016
         71.362988         -0.015690
         71.363037          0.010567
         71.363086          0.038739
         71.363135          0.068792
         71.363184          0.100672
         71.363232          0.134306
         71.363281          0.169606
         71.363330          0.206470
         71.363379          0.244778
         71.363428          0.284399
         71.363477          0.325182
         71.363525          0.366960
         71.363574          0.409549
         71.363623          0.452744
         71.363672          0.496326
         71.363721          0.540058
         71.363770          0.583690
         71.363818          0.626963
         71.363867          0.669609
         71.363916          0.711358
         71.363965          0.751940
         71.364014          0.791085
         71.364063          0.828534
         71.364111          0.864035
         71.364160          0.897352
         71.364209          0.928262
         71.364258          0.956562
         71.364307          0.982067
         71.364355          1.004609
         71.364404          1.024040
         71.364453          1.040224
         71.364502          1.053042
         71.364551          1.062386
         71.364600          1.068164
         71.364648          1.070294
         71.364697          1.068711
         71.364746          1.063366
         71.364795          1.054229
         71.364844          1.041289
         71.364893          1.024558
         71.364941          1.004069
         71.364990          0.979881
         71.365039          0.952076
         71.365088          0.920759
         71.365137          0.886061
         71.365186          0.848139
         71.365234          0.807170
         71.365283          0.763357
         71.365332          0.716925
         71.365381          0.668118
         71.365430          0.617197
         71.365479          0.564439
         71.365527          0.510129
         71.365576          0.454563
         71.365625          0.398041
         71.365674          0.340863
         71.365723          0.283332
         71.365771          0.225748
         71.365820          0.168406
         71.365869          0.111601
         71.365918          0.055621
         71.365967          0.000748
         71.366016         -0.052741
         71.366064         -0.104576
         71.366113         -0.154496
         71.366162         -0.202252
         71.366211         -0.247606
         71.366260         -0.290335
         71.366309         -0.330232
         71.366357         -0.367109
         71.366406         -0.400797
         71.366455         -0.431150
         71.366504         -0.458045
         71.366553         -0.481382
         71.366602         -0.501088
         71.366650         -0.517113
         71.366699         -0.529430
         71.366748         -0.538032
         71.366797         -0.542932
         71.366846         -0.544156
         71.366895         -0.541746
         71.366943         -0.535758
         71.366992         -0.526260
         71.367041         -0.513332
         71.367090         -0.497071
         71.367139         -0.477588
         71.367188         -0.455009
         71.367236         -0.429479
         71.367285         -0.401158
         71.367334         -0.370222
         71.367383         -0.336865
         71.367432         -0.301294
         71.367480         -0.263732
         71.367529         -0.224416
         71.367578         -0.183596
         71.367627         -0.141533
         71.367676         -0.098497
         71.367725         -0.054765
         71.367773         -0.010615
         71.367822          0.033674
         71.367871          0.077833
         71.367920          0.121595
         71.367969          0.164708
         71.368018          0.206927
         71.368066          0.248019
         71.368115          0.287765
         71.368164          0.325955
         71.368213          0.362390
         71.368262          0.396887
         71.368311          0.429275
         71.368359          0.459396
         71.368408          0.487112
         71.368457          0.512297
         71.368506          0.534845
         71.368555          0.554662
         71.368604          0.571673
         71.368652          0.585817
         71.368701          0.597047
         71.368750          0.605335
         71.368799          0.610669
         71.368848          0.613055
         71.368896          0.612520
         71.368945          0.609110
         71.368994          0.602891
         71.369043          0.593948
         71.369092          0.582381
         71.369141          0.568309
         71.369189          0.551865
         71.369238          0.533194
         71.369287          0.512456
         71.369336          0.489824
         71.369385          0.465482
         71.369434          0.439624
         71.369482          0.412453
         71.369531          0.384178
         71.369580          0.355012
         71.369629          0.325168
         71.369678          0.294855
         71.369727          0.264282
         71.369775          0.233651
         71.369824          0.203154
         71.369873          0.172980
         71.369922          0.143302
         71.369971          0.114283
         71.370020          0.086069
         71.370068          0.058791
         71.370117          0.032559
         71.370166          0.007462
         71.370215         -0.016431
         71.370264         -0.039076
         71.370312         -0.060450
         71.370361         -0.080553
         71.370410         -0.099404
         71.370459         -0.117044
         71.370508         -0.133533
         71.370557         -0.148947
         71.370605         -0.163380
         71.370654         -0.176941
         71.370703         -0.189749
         71.370752         -0.201937
         71.370801         -0.213641
         71.370850         -0.225006
         71.370898         -0.236174
         71.370947         -0.247288
         71.370996         -0.258485
         71.371045         -0.269897
         71.371094         -0.281644
         71.371143         -0.293834
         71.371191         -0.306562
         71.371240         -0.319911
         71.371289         -0.333943
         71.371338         -0.348706
         71.371387         -0.364231
         71.371436         -0.380529
         71.371484         -0.397591
         71.371533         -0.415391
         71.371582         -0.433882
         71.371631         -0.452999
         71.371680         -0.472657
         71.371729         -0.492755
         71.371777         -0.513172
         71.371826         -0.533772
         71.371875         -0.554403
         71.371924         -0.574897
         71.371973         -0.595071
         71.372021         -0.614733
         71.372070         -0.633679
         71.372119         -0.651698
         71.372168         -0.668577
         71.372217         -0.684103
         71.372266         -0.698068
         71.372314         -0.710270
         71.372363         -0.720524
         71.372412         -0.728655
         71.372461         -0.734508
         71.372510         -0.737947
         71.372559         -0.738858
         71.372607         -0.737145
         71.372656         -0.732737
         71.372705         -0.725586
         71.372754         -0.715668
         71.372803         -0.702981
         71.372852         -0.687549
         71.372900         -0.669414
         71.372949         -0.648646
         71.372998         -0.625330
         71.373047         -0.599576
         71.373096         -0.571511
         71.373145         -0.541284
         71.373193         -0.509063
         71.373242         -0.475035
         71.373291         -0.439406
         71.373340         -0.402397
         71.373389         -0.364242
         71.373437         -0.325184
         71.373486         -0.285476
         71.373535         -0.245369
         71.373584         -0.205116
         71.373633         -0.164966
         71.373682         -0.125159
         71.373730         -0.085931
         71.373779         -0.047503
         71.373828         -0.010086
         71.373877          0.026124
         71.373926          0.060949
         71.373975          0.094229
         71.374023          0.125826
         71.374072          0.155625
         71.374121          0.183535
         71.374170          0.209486
         71.374219          0.233436
         71.374268          0.255362
         71.374316          0.275264
         71.374365          0.293164
         71.374414          0.309101
         71.374463          0.323135
         71.374512          0.335340
         71.374561          0.345810
         71.374609          0.354652
         71.374658          0.361987
         71.374707          0.367950
         71.374756          0.372683
         71.374805          0.376338
         71.374854          0.379074
         71.374902          0.381049
         71.374951          0.382424
         71.375000          0.383357
         71.375049          0.384003
         71.375098          0.384510
         71.375146          0.385019
         71.375195          0.385664
         71.375244          0.386568
         71.375293          0.387842
         71.375342          0.389585
         71.375391          0.391885
         71.375439          0.394811
         71.375488          0.398421
         71.375537          0.402756
         71.375586          0.407842
         71.375635          0.413689
         71.375684          0.420297
         71.375732          0.427647
         71.375781          0.435712
         71.375830          0.444450
         71.375879          0.453807
         71.375928          0.463720
         71.375977          0.474114
         71.376025          0.484904
         71.376074          0.496001
         71.376123          0.507306
         71.376172          0.518723
         71.376221          0.530150
         71.376270          0.541489
         71.376318          0.552646
         71.376367          0.563529
         71.376416          0.574053
         71.376465          0.584137
         71.376514          0.593709
         71.376563          0.602702
         71.376611          0.611058
         71.376660          0.618731
         71.376709          0.625680
         71.376758          0.631878
         71.376807          0.637305
         71.376855          0.641952
         71.376904          0.645815
         71.376953          0.648897
         71.377002          0.651204
         71.377051          0.652743
         71.377100          0.653525
         71.377148          0.653559
         71.377197          0.652853
         71.377246          0.651415
         71.377295          0.649250
         71.377344          0.646357
         71.377393          0.642733
         71.377441          0.638370
         71.377490          0.633251
         71.377539          0.627359
         71.377588          0.620669
         71.377637          0.613158
         71.377686          0.604801
         71.377734          0.595577
         71.377783          0.585472
         71.377832          0.574476
         71.377881          0.562591
         71.377930          0.549828
         71.377979          0.536209
         71.378027          0.521766
         71.378076          0.506543
         71.378125          0.490595
         71.378174          0.473985
         71.378223          0.456785
         71.378271          0.439072
         71.378320          0.420928
         71.378369          0.402437
         71.378418          0.383684
         71.378467          0.364752
         71.378516          0.345722
         71.378564          0.326673
         71.378613          0.307683
         71.378662          0.288825
         71.378711          0.270173
         71.378760          0.251799
         71.378809          0.233774
         71.378857          0.216168
         71.378906          0.199051
         71.378955          0.182489
         71.379004          0.166547
         71.379053          0.151287
         71.379102          0.136769
         71.379150          0.123050
         71.379199          0.110181
         71.379248          0.098213
         71.379297          0.087191
         71.379346          0.077154
         71.379395          0.068139
         71.379443          0.060174
         71.379492          0.053278
         71.379541          0.047466
         71.379590          0.042741
         71.379639          0.039099
         71.379688          0.036531
         71.379736          0.035015
         71.379785          0.034529
         71.379834          0.035044
         71.379883          0.036526
         71.379932          0.038940
         71.379980          0.042248
         71.380029          0.046408
         71.380078          0.051376
         71.380127          0.057106
         71.380176          0.063547
         71.380225          0.070646
         71.380273          0.078347
         71.380322          0.086590
         71.380371          0.095316
         71.380420          0.104463
         71.380469          0.113971
         71.380518          0.123778
         71.380566          0.133825
         71.380615          0.144055
         71.380664          0.154411
         71.380713          0.164840
         71.380762          0.175289
         71.380811          0.185710
         71.380859          0.196056
         71.380908          0.206286
         71.380957          0.216364
         71.381006          0.226257
         71.381055          0.235937
         71.381104          0.245383
         71.381152          0.254574
         71.381201          0.263495
         71.381250          0.272130
         71.381299          0.280465
         71.381348          0.288486
         71.381396          0.296178
         71.381445          0.303524
         71.381494          0.310507
         71.381543          0.317107
         71.381592          0.323304
         71.381641          0.329075
         71.381689          0.334396
         71.381738          0.339240
         71.381787          0.343578
         71.381836          0.347376
         71.381885          0.350598
         71.381934          0.353200
         71.381982          0.355134
         71.382031          0.356346
         71.382080          0.356775
         71.382129          0.356355
         71.382178          0.355014
         71.382227          0.352677
         71.382275          0.349269
         71.382324          0.344716
         71.382373          0.338946
         71.382422          0.331894
         71.382471          0.323501
         71.382520          0.313720
         71.382568          0.302511
         71.382617          0.289848
         71.382666          0.275714
         71.382715          0.260106
         71.382764          0.243033
         71.382813          0.224517
         71.382861          0.204593
         71.382910          0.183310
         71.382959          0.160731
         71.383008          0.136932
         71.383057          0.112003
         71.383105          0.086046
         71.383154          0.059177
         71.383203          0.031521
         71.383252          0.003218
         71.383301         -0.025585
         71.383350         -0.054729
         71.383398         -0.084048
         71.383447         -0.113368
         71.383496         -0.142508
         71.383545         -0.171284
         71.383594         -0.199510
         71.383643         -0.227000
         71.383691         -0.253574
         71.383740         -0.279058
         71.383789         -0.303286
         71.383838         -0.326107
         71.383887         -0.347382
         71.383936         -0.366992
         71.383984         -0.384830
         71.384033         -0.400814
         71.384082         -0.414876
         71.384131         -0.426971
         71.384180         -0.437071
         71.384229         -0.445170
         71.384277         -0.451279
         71.384326         -0.455429
         71.384375         -0.457670
         71.384424         -0.458066
         71.384473         -0.456698
         71.384521         -0.453661
         71.384570         -0.449060
         71.384619         -0.443009
         71.384668         -0.435630
         71.384717         -0.427046
         71.384766         -0.417383
         71.384814         -0.406766
         71.384863         -0.395316
         71.384912         -0.383149
         71.384961         -0.370375
         71.385010         -0.357100
         71.385059         -0.343419
         71.385107         -0.329426
         71.385156         -0.315204
         71.385205         -0.300836
         71.385254         -0.286396
         71.385303         -0.271958
         71.385352         -0.257586
         71.385400         -0.243344
         71.385449         -0.229287
         71.385498         -0.215465
         71.385547         -0.201918
         71.385596         -0.188679
         71.385645         -0.175771
         71.385693         -0.163207
         71.385742         -0.150990
         71.385791         -0.139110
         71.385840         -0.127552
         71.385889         -0.116286
         71.385937         -0.105278
         71.385986         -0.094487
         71.386035         -0.083867
         71.386084         -0.073372
         71.386133         -0.062954
         71.386182         -0.052571
         71.386230         -0.042184
         71.386279         -0.031764
         71.386328         -0.021288
         71.386377         -0.010745
         71.386426         -0.000133
         71.386475          0.010538
         71.386523          0.021250
         71.386572          0.031973
         71.386621          0.042668
         71.386670          0.053287
         71.386719          0.063777
         71.386768          0.074078
         71.386816          0.084123
         71.386865          0.093844
         71.386914          0.103169
         71.386963          0.112024
         71.387012          0.120338
         71.387061          0.128037
         71.387109          0.135052
         71.387158          0.141317
         71.387207          0.146769
         71.387256          0.151351
         71.387305          0.155013
         71.387354          0.157709
         71.387402          0.159405
         71.387451          0.160071
         71.387500          0.159687
         71.387549          0.158241
         71.387598          0.155726
         71.387646          0.152143
         71.387695          0.147495
         71.387744          0.141787
         71.387793          0.135029
         71.387842          0.127226
         71.387891          0.118385
         71.387939          0.108512
         71.387988          0.097610
         71.388037          0.085682
         71.388086          0.072727
         71.388135          0.058745
         71.388184          0.043736
         71.388232          0.027698
         71.388281          0.010634
         71.388330         -0.007452
         71.388379         -0.026553
         71.388428         -0.046656
         71.388477         -0.067741
         71.388525         -0.089786
         71.388574         -0.112759
         71.388623         -0.136628
         71.388672         -0.161355
         71.388721         -0.186903
         71.388770         -0.213232
         71.388818         -0.240307
         71.388867         -0.268092
         71.388916         -0.296554
         71.388965         -0.325664
         71.389014         -0.355394
         71.389062         -0.385720
         71.389111         -0.416617
         71.389160         -0.448064
         71.389209         -0.480043
         71.389258         -0.512536
         71.389307         -0.545527
         71.389355         -0.578999
         71.389404         -0.612939
         71.389453         -0.647331
         71.389502         -0.682156
         71.389551         -0.717394
         71.389600         -0.753018
         71.389648         -0.788997
         71.389697         -0.825288
         71.389746         -0.861843
         71.389795         -0.898600
         71.389844         -0.935484
         71.389893         -0.972409
         71.389941         -1.009275
         71.389990         -1.045968
         71.390039         -1.082364
         71.390088         -1.118325
         71.390137         -1.153708
         71.390186         -1.188361
         71.390234         -1.222134
         71.390283         -1.254876
         71.390332         -1.286444
         71.390381         -1.316701
         71.390430         -1.345524
         71.390479         -1.372799
         71.390527         -1.398428
         71.390576         -1.422323
         71.390625         -1.444409
         71.390674         -1.464621
         71.390723         -1.482903
         71.390771         -1.499209
         71.390820         -1.513502
         71.390869         -1.525753
         71.390918         -1.535947
         71.390967         -1.544073
         71.391016         -1.550136
         71.391064         -1.554150
         71.391113         -1.556139
         71.391162         -1.556140
         71.391211         -1.554199
         71.391260         -1.550376
         71.391309         -1.544739
         71.391357         -1.537371
         71.391406         -1.528365
         71.391455         -1.517822
         71.391504         -1.505853
         71.391553         -1.492575
         71.391602         -1.478109
         71.391650         -1.462574
         71.391699         -1.446090
         71.391748         -1.428774
         71.391797         -1.410734
         71.391846         -1.392077
         71.391895         -1.372900
         71.391943         -1.353297
         71.391992         -1.333352
         71.392041         -1.313146
         71.392090         -1.292751
         71.392139         -1.272234
         71.392188         -1.251653
         71.392236         -1.231059
         71.392285         -1.210498
         71.392334         -1.190008
         71.392383         -1.169621
         71.392432         -1.149363
         71.392480         -1.129254
         71.392529         -1.109306
         71.392578         -1.089526
         71.392627         -1.069914
         71.392676         -1.050466
         71.392725         -1.031169
         71.392773         -1.012011
         71.392822         -0.992973
         71.392871         -0.974038
         71.392920         -0.955186
         71.392969         -0.936399
         71.393018         -0.917657
         71.393066         -0.898941
         71.393115         -0.880226
         71.393164         -0.861489
         71.393213         -0.842698
         71.393262         -0.823820
         71.393311         -0.804813
         71.393359         -0.785637
         71.393408         -0.766245
         71.393457         -0.746593
         71.393506         -0.726637
         71.393555         -0.706337
         71.393604         -0.685656
         71.393652         -0.664565
         71.393701         -0.643036
         71.393750         -0.621052
         71.393799         -0.598596
         71.393848         -0.575658
         71.393896         -0.552232
         71.393945         -0.528316
         71.393994         -0.503911
         71.394043         -0.479018
         71.394092         -0.453641
         71.394141         -0.427785
         71.394189         -0.401451
         71.394238         -0.374643
         71.394287         -0.347363
         71.394336         -0.319609
         71.394385         -0.291381
         71.394434         -0.262677
         71.394482         -0.233497
         71.394531         -0.203842
         71.394580         -0.173713
         71.394629         -0.143117
         71.394678         -0.112061
         71.394727         -0.080557
         71.394775         -0.048622
         71.394824         -0.016279
         71.394873          0.016444
         71.394922          0.049510
         71.394971          0.082875
         71.395020          0.116485
         71.395068          0.150278
         71.395117          0.184184
         71.395166          0.218125
         71.395215          0.252015
         71.395264          0.285763
         71.395313          0.319268
         71.395361          0.352428
         71.395410          0.385133
         71.395459          0.417265
         71.395508          0.448705
         71.395557          0.479327
         71.395605          0.509003
         71.395654          0.537605
         71.395703          0.565007
         71.395752          0.591086
         71.395801          0.615725
         71.395850          0.638819
         71.395898          0.660270
         71.395947          0.679990
         71.395996          0.697905
         71.396045          0.713950
         71.396094          0.728072
         71.396143          0.740226
         71.396191          0.750380
         71.396240          0.758511
         71.396289          0.764603
         71.396338          0.768652
         71.396387          0.770659
         71.396436          0.770635
         71.396484          0.768595
         71.396533          0.764563
         71.396582          0.758573
         71.396631          0.750666
         71.396680          0.740895
         71.396729          0.729325
         71.396777          0.716034
         71.396826          0.701118
         71.396875          0.684684
         71.396924          0.666858
         71.396973          0.647777
         71.397021          0.627591
         71.397070          0.606463
         71.397119          0.584561
         71.397168          0.562063
         71.397217          0.539150
         71.397266          0.516004
         71.397314          0.492811
         71.397363          0.469755
         71.397412          0.447017
         71.397461          0.424777
         71.397510          0.403208
         71.397559          0.382480
         71.397607          0.362754
         71.397656          0.344185
         71.397705          0.326917
         71.397754          0.311084
         71.397803          0.296810
         71.397852          0.284203
         71.397900          0.273359
         71.397949          0.264359
         71.397998          0.257273
         71.398047          0.252155
         71.398096          0.249047
         71.398145          0.247980
         71.398193          0.248974
         71.398242          0.252037
         71.398291          0.257165
         71.398340          0.264339
         71.398389          0.273529
         71.398438          0.284684
         71.398486          0.297740
         71.398535          0.312611
         71.398584          0.329194
         71.398633          0.347366
         71.398682          0.366986
         71.398730          0.387896
         71.398779          0.409922
         71.398828          0.432877
         71.398877          0.456558
         71.398926          0.480758
         71.398975          0.505258
         71.399023          0.529838
         71.399072          0.554275
         71.399121          0.578348
         71.399170          0.601837
         71.399219          0.624525
         71.399268          0.646204
         71.399316          0.666666
         71.399365          0.685713
         71.399414          0.703152
         71.399463          0.718798
         71.399512          0.732477
         71.399561          0.744026
         71.399609          0.753296
         71.399658          0.760154
         71.399707          0.764486
         71.399756          0.766196
         71.399805          0.765214
         71.399854          0.761488
         71.399902          0.754992
         71.399951          0.745726
         71.400000          0.733709
         71.400049          0.718988
         71.400098          0.701632
         71.400146          0.681730
         71.400195          0.659396
         71.400244          0.634762
         71.400293          0.607981
         71.400342          0.579223
         71.400391          0.548673
         71.400439          0.516528
         71.400488          0.482995
         71.400537          0.448286
         71.400586          0.412616
         71.400635          0.376200
         71.400684          0.339250
         71.400732          0.301974
         71.400781          0.264574
         71.400830          0.227247
         71.400879          0.190183
         71.400928          0.153567
         71.400977          0.117572
         71.401025          0.082367
         71.401074          0.048109
         71.401123          0.014942
         71.401172         -0.016999
         71.401221         -0.047592
         71.401270         -0.076725
         71.401318         -0.104301
         71.401367         -0.130229
         71.401416         -0.154436
         71.401465         -0.176856
         71.401514         -0.197440
         71.401562         -0.216155
         71.401611         -0.232983
         71.401660         -0.247926
         71.401709         -0.261004
         71.401758         -0.272256
         71.401807         -0.281738
         71.401855         -0.289520
         71.401904         -0.295687
         71.401953         -0.300335
         71.402002         -0.303570
         71.402051         -0.305508
         71.402100         -0.306269
         71.402148         -0.305981
         71.402197         -0.304770
         71.402246         -0.302765
         71.402295         -0.300089
         71.402344         -0.296859
         71.402393         -0.293183
         71.402441         -0.289158
         71.402490         -0.284874
         71.402539         -0.280409
         71.402588         -0.275838
         71.402637         -0.271227
         71.402686         -0.266644
         71.402734         -0.262148
         71.402783         -0.257801
         71.402832         -0.253658
         71.402881         -0.249771
         71.402930         -0.246187
         71.402979         -0.242947
         71.403027         -0.240090
         71.403076         -0.237646
         71.403125         -0.235647
         71.403174         -0.234120
         71.403223         -0.233092
         71.403271         -0.232589
         71.403320         -0.232636
         71.403369         -0.233255
         71.403418         -0.234468
         71.403467         -0.236292
         71.403516         -0.238743
         71.403564         -0.241833
         71.403613         -0.245570
         71.403662         -0.249962
         71.403711         -0.255011
         71.403760         -0.260715
         71.403809         -0.267073
         71.403857         -0.274075
         71.403906         -0.281711
         71.403955         -0.289968
         71.404004         -0.298830
         71.404053         -0.308280
         71.404102         -0.318305
         71.404150         -0.328892
         71.404199         -0.340033
         71.404248         -0.351723
         71.404297         -0.363960
         71.404346         -0.376746
         71.404395         -0.390081
         71.404443         -0.403967
         71.404492         -0.418405
         71.404541         -0.433394
         71.404590         -0.448931
         71.404639         -0.465012
         71.404687         -0.481628
         71.404736         -0.498767
         71.404785         -0.516412
         71.404834         -0.534540
         71.404883         -0.553120
         71.404932         -0.572111
         71.404980         -0.591464
         71.405029         -0.611122
         71.405078         -0.631020
         71.405127         -0.651085
         71.405176         -0.671243
         71.405225         -0.691415
         71.405273         -0.711521
         71.405322         -0.731481
         71.405371         -0.751217
         71.405420         -0.770650
         71.405469         -0.789703
         71.405518         -0.808302
         71.405566         -0.826375
         71.405615         -0.843852
         71.405664         -0.860670
         71.405713         -0.876770
         71.405762         -0.892098
         71.405811         -0.906607
         71.405859         -0.920253
         71.405908         -0.932995
         71.405957         -0.944797
         71.406006         -0.955620
         71.406055         -0.965428
         71.406104         -0.974187
         71.406152         -0.981861
         71.406201         -0.988416
         71.406250         -0.993822
         71.406299         -0.998049
         71.406348         -1.001073
         71.406396         -1.002871
         71.406445         -1.003426
         71.406494         -1.002724
         71.406543         -1.000754
         71.406592         -0.997512
         71.406641         -0.992999
         71.406689         -0.987223
         71.406738         -0.980198
         71.406787         -0.971944
         71.406836         -0.962486
         71.406885         -0.951855
         71.406934         -0.940084
         71.406982         -0.927206
         71.407031         -0.913259
         71.407080         -0.898280
         71.407129         -0.882311
         71.407178         -0.865395
         71.407227         -0.847581
         71.407275         -0.828923
         71.407324         -0.809479
         71.407373         -0.789311
         71.407422         -0.768482
         71.407471         -0.747057
         71.407520         -0.725102
         71.407568         -0.702675
         71.407617         -0.679836
         71.407666         -0.656637
         71.407715         -0.633128
         71.407764         -0.609355
         71.407813         -0.585358
         71.407861         -0.561178
         71.407910         -0.536848
         71.407959         -0.512404
         71.408008         -0.487877
         71.408057         -0.463295
         71.408105         -0.438688
         71.408154         -0.414083
         71.408203         -0.389506
         71.408252         -0.364982
         71.408301         -0.340534
         71.408350         -0.316186
         71.408398         -0.291956
         71.408447         -0.267865
         71.408496         -0.243927
         71.408545         -0.220155
         71.408594         -0.196560
         71.408643         -0.173153
         71.408691         -0.149940
         71.408740         -0.126931
         71.408789         -0.104136
         71.408838         -0.081569
         71.408887         -0.059248
         71.408936         -0.037197
         71.408984         -0.015446
         71.409033          0.005967
         71.409082          0.026995
         71.409131          0.047588
         71.409180          0.067688
         71.409229          0.087235
         71.409277          0.106168
         71.409326          0.124423
         71.409375          0.141946
         71.409424          0.158682
         71.409473          0.174587
         71.409521          0.189627
         71.409570          0.203776
         71.409619          0.217021
         71.409668          0.229358
         71.409717          0.240796
         71.409766          0.251352
         71.409814          0.261055
         71.409863          0.269939
         71.409912          0.278048
         71.409961          0.285432
         71.410010          0.292145
         71.410059          0.298247
         71.410107          0.303800
         71.410156          0.308870
         71.410205          0.313523
         71.410254          0.317825
         71.410303          0.321840
         71.410352          0.325632
         71.410400          0.329260
         71.410449          0.332781
         71.410498          0.336247
         71.410547          0.339711
         71.410596          0.343218
         71.410645          0.346815
         71.410693          0.350544
         71.410742          0.354446
         71.410791          0.358559
         71.410840          0.362919
         71.410889          0.367558
         71.410938          0.372503
         71.410986          0.377778
         71.411035          0.383398
         71.411084          0.389372
         71.411133          0.395701
         71.411182          0.402374
         71.411230          0.409373
         71.411279          0.416668
         71.411328          0.424220
         71.411377          0.431982
         71.411426          0.439900
         71.411475          0.447914
         71.411523          0.455963
         71.411572          0.463980
         71.411621          0.471897
         71.411670          0.479645
         71.411719          0.487154
         71.411768          0.494353
         71.411816          0.501170
         71.411865          0.507537
         71.411914          0.513386
         71.411963          0.518656
         71.412012          0.523289
         71.412061          0.527236
         71.412109          0.530456
         71.412158          0.532915
         71.412207          0.534590
         71.412256          0.535466
         71.412305          0.535540
         71.412354          0.534820
         71.412402          0.533328
         71.412451          0.531099
         71.412500          0.528180
         71.412549          0.524633
         71.412598          0.520533
         71.412646          0.515962
         71.412695          0.511012
         71.412744          0.505781
         71.412793          0.500365
         71.412842          0.494865
         71.412891          0.489374
         71.412939          0.483984
         71.412988          0.478777
         71.413037          0.473830
         71.413086          0.469209
         71.413135          0.464970
         71.413184          0.461158
         71.413232          0.457810
         71.413281          0.454952
         71.413330          0.452600
         71.413379          0.450767
         71.413428          0.449457
         71.413477          0.448671
         71.413525          0.448409
         71.413574          0.448666
         71.413623          0.449434
         71.413672          0.450705
         71.413721          0.452463
         71.413770          0.454689
         71.413818          0.457358
         71.413867          0.460441
         71.413916          0.463898
         71.413965          0.467686
         71.414014          0.471751
         71.414063          0.476034
         71.414111          0.480465
         71.414160          0.484967
         71.414209          0.489456
         71.414258          0.493837
         71.414307          0.498010
         71.414355          0.501869
         71.414404          0.505301
         71.414453          0.508195
         71.414502          0.510439
         71.414551          0.511927
         71.414600          0.512559
         71.414648          0.512247
         71.414697          0.510914
         71.414746          0.508498
         71.414795          0.504956
         71.414844          0.500257
         71.414893          0.494390
         71.414941          0.487358
         71.414990          0.479179
         71.415039          0.469886
         71.415088          0.459525
         71.415137          0.448152
         71.415186          0.435833
         71.415234          0.422642
         71.415283          0.408655
         71.415332          0.393952
         71.415381          0.378615
         71.415430          0.362722
         71.415479          0.346350
         71.415527          0.329572
         71.415576          0.312458
         71.415625          0.295074
         71.415674          0.277484
         71.415723          0.259746
         71.415771          0.241917
         71.415820          0.224051
         71.415869          0.206199
         71.415918          0.188410
         71.415967          0.170733
         71.416016          0.153216
         71.416064          0.135909
         71.416113          0.118859
         71.416162          0.102116
         71.416211          0.085729
         71.416260          0.069745
         71.416309          0.054210
         71.416357          0.039168
         71.416406          0.024659
         71.416455          0.010725
         71.416504         -0.002596
         71.416553         -0.015264
         71.416602         -0.027239
         71.416650         -0.038478
         71.416699         -0.048938
         71.416748         -0.058578
         71.416797         -0.067357
         71.416846         -0.075240
         71.416895         -0.082199
         71.416943         -0.088212
         71.416992         -0.093269
         71.417041         -0.097369
         71.417090         -0.100521
         71.417139         -0.102744
         71.417187         -0.104067
         71.417236         -0.104529
         71.417285         -0.104176
         71.417334         -0.103064
         71.417383         -0.101254
         71.417432         -0.098818
         71.417480         -0.095828
         71.417529         -0.092364
         71.417578         -0.088508
         71.417627         -0.084344
         71.417676         -0.079957
         71.417725         -0.075436
         71.417773         -0.070865
         71.417822         -0.066332
         71.417871         -0.061922
         71.417920         -0.057719
         71.417969         -0.053804
         71.418018         -0.050251
         71.418066         -0.047132
         71.418115         -0.044507
         71.418164         -0.042431
         71.418213         -0.040947
         71.418262         -0.040093
         71.418311         -0.039895
         71.418359         -0.040373
         71.418408         -0.041537
         71.418457         -0.043392
         71.418506         -0.045932
         71.418555         -0.049144
         71.418604         -0.053003
         71.418652         -0.057477
         71.418701         -0.062525
         71.418750         -0.068099
         71.418799         -0.074145
         71.418848         -0.080605
         71.418896         -0.087418
         71.418945         -0.094525
         71.418994         -0.101864
         71.419043         -0.109375
         71.419092         -0.116998
         71.419141         -0.124674
         71.419189         -0.132342
         71.419238         -0.139943
         71.419287         -0.147416
         71.419336         -0.154704
         71.419385         -0.161748
         71.419434         -0.168494
         71.419482         -0.174892
         71.419531         -0.180894
         71.419580         -0.186461
         71.419629         -0.191559
         71.419678         -0.196164
         71.419727         -0.200259
         71.419775         -0.203838
         71.419824         -0.206907
         71.419873         -0.209480
         71.419922         -0.211581
         71.419971         -0.213241
         71.420020         -0.214499
         71.420068         -0.215399
         71.420117         -0.215987
         71.420166         -0.216312
         71.420215         -0.216423
         71.420264         -0.216372
         71.420312         -0.216210
         71.420361         -0.215986
         71.420410         -0.215753
         71.420459         -0.215562
         71.420508         -0.215464
         71.420557         -0.215509
         71.420605         -0.215745
         71.420654         -0.216215
         71.420703         -0.216960
         71.420752         -0.218014
         71.420801         -0.219406
         71.420850         -0.221158
         71.420898         -0.223285
         71.420947         -0.225795
         71.420996         -0.228687
         71.421045         -0.231953
         71.421094         -0.235578
         71.421143         -0.239538
         71.421191         -0.243803
         71.421240         -0.248336
         71.421289         -0.253093
         71.421338         -0.258023
         71.421387         -0.263071
         71.421436         -0.268176
         71.421484         -0.273271
         71.421533         -0.278285
         71.421582         -0.283140
         71.421631         -0.287756
         71.421680         -0.292046
         71.421729         -0.295922
         71.421777         -0.299292
         71.421826         -0.302061
         71.421875         -0.304134
         71.421924         -0.305417
         71.421973         -0.305816
         71.422021         -0.305237
         71.422070         -0.303589
         71.422119         -0.300783
         71.422168         -0.296735
         71.422217         -0.291364
         71.422266         -0.284599
         71.422314         -0.276372
         71.422363         -0.266630
         71.422412         -0.255331
         71.422461         -0.242443
         71.422510         -0.227950
         71.422559         -0.211850
         71.422607         -0.194155
         71.422656         -0.174887
         71.422705         -0.154083
         71.422754         -0.131791
         71.422803         -0.108070
         71.422852         -0.082990
         71.422900         -0.056629
         71.422949         -0.029077
         71.422998         -0.000429
         71.423047          0.029209
         71.423096          0.059727
         71.423145          0.091007
         71.423193          0.122925
         71.423242          0.155355
         71.423291          0.188165
         71.423340          0.221219
         71.423389          0.254381
         71.423438          0.287511
         71.423486          0.320472
         71.423535          0.353125
         71.423584          0.385336
         71.423633          0.416969
         71.423682          0.447896
         71.423730          0.477989
         71.423779          0.507127
         71.423828          0.535192
         71.423877          0.562075
         71.423926          0.587674
         71.423975          0.611893
         71.424023          0.634653
         71.424072          0.655882
         71.424121          0.675524
         71.424170          0.693538
         71.424219          0.709895
         71.424268          0.724582
         71.424316          0.737601
         71.424365          0.748966
         71.424414          0.758707
         71.424463          0.766864
         71.424512          0.773494
         71.424561          0.778661
         71.424609          0.782445
         71.424658          0.784933
         71.424707          0.786224
         71.424756          0.786425
         71.424805          0.785648
         71.424854          0.784011
         71.424902          0.781637
         71.424951          0.778649
         71.425000          0.775170
         71.425049          0.771321
         71.425098          0.767219
         71.425146          0.762976
         71.425195          0.758692
         71.425244          0.754460
         71.425293          0.750358
         71.425342          0.746452
         71.425391          0.742792
         71.425439          0.739413
         71.425488          0.736333
         71.425537          0.733557
         71.425586          0.731070
         71.425635          0.728848
         71.425684          0.726849
         71.425732          0.725019
         71.425781          0.723292
         71.425830          0.721592
         71.425879          0.719830
         71.425928          0.717909
         71.425977          0.715725
         71.426025          0.713165
         71.426074          0.710116
         71.426123          0.706460
         71.426172          0.702080
         71.426221          0.696862
         71.426270          0.690698
         71.426318          0.683484
         71.426367          0.675125
         71.426416          0.665535
         71.426465          0.654639
         71.426514          0.642372
         71.426563          0.628680
         71.426611          0.613524
         71.426660          0.596880
         71.426709          0.578739
         71.426758          0.559109
         71.426807          0.538017
         71.426855          0.515511
         71.426904          0.491654
         71.426953          0.466532
         71.427002          0.440242
         71.427051          0.412900
         71.427100          0.384632
         71.427148          0.355576
         71.427197          0.325874
         71.427246          0.295676
         71.427295          0.265132
         71.427344          0.234393
         71.427393          0.203606
         71.427441          0.172916
         71.427490          0.142461
         71.427539          0.112371
         71.427588          0.082770
         71.427637          0.053775
         71.427686          0.025491
         71.427734         -0.001980
         71.427783         -0.028546
         71.427832         -0.054121
         71.427881         -0.078625
         71.427930         -0.101985
         71.427979         -0.124132
         71.428027         -0.145006
         71.428076         -0.164551
         71.428125         -0.182719
         71.428174         -0.199467
         71.428223         -0.214762
         71.428271         -0.228580
         71.428320         -0.240905
         71.428369         -0.251730
         71.428418         -0.261058
         71.428467         -0.268902
         71.428516         -0.275284
         71.428564         -0.280233
         71.428613         -0.283791
         71.428662         -0.286004
         71.428711         -0.286930
         71.428760         -0.286637
         71.428809         -0.285202
         71.428857         -0.282711
         71.428906         -0.279259
         71.428955         -0.274953
         71.429004         -0.269905
         71.429053         -0.264236
         71.429102         -0.258069
         71.429150         -0.251533
         71.429199         -0.244755
         71.429248         -0.237862
         71.429297         -0.230976
         71.429346         -0.224215
         71.429395         -0.217687
         71.429443         -0.211492
         71.429492         -0.205719
         71.429541         -0.200444
         71.429590         -0.195732
         71.429639         -0.191636
         71.429688         -0.188193
         71.429736         -0.185427
         71.429785         -0.183346
         71.429834         -0.181946
         71.429883         -0.181206
         71.429932         -0.181093
         71.429980         -0.181560
         71.430029         -0.182551
         71.430078         -0.183996
         71.430127         -0.185821
         71.430176         -0.187942
         71.430225         -0.190271
         71.430273         -0.192716
         71.430322         -0.195182
         71.430371         -0.197572
         71.430420         -0.199792
         71.430469         -0.201747
         71.430518         -0.203349
         71.430566         -0.204514
         71.430615         -0.205165
         71.430664         -0.205230
         71.430713         -0.204649
         71.430762         -0.203366
         71.430811         -0.201335
         71.430859         -0.198519
         71.430908         -0.194887
         71.430957         -0.190416
         71.431006         -0.185094
         71.431055         -0.178915
         71.431104         -0.171882
         71.431152         -0.164008
         71.431201         -0.155314
         71.431250         -0.145828
         71.431299         -0.135587
         71.431348         -0.124635
         71.431396         -0.113024
         71.431445         -0.100812
         71.431494         -0.088065
         71.431543         -0.074854
         71.431592         -0.061252
         71.431641         -0.047339
         71.431689         -0.033196
         71.431738         -0.018904
         71.431787         -0.004546
         71.431836          0.009797
         71.431885          0.024045
         71.431934          0.038119
         71.431982          0.051943
         71.432031          0.065440
         71.432080          0.078533
         71.432129          0.091147
         71.432178          0.103209
         71.432227          0.114646
         71.432275          0.125385
         71.432324          0.135360
         71.432373          0.144507
         71.432422          0.152765
         71.432471          0.160083
         71.432520          0.166415
         71.432568          0.171727
         71.432617          0.175993
         71.432666          0.179202
         71.432715          0.181355
         71.432764          0.182468
         71.432812          0.182570
         71.432861          0.181705
         71.432910          0.179929
         71.432959          0.177311
         71.433008          0.173930
         71.433057          0.169874
         71.433105          0.165238
         71.433154          0.160123
         71.433203          0.154635
         71.433252          0.148880
         71.433301          0.142969
         71.433350          0.137011
         71.433398          0.131113
         71.433447          0.125382
         71.433496          0.119917
         71.433545          0.114812
         71.433594          0.110151
         71.433643          0.106007
         71.433691          0.102441
         71.433740          0.099496
         71.433789          0.097205
         71.433838          0.095579
         71.433887          0.094619
         71.433936          0.094306
         71.433984          0.094609
         71.434033          0.095487
         71.434082          0.096884
         71.434131          0.098739
         71.434180          0.100984
         71.434229          0.103543
         71.434277          0.106341
         71.434326          0.109300
         71.434375          0.112341
         71.434424          0.115387
         71.434473          0.118361
         71.434521          0.121190
         71.434570          0.123802
         71.434619          0.126128
         71.434668          0.128098
         71.434717          0.129647
         71.434766          0.130709
         71.434814          0.131221
         71.434863          0.131120
         71.434912          0.130345
         71.434961          0.128835
         71.435010          0.126533
         71.435059          0.123385
         71.435107          0.119341
         71.435156          0.114355
         71.435205          0.108389
         71.435254          0.101411
         71.435303          0.093398
         71.435352          0.084336
         71.435400          0.074221
         71.435449          0.063058
         71.435498          0.050860
         71.435547          0.037649
         71.435596          0.023455
         71.435645          0.008310
         71.435693         -0.007748
         71.435742         -0.024680
         71.435791         -0.042445
         71.435840         -0.061002
         71.435889         -0.080308
         71.435937         -0.100321
         71.435986         -0.120999
         71.436035         -0.142298
         71.436084         -0.164178
         71.436133         -0.186596
         71.436182         -0.209511
         71.436230         -0.232879
         71.436279         -0.256659
         71.436328         -0.280809
         71.436377         -0.305283
         71.436426         -0.330038
         71.436475         -0.355025
         71.436523         -0.380197
         71.436572         -0.405506
         71.436621         -0.430902
         71.436670         -0.456338
         71.436719         -0.481768
         71.436768         -0.507146
         71.436816         -0.532432
         71.436865         -0.557586
         71.436914         -0.582571
         71.436963         -0.607355
         71.437012         -0.631904
         71.437061         -0.656193
         71.437109         -0.680193
         71.437158         -0.703883
         71.437207         -0.727238
         71.437256         -0.750236
         71.437305         -0.772851
         71.437354         -0.795057
         71.437402         -0.816819
         71.437451         -0.838099
         71.437500         -0.858852
         71.437549         -0.879026
         71.437598         -0.898565
         71.437646         -0.917407
         71.437695         -0.935490
         71.437744         -0.952750
         71.437793         -0.969124
         71.437842         -0.984550
         71.437891         -0.998970
         71.437939         -1.012327
         71.437988         -1.024566
         71.438037         -1.035632
         71.438086         -1.045474
         71.438135         -1.054036
         71.438184         -1.061267
         71.438232         -1.067110
         71.438281         -1.071511
         71.438330         -1.074413
         71.438379         -1.075758
         71.438428         -1.075487
         71.438477         -1.073539
         71.438525         -1.069852
         71.438574         -1.064365
         71.438623         -1.057016
         71.438672         -1.047748
         71.438721         -1.036509
         71.438770         -1.023254
         71.438818         -1.007950
         71.438867         -0.990579
         71.438916         -0.971135
         71.438965         -0.949631
         71.439014         -0.926097
         71.439063         -0.900580
         71.439111         -0.873144
         71.439160         -0.843867
         71.439209         -0.812842
         71.439258         -0.780176
         71.439307         -0.745985
         71.439355         -0.710395
         71.439404         -0.673538
         71.439453         -0.635551
         71.439502         -0.596572
         71.439551         -0.556739
         71.439600         -0.516190
         71.439648         -0.475055
         71.439697         -0.433463
         71.439746         -0.391536
         71.439795         -0.349387
         71.439844         -0.307127
         71.439893         -0.264858
         71.439941         -0.222679
         71.439990         -0.180681
         71.440039         -0.138955
         71.440088         -0.097586
         71.440137         -0.056657
         71.440186         -0.016251
         71.440234          0.023552
         71.440283          0.062672
         71.440332          0.101030
         71.440381          0.138546
         71.440430          0.175142
         71.440479          0.210741
         71.440527          0.245269
         71.440576          0.278653
         71.440625          0.310824
         71.440674          0.341716
         71.440723          0.371270
         71.440771          0.399433
         71.440820          0.426158
         71.440869          0.451409
         71.440918          0.475161
         71.440967          0.497400
         71.441016          0.518125
         71.441064          0.537347
         71.441113          0.555088
         71.441162          0.571383
         71.441211          0.586277
         71.441260          0.599825
         71.441309          0.612089
         71.441357          0.623142
         71.441406          0.633062
         71.441455          0.641933
         71.441504          0.649845
         71.441553          0.656891
         71.441602          0.663165
         71.441650          0.668763
         71.441699          0.673781
         71.441748          0.678315
         71.441797          0.682460
         71.441846          0.686310
         71.441895          0.689956
         71.441943          0.693489
         71.441992          0.696996
         71.442041          0.700561
         71.442090          0.704263
         71.442139          0.708178
         71.442188          0.712373
         71.442236          0.716912
         71.442285          0.721853
         71.442334          0.727249
         71.442383          0.733148
         71.442432          0.739595
         71.442480          0.746629
         71.442529          0.754288
         71.442578          0.762602
         71.442627          0.771595
         71.442676          0.781286
         71.442725          0.791683
         71.442773          0.802782
         71.442822          0.814570
         71.442871          0.827021
         71.442920          0.840095
         71.442969          0.853740
         71.443018          0.867888
         71.443066          0.882455
         71.443115          0.897345
         71.443164          0.912443
         71.443213          0.927622
         71.443262          0.942738
         71.443311          0.957638
         71.443359          0.972157
         71.443408          0.986125
         71.443457          0.999369
         71.443506          1.011715
         71.443555          1.022993
         71.443604          1.033041
         71.443652          1.041705
         71.443701          1.048841
         71.443750          1.054319
         71.443799          1.058024
         71.443848          1.059856
         71.443896          1.059733
         71.443945          1.057588
         71.443994          1.053377
         71.444043          1.047071
         71.444092          1.038663
         71.444141          1.028164
         71.444189          1.015604
         71.444238          1.001030
         71.444287          0.984510
         71.444336          0.966125
         71.444385          0.945977
         71.444434          0.924183
         71.444482          0.900875
         71.444531          0.876201
         71.444580          0.850321
         71.444629          0.823411
         71.444678          0.795655
         71.444727          0.767246
         71.444775          0.738388
         71.444824          0.709291
         71.444873          0.680169
         71.444922          0.651243
         71.444971          0.622734
         71.445020          0.594865
         71.445068          0.567858
         71.445117          0.541931
         71.445166          0.517298
         71.445215          0.494163
         71.445264          0.472725
         71.445313          0.453169
         71.445361          0.435669
         71.445410          0.420386
         71.445459          0.407462
         71.445508          0.397026
         71.445557          0.389184
         71.445605          0.384024
         71.445654          0.381614
         71.445703          0.381997
         71.445752          0.385200
         71.445801          0.391225
         71.445850          0.400058
         71.445898          0.411663
         71.445947          0.425986
         71.445996          0.442953
         71.446045          0.462474
         71.446094          0.484433
         71.446143          0.508697
         71.446191          0.535109
         71.446240          0.563493
         71.446289          0.593646
         71.446338          0.625350
         71.446387          0.658363
         71.446436          0.692428
         71.446484          0.727275
         71.446533          0.762620
         71.446582          0.798174
         71.446631          0.833640
         71.446680          0.868722
         71.446729          0.903122
         71.446777          0.936549
         71.446826          0.968716
         71.446875          0.999347
         71.446924          1.028177
         71.446973          1.054955
         71.447021          1.079449
         71.447070          1.101444
         71.447119          1.120750
         71.447168          1.137196
         71.447217          1.150641
         71.447266          1.160967
         71.447314          1.168086
         71.447363          1.171942
         71.447412          1.172506
         71.447461          1.169782
         71.447510          1.163802
         71.447559          1.154628
         71.447607          1.142347
         71.447656          1.127071
         71.447705          1.108932
         71.447754          1.088079
         71.447803          1.064679
         71.447852          1.038908
         71.447900          1.010957
         71.447949          0.981026
         71.447998          0.949329
         71.448047          0.916088
         71.448096          0.881540
         71.448145          0.845928
         71.448193          0.809507
         71.448242          0.772533
         71.448291          0.735266
         71.448340          0.697964
         71.448389          0.660877
         71.448437          0.624246
         71.448486          0.588298
         71.448535          0.553247
         71.448584          0.519288
         71.448633          0.486601
         71.448682          0.455345
         71.448730          0.425660
         71.448779          0.397666
         71.448828          0.371459
         71.448877          0.347114
         71.448926          0.324682
         71.448975          0.304195
         71.449023          0.285661
         71.449072          0.269069
         71.449121          0.254395
         71.449170          0.241595
         71.449219          0.230617
         71.449268          0.221396
         71.449316          0.213856
         71.449365          0.207912
         71.449414          0.203467
         71.449463          0.200419
         71.449512          0.198652
         71.449561          0.198047
         71.449609          0.198475
         71.449658          0.199805
         71.449707          0.201901
         71.449756          0.204628
         71.449805          0.207847
         71.449854          0.211422
         71.449902          0.215217
         71.449951          0.219096
         71.450000          0.222925
         71.450049          0.226571
         71.450098          0.229904
         71.450146          0.232797
         71.450195          0.235129
         71.450244          0.236788
         71.450293          0.237669
         71.450342          0.237680
         71.450391          0.236742
         71.450439          0.234786
         71.450488          0.231760
         71.450537          0.227623
         71.450586          0.222351
         71.450635          0.215932
         71.450684          0.208369
         71.450732          0.199680
         71.450781          0.189898
         71.450830          0.179068
         71.450879          0.167249
         71.450928          0.154513
         71.450977          0.140937
         71.451025          0.126613
         71.451074          0.111634
         71.451123          0.096104
         71.451172          0.080129
         71.451221          0.063822
         71.451270          0.047300
         71.451318          0.030679
         71.451367          0.014080
         71.451416         -0.002381
         71.451465         -0.018592
         71.451514         -0.034446
         71.451562         -0.049843
         71.451611         -0.064693
         71.451660         -0.078915
         71.451709         -0.092435
         71.451758         -0.105190
         71.451807         -0.117125
         71.451855         -0.128194
         71.451904         -0.138362
         71.451953         -0.147600
         71.452002         -0.155890
         71.452051         -0.163221
         71.452100         -0.169586
         71.452148         -0.174982
         71.452197         -0.179409
         71.452246         -0.182866
         71.452295         -0.185351
         71.452344         -0.186864
         71.452393         -0.187406
         71.452441         -0.186983
         71.452490         -0.185607
         71.452539         -0.183300
         71.452588         -0.180095
         71.452637         -0.176033
         71.452686         -0.171169
         71.452734         -0.165563
         71.452783         -0.159284
         71.452832         -0.152407
         71.452881         -0.145010
         71.452930         -0.137175
         71.452979         -0.128984
         71.453027         -0.120525
         71.453076         -0.111883
         71.453125         -0.103146
         71.453174         -0.094400
         71.453223         -0.085728
         71.453271         -0.077212
         71.453320         -0.068926
         71.453369         -0.060942
         71.453418         -0.053325
         71.453467         -0.046136
         71.453516         -0.039432
         71.453564         -0.033265
         71.453613         -0.027686
         71.453662         -0.022742
         71.453711         -0.018478
         71.453760         -0.014937
         71.453809         -0.012162
         71.453857         -0.010192
         71.453906         -0.009065
         71.453955         -0.008820
         71.454004         -0.009491
         71.454053         -0.011114
         71.454102         -0.013720
         71.454150         -0.017334
         71.454199         -0.021979
         71.454248         -0.027667
         71.454297         -0.034402
         71.454346         -0.042176
         71.454395         -0.050971
         71.454443         -0.060758
         71.454492         -0.071496
         71.454541         -0.083137
         71.454590         -0.095625
         71.454639         -0.108896
         71.454688         -0.122882
         71.454736         -0.137510
         71.454785         -0.152703
         71.454834         -0.168376
         71.454883         -0.184442
         71.454932         -0.200809
         71.454980         -0.217378
         71.455029         -0.234049
         71.455078         -0.250718
         71.455127         -0.267284
         71.455176         -0.283643
         71.455225         -0.299694
         71.455273         -0.315344
         71.455322         -0.330501
         71.455371         -0.345083
         71.455420         -0.359013
         71.455469         -0.372225
         71.455518         -0.384663
         71.455566         -0.396281
         71.455615         -0.407045
         71.455664         -0.416930
         71.455713         -0.425922
         71.455762         -0.434017
         71.455811         -0.441218
         71.455859         -0.447534
         71.455908         -0.452980
         71.455957         -0.457576
         71.456006         -0.461344
         71.456055         -0.464311
         71.456104         -0.466507
         71.456152         -0.467965
         71.456201         -0.468719
         71.456250         -0.468809
         71.456299         -0.468275
         71.456348         -0.467165
         71.456396         -0.465527
         71.456445         -0.463417
         71.456494         -0.460897
         71.456543         -0.458034
         71.456592         -0.454898
         71.456641         -0.451568
         71.456689         -0.448123
         71.456738         -0.444642
         71.456787         -0.441203
         71.456836         -0.437880
         71.456885         -0.434743
         71.456934         -0.431853
         71.456982         -0.429267
         71.457031         -0.427032
         71.457080         -0.425188
         71.457129         -0.423766
         71.457178         -0.422788
         71.457227         -0.422269
         71.457275         -0.422211
         71.457324         -0.422611
         71.457373         -0.423454
         71.457422         -0.424717
         71.457471         -0.426370
         71.457520         -0.428375
         71.457568         -0.430688
         71.457617         -0.433260
         71.457666         -0.436035
         71.457715         -0.438957
         71.457764         -0.441964
         71.457813         -0.444992
         71.457861         -0.447978
         71.457910         -0.450860
         71.457959         -0.453578
         71.458008         -0.456079
         71.458057         -0.458317
         71.458105         -0.460254
         71.458154         -0.461860
         71.458203         -0.463112
         71.458252         -0.463997
         71.458301         -0.464505
         71.458350         -0.464634
         71.458398         -0.464386
         71.458447         -0.463767
         71.458496         -0.462788
         71.458545         -0.461464
         71.458594         -0.459815
         71.458643         -0.457867
         71.458691         -0.455650
         71.458740         -0.453198
         71.458789         -0.450548
         71.458838         -0.447739
         71.458887         -0.444811
         71.458936         -0.441805
         71.458984         -0.438761
         71.459033         -0.435715
         71.459082         -0.432703
         71.459131         -0.429756
         71.459180         -0.426903
         71.459229         -0.424168
         71.459277         -0.421573
         71.459326         -0.419136
         71.459375         -0.416872
         71.459424         -0.414794
         71.459473         -0.412913
         71.459521         -0.411234
         71.459570         -0.409761
         71.459619         -0.408493
         71.459668         -0.407424
         71.459717         -0.406540
         71.459766         -0.405822
         71.459814         -0.405239
         71.459863         -0.404753
         71.459912         -0.404314
         71.459961         -0.403864
         71.460010         -0.403336
         71.460059         -0.402653
         71.460107         -0.401735
         71.460156         -0.400497
         71.460205         -0.398853
         71.460254         -0.396722
         71.460303         -0.394027
         71.460352         -0.390702
         71.460400         -0.386687
         71.460449         -0.381937
         71.460498         -0.376417
         71.460547         -0.370105
         71.460596         -0.362988
         71.460645         -0.355068
         71.460693         -0.346356
         71.460742         -0.336873
         71.460791         -0.326656
         71.460840         -0.315748
         71.460889         -0.304206
         71.460938         -0.292099
         71.460986         -0.279503
         71.461035         -0.266504
         71.461084         -0.253193
         71.461133         -0.239667
         71.461182         -0.226025
         71.461230         -0.212370
         71.461279         -0.198804
         71.461328         -0.185429
         71.461377         -0.172349
         71.461426         -0.159665
         71.461475         -0.147477
         71.461523         -0.135882
         71.461572         -0.124971
         71.461621         -0.114829
         71.461670         -0.105534
         71.461719         -0.097155
         71.461768         -0.089750
         71.461816         -0.083369
         71.461865         -0.078052
         71.461914         -0.073829
         71.461963         -0.070722
         71.462012         -0.068744
         71.462061         -0.067901
         71.462109         -0.068190
         71.462158         -0.069600
         71.462207         -0.072113
         71.462256         -0.075702
         71.462305         -0.080335
         71.462354         -0.085971
         71.462402         -0.092565
         71.462451         -0.100063
         71.462500         -0.108408
         71.462549         -0.117535
         71.462598         -0.127374
         71.462646         -0.137849
         71.462695         -0.148876
         71.462744         -0.160364
         71.462793         -0.172217
         71.462842         -0.184332
         71.462891         -0.196601
         71.462939         -0.208910
         71.462988         -0.221144
         71.463037         -0.233186
         71.463086         -0.244917
         71.463135         -0.256222
         71.463184         -0.266985
         71.463232         -0.277097
         71.463281         -0.286454
         71.463330         -0.294959
         71.463379         -0.302529
         71.463428         -0.309088
         71.463477         -0.314576
         71.463525         -0.318944
         71.463574         -0.322158
         71.463623         -0.324195
         71.463672         -0.325046
         71.463721         -0.324711
         71.463770         -0.323203
         71.463818         -0.320542
         71.463867         -0.316756
         71.463916         -0.311879
         71.463965         -0.305950
         71.464014         -0.299014
         71.464062         -0.291115
         71.464111         -0.282300
         71.464160         -0.272619
         71.464209         -0.262121
         71.464258         -0.250856
         71.464307         -0.238878
         71.464355         -0.226241
         71.464404         -0.213004
         71.464453         -0.199229
         71.464502         -0.184984
         71.464551         -0.170338
         71.464600         -0.155365
         71.464648         -0.140141
         71.464697         -0.124741
         71.464746         -0.109243
         71.464795         -0.093722
         71.464844         -0.078254
         71.464893         -0.062913
         71.464941         -0.047773
         71.464990         -0.032907
         71.465039         -0.018391
         71.465088         -0.004299
         71.465137          0.009292
         71.465186          0.022308
         71.465234          0.034675
         71.465283          0.046323
         71.465332          0.057185
         71.465381          0.067199
         71.465430          0.076310
         71.465479          0.084470
         71.465527          0.091637
         71.465576          0.097776
         71.465625          0.102861
         71.465674          0.106873
         71.465723          0.109804
         71.465771          0.111650
         71.465820          0.112422
         71.465869          0.112133
         71.465918          0.110809
         71.465967          0.108477
         71.466016          0.105173
         71.466064          0.100934
         71.466113          0.095801
         71.466162          0.089818
         71.466211          0.083031
         71.466260          0.075493
         71.466309          0.067258
         71.466357          0.058387
         71.466406          0.048945
         71.466455          0.038998
         71.466504          0.028620
         71.466553          0.017881
         71.466602          0.006855
         71.466650         -0.004385
         71.466699         -0.015767
         71.466748         -0.027218
         71.466797         -0.038665
         71.466846         -0.050034
         71.466895         -0.061255
         71.466943         -0.072255
         71.466992         -0.082967
         71.467041         -0.093330
         71.467090         -0.103285
         71.467139         -0.112784
         71.467187         -0.121788
         71.467236         -0.130263
         71.467285         -0.138187
         71.467334         -0.145545
         71.467383         -0.152331
         71.467432         -0.158545
         71.467480         -0.164193
         71.467529         -0.169286
         71.467578         -0.173838
         71.467627         -0.177865
         71.467676         -0.181384
         71.467725         -0.184410
         71.467773         -0.186958
         71.467822         -0.189041
         71.467871         -0.190669
         71.467920         -0.191851
         71.467969         -0.192598
         71.468018         -0.192919
         71.468066         -0.192827
         71.468115         -0.192336
         71.468164         -0.191465
         71.468213         -0.190238
         71.468262         -0.188680
         71.468311         -0.186823
         71.468359         -0.184698
         71.468408         -0.182341
         71.468457         -0.179788
         71.468506         -0.177077
         71.468555         -0.174248
         71.468604         -0.171339
         71.468652         -0.168390
         71.468701         -0.165441
         71.468750         -0.162530
         71.468799         -0.159693
         71.468848         -0.156967
         71.468896         -0.154383
         71.468945         -0.151976
         71.468994         -0.149774
         71.469043         -0.147808
         71.469092         -0.146105
         71.469141         -0.144690
         71.469189         -0.143586
         71.469238         -0.142813
         71.469287         -0.142387
         71.469336         -0.142320
         71.469385         -0.142624
         71.469434         -0.143306
         71.469482         -0.144374
         71.469531         -0.145839
         71.469580         -0.147711
         71.469629         -0.150001
         71.469678         -0.152726
         71.469727         -0.155901
         71.469775         -0.159541
         71.469824         -0.163662
         71.469873         -0.168279
         71.469922         -0.173404
         71.469971         -0.179048
         71.470020         -0.185219
         71.470068         -0.191923
         71.470117         -0.199165
         71.470166         -0.206944
         71.470215         -0.215256
         71.470264         -0.224090
         71.470313         -0.233430
         71.470361         -0.243248
         71.470410         -0.253514
         71.470459         -0.264186
         71.470508         -0.275217
         71.470557         -0.286558
         71.470605         -0.298153
         71.470654         -0.309949
         71.470703         -0.321889
         71.470752         -0.333919
         71.470801         -0.345986
         71.470850         -0.358038
         71.470898         -0.370024
         71.470947         -0.381893
         71.470996         -0.393597
         71.471045         -0.405084
         71.471094         -0.416304
         71.471143         -0.427204
         71.471191         -0.437726
         71.471240         -0.447811
         71.471289         -0.457390
         71.471338         -0.466389
         71.471387         -0.474728
         71.471436         -0.482314
         71.471484         -0.489053
         71.471533         -0.494841
         71.471582         -0.499575
         71.471631         -0.503150
         71.471680         -0.505468
         71.471729         -0.506439
         71.471777         -0.505985
         71.471826         -0.504045
         71.471875         -0.500575
         71.471924         -0.495554
         71.471973         -0.488981
         71.472021         -0.480879
         71.472070         -0.471294
         71.472119         -0.460291
         71.472168         -0.447959
         71.472217         -0.434401
         71.472266         -0.419740
         71.472314         -0.404108
         71.472363         -0.387647
         71.472412         -0.370505
         71.472461         -0.352834
         71.472510         -0.334784
         71.472559         -0.316505
         71.472607         -0.298144
         71.472656         -0.279845
         71.472705         -0.261750
         71.472754         -0.243999
         71.472803         -0.226730
         71.472852         -0.210083
         71.472900         -0.194195
         71.472949         -0.179205
         71.472998         -0.165248
         71.473047         -0.152457
         71.473096         -0.140961
         71.473145         -0.130883
         71.473193         -0.122339
         71.473242         -0.115433
         71.473291         -0.110260
         71.473340         -0.106903
         71.473389         -0.105429
         71.473438         -0.105889
         71.473486         -0.108319
         71.473535         -0.112735
         71.473584         -0.119134
         71.473633         -0.127496
         71.473682         -0.137781
         71.473730         -0.149930
         71.473779         -0.163867
         71.473828         -0.179499
         71.473877         -0.196716
         71.473926         -0.215394
         71.473975         -0.235396
         71.474023         -0.256569
         71.474072         -0.278752
         71.474121         -0.301772
         71.474170         -0.325447
         71.474219         -0.349589
         71.474268         -0.374007
         71.474316         -0.398506
         71.474365         -0.422895
         71.474414         -0.446988
         71.474463         -0.470603
         71.474512         -0.493571
         71.474561         -0.515729
         71.474609         -0.536926
         71.474658         -0.557023
         71.474707         -0.575887
         71.474756         -0.593399
         71.474805         -0.609445
         71.474854         -0.623926
         71.474902         -0.636750
         71.474951         -0.647837
         71.475000         -0.657122
         71.475049         -0.664551
         71.475098         -0.670086
         71.475146         -0.673703
         71.475195         -0.675393
         71.475244         -0.675163
         71.475293         -0.673033
         71.475342         -0.669039
         71.475391         -0.663228
         71.475439         -0.655664
         71.475488         -0.646420
         71.475537         -0.635580
         71.475586         -0.623240
         71.475635         -0.609502
         71.475684         -0.594476
         71.475732         -0.578276
         71.475781         -0.561020
         71.475830         -0.542829
         71.475879         -0.523826
         71.475928         -0.504136
         71.475977         -0.483884
         71.476025         -0.463196
         71.476074         -0.442194
         71.476123         -0.421002
         71.476172         -0.399738
         71.476221         -0.378517
         71.476270         -0.357453
         71.476318         -0.336654
         71.476367         -0.316221
         71.476416         -0.296256
         71.476465         -0.276854
         71.476514         -0.258105
         71.476563         -0.240097
         71.476611         -0.222912
         71.476660         -0.206627
         71.476709         -0.191315
         71.476758         -0.177042
         71.476807         -0.163866
         71.476855         -0.151838
         71.476904         -0.140998
         71.476953         -0.131374
         71.477002         -0.122980
         71.477051         -0.115820
         71.477100         -0.109880
         71.477148         -0.105134
         71.477197         -0.101545
         71.477246         -0.099065
         71.477295         -0.097637
         71.477344         -0.097202
         71.477393         -0.097694
         71.477441         -0.099050
         71.477490         -0.101207
         71.477539         -0.104104
         71.477588         -0.107683
         71.477637         -0.111891
         71.477686         -0.116677
         71.477734         -0.121994
         71.477783         -0.127797
         71.477832         -0.134041
         71.477881         -0.140681
         71.477930         -0.147674
         71.477979         -0.154971
         71.478027         -0.162527
         71.478076         -0.170292
         71.478125         -0.178219
         71.478174         -0.186264
         71.478223         -0.194384
         71.478271         -0.202546
         71.478320         -0.210720
         71.478369         -0.218890
         71.478418         -0.227049
         71.478467         -0.235201
         71.478516         -0.243360
         71.478564         -0.251552
         71.478613         -0.259814
         71.478662         -0.268188
         71.478711         -0.276725
         71.478760         -0.285482
         71.478809         -0.294521
         71.478857         -0.303905
         71.478906         -0.313701
         71.478955         -0.323975
         71.479004         -0.334794
         71.479053         -0.346222
         71.479102         -0.358321
         71.479150         -0.371149
         71.479199         -0.384756
         71.479248         -0.399189
         71.479297         -0.414486
         71.479346         -0.430675
         71.479395         -0.447777
         71.479443         -0.465803
         71.479492         -0.484754
         71.479541         -0.504617
         71.479590         -0.525372
         71.479639         -0.546988
         71.479687         -0.569420
         71.479736         -0.592616
         71.479785         -0.616513
         71.479834         -0.641037
         71.479883         -0.666107
         71.479932         -0.691632
         71.479980         -0.717512
         71.480029         -0.743641
         71.480078         -0.769904
         71.480127         -0.796183
         71.480176         -0.822351
         71.480225         -0.848282
         71.480273         -0.873843
         71.480322         -0.898901
         71.480371         -0.923325
         71.480420         -0.946980
         71.480469         -0.969739
         71.480518         -0.991473
         71.480566         -1.012061
         71.480615         -1.031385
         71.480664         -1.049331
         71.480713         -1.065793
         71.480762         -1.080668
         71.480811         -1.093864
         71.480859         -1.105294
         71.480908         -1.114882
         71.480957         -1.122561
         71.481006         -1.128281
         71.481055         -1.132006
         71.481104         -1.133718
         71.481152         -1.133422
         71.481201         -1.131141
         71.481250         -1.126926
         71.481299         -1.120845
         71.481348         -1.112991
         71.481396         -1.103473
         71.481445         -1.092414
         71.481494         -1.079949
         71.481543         -1.066219
         71.481592         -1.051366
         71.481641         -1.035527
         71.481689         -1.018837
         71.481738         -1.001420
         71.481787         -0.983387
         71.481836         -0.964840
         71.481885         -0.945866
         71.481934         -0.926542
         71.481982         -0.906929
         71.482031         -0.887078
         71.482080         -0.867028
         71.482129         -0.846804
         71.482178         -0.826423
         71.482227         -0.805887
         71.482275         -0.785190
         71.482324         -0.764314
         71.482373         -0.743233
         71.482422         -0.721912
         71.482471         -0.700311
         71.482520         -0.678388
         71.482568         -0.656096
         71.482617         -0.633393
         71.482666         -0.610238
         71.482715         -0.586598
         71.482764         -0.562448
         71.482812         -0.537773
         71.482861         -0.512570
         71.482910         -0.486850
         71.482959         -0.460638
         71.483008         -0.433970
         71.483057         -0.406896
         71.483105         -0.379477
         71.483154         -0.351782
         71.483203         -0.323886
         71.483252         -0.295868
         71.483301         -0.267811
         71.483350         -0.239797
         71.483398         -0.211908
         71.483447         -0.184226
         71.483496         -0.156832
         71.483545         -0.129804
         71.483594         -0.103224
         71.483643         -0.077171
         71.483691         -0.051726
         71.483740         -0.026971
         71.483789         -0.002990
         71.483838          0.020130
         71.483887          0.042303
         71.483936          0.063436
         71.483984          0.083438
         71.484033          0.102215
         71.484082          0.119676
         71.484131          0.135729
         71.484180          0.150291
         71.484229          0.163285
         71.484277          0.174645
         71.484326          0.184314
         71.484375          0.192253
         71.484424          0.198430
         71.484473          0.202832
         71.484521          0.205452
         71.484570          0.206300
         71.484619          0.205388
         71.484668          0.202742
         71.484717          0.198388
         71.484766          0.192361
         71.484814          0.184697
         71.484863          0.175440
         71.484912          0.164635
         71.484961          0.152334
         71.485010          0.138595
         71.485059          0.123482
         71.485107          0.107065
         71.485156          0.089422
         71.485205          0.070637
         71.485254          0.050803
         71.485303          0.030016
         71.485352          0.008381
         71.485400         -0.013994
         71.485449         -0.036996
         71.485498         -0.060509
         71.485547         -0.084417
         71.485596         -0.108603
         71.485645         -0.132949
         71.485693         -0.157340
         71.485742         -0.181659
         71.485791         -0.205789
         71.485840         -0.229613
         71.485889         -0.253016
         71.485938         -0.275882
         71.485986         -0.298100
         71.486035         -0.319563
         71.486084         -0.340170
         71.486133         -0.359831
         71.486182         -0.378465
         71.486230         -0.396004
         71.486279         -0.412391
         71.486328         -0.427581
         71.486377         -0.441537
         71.486426         -0.454232
         71.486475         -0.465646
         71.486523         -0.475765
         71.486572         -0.484581
         71.486621         -0.492090
         71.486670         -0.498296
         71.486719         -0.503206
         71.486768         -0.506835
         71.486816         -0.509199
         71.486865         -0.510323
         71.486914         -0.510235
         71.486963         -0.508971
         71.487012         -0.506574
         71.487061         -0.503095
         71.487109         -0.498595
         71.487158         -0.493146
         71.487207         -0.486831
         71.487256         -0.479739
         71.487305         -0.471968
         71.487354         -0.463619
         71.487402         -0.454795
         71.487451         -0.445597
         71.487500         -0.436122
         71.487549         -0.426463
         71.487598         -0.416708
         71.487646         -0.406940
         71.487695         -0.397238
         71.487744         -0.387675
         71.487793         -0.378322
         71.487842         -0.369246
         71.487891         -0.360507
         71.487939         -0.352164
         71.487988         -0.344269
         71.488037         -0.336869
         71.488086         -0.330007
         71.488135         -0.323717
         71.488184         -0.318031
         71.488232         -0.312972
         71.488281         -0.308556
         71.488330         -0.304791
         71.488379         -0.301681
         71.488428         -0.299217
         71.488477         -0.297386
         71.488525         -0.296171
         71.488574         -0.295545
         71.488623         -0.295483
         71.488672         -0.295953
         71.488721         -0.296924
         71.488770         -0.298359
         71.488818         -0.300219
         71.488867         -0.302463
         71.488916         -0.305041
         71.488965         -0.307903
         71.489014         -0.310993
         71.489063         -0.314254
         71.489111         -0.317629
         71.489160         -0.321060
         71.489209         -0.324494
         71.489258         -0.327880
         71.489307         -0.331175
         71.489355         -0.334336
         71.489404         -0.337330
         71.489453         -0.340125
         71.489502         -0.342698
         71.489551         -0.345028
         71.489600         -0.347102
         71.489648         -0.348913
         71.489697         -0.350459
         71.489746         -0.351748
         71.489795         -0.352790
         71.489844         -0.353604
         71.489893         -0.354210
         71.489941         -0.354634
         71.489990         -0.354901
         71.490039         -0.355037
         71.490088         -0.355070
         71.490137         -0.355021
         71.490186         -0.354911
         71.490234         -0.354757
         71.490283         -0.354568
         71.490332         -0.354347
         71.490381         -0.354089
         71.490430         -0.353780
         71.490479         -0.353398
         71.490527         -0.352915
         71.490576         -0.352294
         71.490625         -0.351494
         71.490674         -0.350472
         71.490723         -0.349183
         71.490771         -0.347582
         71.490820         -0.345624
         71.490869         -0.343265
         71.490918         -0.340462
         71.490967         -0.337175
         71.491016         -0.333365
         71.491064         -0.328995
         71.491113         -0.324033
         71.491162         -0.318453
         71.491211         -0.312233
         71.491260         -0.305358
         71.491309         -0.297825
         71.491357         -0.289635
         71.491406         -0.280803
         71.491455         -0.271352
         71.491504         -0.261317
         71.491553         -0.250742
         71.491602         -0.239685
         71.491650         -0.228212
         71.491699         -0.216402
         71.491748         -0.204342
         71.491797         -0.192129
         71.491846         -0.179867
         71.491895         -0.167666
         71.491943         -0.155641
         71.491992         -0.143908
         71.492041         -0.132582
         71.492090         -0.121779
         71.492139         -0.111610
         71.492188         -0.102183
         71.492236         -0.093600
         71.492285         -0.085959
         71.492334         -0.079350
         71.492383         -0.073857
         71.492432         -0.069552
         71.492480         -0.066503
         71.492529         -0.064763
         71.492578         -0.064374
         71.492627         -0.065366
         71.492676         -0.067756
         71.492725         -0.071548
         71.492773         -0.076730
         71.492822         -0.083279
         71.492871         -0.091155
         71.492920         -0.100308
         71.492969         -0.110670
         71.493018         -0.122161
         71.493066         -0.134688
         71.493115         -0.148144
         71.493164         -0.162412
         71.493213         -0.177365
         71.493262         -0.192870
         71.493311         -0.208787
         71.493359         -0.224977
         71.493408         -0.241298
         71.493457         -0.257608
         71.493506         -0.273766
         71.493555         -0.289635
         71.493604         -0.305078
         71.493652         -0.319964
         71.493701         -0.334164
         71.493750         -0.347561
         71.493799         -0.360041
         71.493848         -0.371507
         71.493896         -0.381870
         71.493945         -0.391058
         71.493994         -0.399013
         71.494043         -0.405690
         71.494092         -0.411059
         71.494141         -0.415104
         71.494189         -0.417820
         71.494238         -0.419215
         71.494287         -0.419304
         71.494336         -0.418116
         71.494385         -0.415687
         71.494434         -0.412062
         71.494482         -0.407293
         71.494531         -0.401439
         71.494580         -0.394562
         71.494629         -0.386729
         71.494678         -0.378009
         71.494727         -0.368472
         71.494775         -0.358187
         71.494824         -0.347226
         71.494873         -0.335659
         71.494922         -0.323556
         71.494971         -0.310989
         71.495020         -0.298028
         71.495068         -0.284742
         71.495117         -0.271200
         71.495166         -0.257469
         71.495215         -0.243615
         71.495264         -0.229702
         71.495312         -0.215793
         71.495361         -0.201950
         71.495410         -0.188236
         71.495459         -0.174707
         71.495508         -0.161421
         71.495557         -0.148431
         71.495605         -0.135783
         71.495654         -0.123519
         71.495703         -0.111677
         71.495752         -0.100286
         71.495801         -0.089373
         71.495850         -0.078962
         71.495898         -0.069075
         71.495947         -0.059734
         71.495996         -0.050960
         71.496045         -0.042778
         71.496094         -0.035214
         71.496143         -0.028293
         71.496191         -0.022043
         71.496240         -0.016494
         71.496289         -0.011672
         71.496338         -0.007606
         71.496387         -0.004322
         71.496436         -0.001845
         71.496484         -0.000200
         71.496533          0.000593
         71.496582          0.000516
         71.496631         -0.000445
         71.496680         -0.002299
         71.496729         -0.005051
         71.496777         -0.008699
         71.496826         -0.013240
         71.496875         -0.018665
         71.496924         -0.024960
         71.496973         -0.032111
         71.497021         -0.040095
         71.497070         -0.048888
         71.497119         -0.058458
         71.497168         -0.068766
         71.497217         -0.079769
         71.497266         -0.091416
         71.497314         -0.103650
         71.497363         -0.116413
         71.497412         -0.129642
         71.497461         -0.143275
         71.497510         -0.157252
         71.497559         -0.171511
         71.497607         -0.185996
         71.497656         -0.200649
         71.497705         -0.215418
         71.497754         -0.230250
         71.497803         -0.245094
         71.497852         -0.259902
         71.497900         -0.274627
         71.497949         -0.289229
         71.497998         -0.303666
         71.498047         -0.317904
         71.498096         -0.331908
         71.498145         -0.345646
         71.498193         -0.359087
         71.498242         -0.372195
         71.498291         -0.384937
         71.498340         -0.397275
         71.498389         -0.409171
         71.498437         -0.420586
         71.498486         -0.431488
         71.498535         -0.441843
         71.498584         -0.451626
         71.498633         -0.460819
         71.498682         -0.469406
         71.498730         -0.477381
         71.498779         -0.484741
         71.498828         -0.491486
         71.498877         -0.497622
         71.498926         -0.503157
         71.498975         -0.508103
         71.499023         -0.512475
         71.499072         -0.516292
         71.499121         -0.519572
         71.499170         -0.522338
         71.499219         -0.524612
         71.499268         -0.526412
         71.499316         -0.527755
         71.499365         -0.528653
         71.499414         -0.529115
         71.499463         -0.529145
         71.499512         -0.528744
         71.499561         -0.527910
         71.499609         -0.526639
         71.499658         -0.524920
         71.499707         -0.522742
         71.499756         -0.520087
         71.499805         -0.516930
         71.499854         -0.513243
         71.499902         -0.508990
         71.499951         -0.504131
