# Supplementary material for: Carbon footprint assessment and crashworthiness evaluation of alloy steel W-beam guardrails
Source: PLoS One. 2026 Apr 17;21(4):e0347115. doi: 10.1371/journal.pone.0347115 (PMC13089726; doi:10.1371/journal.pone.0347115)
Supplement: S4 File — (TXT) [file pone.0347115.s004.txt]

ADTC_DAT_TXT
�汾��:
�ɼ���ʼʱ��:
�׵�ʱ��(��):71.000000
�ɼ�ʱ��(��):0.500000
AD��ʽ:����
�ɼ�Ƶ��(Hz):20480.000000
�ɼ�����Ƶ�ʱ�:2.560000
ͨ����:1
ÿ֡����:1024
֡��:10.000000
Ch1_2ͨ��ע��:2
********

              ʱ��             Ch1_2
                ��                mV

         71.000000         -0.000000
         71.000049         -0.000000
         71.000098         -0.000001
         71.000146         -0.000004
         71.000195         -0.000011
         71.000244         -0.000026
         71.000293         -0.000053
         71.000342         -0.000096
         71.000391         -0.000160
         71.000439         -0.000249
         71.000488         -0.000366
         71.000537         -0.000516
         71.000586         -0.000701
         71.000635         -0.000924
         71.000684         -0.001189
         71.000732         -0.001496
         71.000781         -0.001848
         71.000830         -0.002245
         71.000879         -0.002688
         71.000928         -0.003176
         71.000977         -0.003706
         71.001025         -0.004274
         71.001074         -0.004872
         71.001123         -0.005495
         71.001172         -0.006130
         71.001221         -0.006768
         71.001270         -0.007394
         71.001318         -0.007994
         71.001367         -0.008551
         71.001416         -0.009050
         71.001465         -0.009471
         71.001514         -0.009799
         71.001563         -0.010015
         71.001611         -0.010102
         71.001660         -0.010044
         71.001709         -0.009824
         71.001758         -0.009424
         71.001807         -0.008827
         71.001855         -0.008014
         71.001904         -0.006970
         71.001953         -0.005675
         71.002002         -0.004114
         71.002051         -0.002272
         71.002100         -0.000135
         71.002148          0.002308
         71.002197          0.005070
         71.002246          0.008159
         71.002295          0.011584
         71.002344          0.015352
         71.002393          0.019468
         71.002441          0.023938
         71.002490          0.028763
         71.002539          0.033943
         71.002588          0.039478
         71.002637          0.045364
         71.002686          0.051592
         71.002734          0.058155
         71.002783          0.065040
         71.002832          0.072233
         71.002881          0.079718
         71.002930          0.087477
         71.002979          0.095490
         71.003027          0.103736
         71.003076          0.112192
         71.003125          0.120836
         71.003174          0.129642
         71.003223          0.138586
         71.003271          0.147640
         71.003320          0.156778
         71.003369          0.165970
         71.003418          0.175189
         71.003467          0.184405
         71.003516          0.193590
         71.003564          0.202718
         71.003613          0.211762
         71.003662          0.220701
         71.003711          0.229511
         71.003760          0.238173
         71.003809          0.246668
         71.003857          0.254980
         71.003906          0.263092
         71.003955          0.270992
         71.004004          0.278666
         71.004053          0.286104
         71.004102          0.293296
         71.004150          0.300235
         71.004199          0.306914
         71.004248          0.313328
         71.004297          0.319474
         71.004346          0.325350
         71.004395          0.330954
         71.004443          0.336289
         71.004492          0.341355
         71.004541          0.346158
         71.004590          0.350701
         71.004639          0.354990
         71.004688          0.359034
         71.004736          0.362841
         71.004785          0.366421
         71.004834          0.369785
         71.004883          0.372946
         71.004932          0.375917
         71.004980          0.378709
         71.005029          0.381336
         71.005078          0.383810
         71.005127          0.386142
         71.005176          0.388342
         71.005225          0.390421
         71.005273          0.392389
         71.005322          0.394256
         71.005371          0.396031
         71.005420          0.397725
         71.005469          0.399348
         71.005518          0.400910
         71.005566          0.402424
         71.005615          0.403898
         71.005664          0.405344
         71.005713          0.406774
         71.005762          0.408198
         71.005811          0.409629
         71.005859          0.411076
         71.005908          0.412549
         71.005957          0.414058
         71.006006          0.415607
         71.006055          0.417202
         71.006104          0.418847
         71.006152          0.420541
         71.006201          0.422284
         71.006250          0.424075
         71.006299          0.425907
         71.006348          0.427774
         71.006396          0.429666
         71.006445          0.431572
         71.006494          0.433477
         71.006543          0.435364
         71.006592          0.437214
         71.006641          0.439009
         71.006689          0.440725
         71.006738          0.442341
         71.006787          0.443838
         71.006836          0.445194
         71.006885          0.446389
         71.006934          0.447407
         71.006982          0.448229
         71.007031          0.448841
         71.007080          0.449226
         71.007129          0.449372
         71.007178          0.449263
         71.007227          0.448887
         71.007275          0.448233
         71.007324          0.447289
         71.007373          0.446046
         71.007422          0.444496
         71.007471          0.442631
         71.007520          0.440445
         71.007568          0.437933
         71.007617          0.435092
         71.007666          0.431917
         71.007715          0.428408
         71.007764          0.424565
         71.007813          0.420387
         71.007861          0.415879
         71.007910          0.411044
         71.007959          0.405888
         71.008008          0.400417
         71.008057          0.394639
         71.008105          0.388563
         71.008154          0.382201
         71.008203          0.375565
         71.008252          0.368669
         71.008301          0.361528
         71.008350          0.354161
         71.008398          0.346587
         71.008447          0.338825
         71.008496          0.330895
         71.008545          0.322819
         71.008594          0.314616
         71.008643          0.306305
         71.008691          0.297906
         71.008740          0.289435
         71.008789          0.280911
         71.008838          0.272350
         71.008887          0.263767
         71.008936          0.255178
         71.008984          0.246595
         71.009033          0.238031
         71.009082          0.229496
         71.009131          0.221001
         71.009180          0.212554
         71.009229          0.204161
         71.009277          0.195826
         71.009326          0.187552
         71.009375          0.179338
         71.009424          0.171183
         71.009473          0.163084
         71.009521          0.155035
         71.009570          0.147031
         71.009619          0.139066
         71.009668          0.131133
         71.009717          0.123226
         71.009766          0.115339
         71.009814          0.107464
         71.009863          0.099594
         71.009912          0.091722
         71.009961          0.083840
         71.010010          0.075939
         71.010059          0.068012
         71.010107          0.060051
         71.010156          0.052048
         71.010205          0.043998
         71.010254          0.035894
         71.010303          0.027731
         71.010352          0.019505
         71.010400          0.011212
         71.010449          0.002846
         71.010498         -0.005594
         71.010547         -0.014113
         71.010596         -0.022711
         71.010645         -0.031389
         71.010693         -0.040146
         71.010742         -0.048977
         71.010791         -0.057879
         71.010840         -0.066845
         71.010889         -0.075867
         71.010937         -0.084935
         71.010986         -0.094039
         71.011035         -0.103168
         71.011084         -0.112310
         71.011133         -0.121450
         71.011182         -0.130576
         71.011230         -0.139672
         71.011279         -0.148724
         71.011328         -0.157715
         71.011377         -0.166631
         71.011426         -0.175455
         71.011475         -0.184171
         71.011523         -0.192766
         71.011572         -0.201225
         71.011621         -0.209535
         71.011670         -0.217683
         71.011719         -0.225658
         71.011768         -0.233449
         71.011816         -0.241047
         71.011865         -0.248445
         71.011914         -0.255637
         71.011963         -0.262617
         71.012012         -0.269383
         71.012061         -0.275932
         71.012109         -0.282264
         71.012158         -0.288379
         71.012207         -0.294276
         71.012256         -0.299959
         71.012305         -0.305430
         71.012354         -0.310693
         71.012402         -0.315754
         71.012451         -0.320619
         71.012500         -0.325296
         71.012549         -0.329795
         71.012598         -0.334125
         71.012646         -0.338298
         71.012695         -0.342322
         71.012744         -0.346208
         71.012793         -0.349965
         71.012842         -0.353602
         71.012891         -0.357126
         71.012939         -0.360546
         71.012988         -0.363867
         71.013037         -0.367097
         71.013086         -0.370241
         71.013135         -0.373306
         71.013184         -0.376297
         71.013232         -0.379221
         71.013281         -0.382082
         71.013330         -0.384886
         71.013379         -0.387639
         71.013428         -0.390343
         71.013477         -0.393003
         71.013525         -0.395624
         71.013574         -0.398207
         71.013623         -0.400756
         71.013672         -0.403273
         71.013721         -0.405762
         71.013770         -0.408224
         71.013818         -0.410662
         71.013867         -0.413079
         71.013916         -0.415478
         71.013965         -0.417859
         71.014014         -0.420225
         71.014062         -0.422576
         71.014111         -0.424913
         71.014160         -0.427236
         71.014209         -0.429541
         71.014258         -0.431828
         71.014307         -0.434091
         71.014355         -0.436328
         71.014404         -0.438534
         71.014453         -0.440704
         71.014502         -0.442832
         71.014551         -0.444915
         71.014600         -0.446945
         71.014648         -0.448919
         71.014697         -0.450828
         71.014746         -0.452665
         71.014795         -0.454423
         71.014844         -0.456092
         71.014893         -0.457661
         71.014941         -0.459120
         71.014990         -0.460459
         71.015039         -0.461666
         71.015088         -0.462730
         71.015137         -0.463641
         71.015186         -0.464388
         71.015234         -0.464962
         71.015283         -0.465352
         71.015332         -0.465549
         71.015381         -0.465541
         71.015430         -0.465317
         71.015479         -0.464868
         71.015527         -0.464181
         71.015576         -0.463245
         71.015625         -0.462051
         71.015674         -0.460588
         71.015723         -0.458848
         71.015771         -0.456822
         71.015820         -0.454502
         71.015869         -0.451883
         71.015918         -0.448960
         71.015967         -0.445730
         71.016016         -0.442193
         71.016064         -0.438352
         71.016113         -0.434211
         71.016162         -0.429779
         71.016211         -0.425068
         71.016260         -0.420090
         71.016309         -0.414860
         71.016357         -0.409395
         71.016406         -0.403712
         71.016455         -0.397829
         71.016504         -0.391765
         71.016553         -0.385538
         71.016602         -0.379168
         71.016650         -0.372674
         71.016699         -0.366073
         71.016748         -0.359385
         71.016797         -0.352627
         71.016846         -0.345816
         71.016895         -0.338967
         71.016943         -0.332092
         71.016992         -0.325198
         71.017041         -0.318292
         71.017090         -0.311376
         71.017139         -0.304450
         71.017188         -0.297509
         71.017236         -0.290552
         71.017285         -0.283573
         71.017334         -0.276567
         71.017383         -0.269528
         71.017432         -0.262449
         71.017480         -0.255323
         71.017529         -0.248141
         71.017578         -0.240892
         71.017627         -0.233564
         71.017676         -0.226145
         71.017725         -0.218619
         71.017773         -0.210973
         71.017822         -0.203192
         71.017871         -0.195262
         71.017920         -0.187168
         71.017969         -0.178896
         71.018018         -0.170434
         71.018066         -0.161772
         71.018115         -0.152899
         71.018164         -0.143808
         71.018213         -0.134495
         71.018262         -0.124957
         71.018311         -0.115195
         71.018359         -0.105213
         71.018408         -0.095017
         71.018457         -0.084616
         71.018506         -0.074023
         71.018555         -0.063250
         71.018604         -0.052313
         71.018652         -0.041230
         71.018701         -0.030017
         71.018750         -0.018694
         71.018799         -0.007281
         71.018848          0.004201
         71.018896          0.015731
         71.018945          0.027286
         71.018994          0.038844
         71.019043          0.050385
         71.019092          0.061888
         71.019141          0.073334
         71.019189          0.084705
         71.019238          0.095984
         71.019287          0.107156
         71.019336          0.118208
         71.019385          0.129126
         71.019434          0.139898
         71.019482          0.150515
         71.019531          0.160968
         71.019580          0.171248
         71.019629          0.181349
         71.019678          0.191267
         71.019727          0.200997
         71.019775          0.210538
         71.019824          0.219890
         71.019873          0.229054
         71.019922          0.238034
         71.019971          0.246834
         71.020020          0.255461
         71.020068          0.263925
         71.020117          0.272234
         71.020166          0.280401
         71.020215          0.288437
         71.020264          0.296353
         71.020313          0.304163
         71.020361          0.311876
         71.020410          0.319503
         71.020459          0.327051
         71.020508          0.334525
         71.020557          0.341931
         71.020605          0.349268
         71.020654          0.356537
         71.020703          0.363736
         71.020752          0.370863
         71.020801          0.377914
         71.020850          0.384886
         71.020898          0.391772
         71.020947          0.398569
         71.020996          0.405269
         71.021045          0.411864
         71.021094          0.418346
         71.021143          0.424706
         71.021191          0.430932
         71.021240          0.437016
         71.021289          0.442947
         71.021338          0.448717
         71.021387          0.454317
         71.021436          0.459740
         71.021484          0.464981
         71.021533          0.470034
         71.021582          0.474896
         71.021631          0.479564
         71.021680          0.484035
         71.021729          0.488310
         71.021777          0.492389
         71.021826          0.496274
         71.021875          0.499969
         71.021924          0.503479
         71.021973          0.506807
         71.022021          0.509960
         71.022070          0.512941
         71.022119          0.515756
         71.022168          0.518410
         71.022217          0.520907
         71.022266          0.523252
         71.022314          0.525449
         71.022363          0.527503
         71.022412          0.529419
         71.022461          0.531201
         71.022510          0.532852
         71.022559          0.534374
         71.022607          0.535769
         71.022656          0.537034
         71.022705          0.538168
         71.022754          0.539165
         71.022803          0.540019
         71.022852          0.540722
         71.022900          0.541265
         71.022949          0.541639
         71.022998          0.541835
         71.023047          0.541843
         71.023096          0.541656
         71.023145          0.541264
         71.023193          0.540660
         71.023242          0.539837
         71.023291          0.538789
         71.023340          0.537506
         71.023389          0.535984
         71.023438          0.534213
         71.023486          0.532186
         71.023535          0.529897
         71.023584          0.527338
         71.023633          0.524504
         71.023682          0.521390
         71.023730          0.517993
         71.023779          0.514311
         71.023828          0.510346
         71.023877          0.506100
         71.023926          0.501579
         71.023975          0.496790
         71.024023          0.491741
         71.024072          0.486442
         71.024121          0.480906
         71.024170          0.475144
         71.024219          0.469172
         71.024268          0.463003
         71.024316          0.456653
         71.024365          0.450140
         71.024414          0.443481
         71.024463          0.436693
         71.024512          0.429796
         71.024561          0.422809
         71.024609          0.415749
         71.024658          0.408634
         71.024707          0.401483
         71.024756          0.394310
         71.024805          0.387131
         71.024854          0.379957
         71.024902          0.372800
         71.024951          0.365668
         71.025000          0.358569
         71.025049          0.351507
         71.025098          0.344485
         71.025146          0.337505
         71.025195          0.330563
         71.025244          0.323658
         71.025293          0.316783
         71.025342          0.309932
         71.025391          0.303097
         71.025439          0.296268
         71.025488          0.289437
         71.025537          0.282592
         71.025586          0.275721
         71.025635          0.268815
         71.025684          0.261859
         71.025732          0.254843
         71.025781          0.247754
         71.025830          0.240584
         71.025879          0.233321
         71.025928          0.225960
         71.025977          0.218493
         71.026025          0.210919
         71.026074          0.203236
         71.026123          0.195445
         71.026172          0.187549
         71.026221          0.179551
         71.026270          0.171457
         71.026318          0.163273
         71.026367          0.155005
         71.026416          0.146663
         71.026465          0.138253
         71.026514          0.129785
         71.026562          0.121269
         71.026611          0.112716
         71.026660          0.104138
         71.026709          0.095548
         71.026758          0.086960
         71.026807          0.078390
         71.026855          0.069854
         71.026904          0.061371
         71.026953          0.052958
         71.027002          0.044633
         71.027051          0.036413
         71.027100          0.028317
         71.027148          0.020358
         71.027197          0.012552
         71.027246          0.004909
         71.027295         -0.002561
         71.027344         -0.009852
         71.027393         -0.016962
         71.027441         -0.023890
         71.027490         -0.030640
         71.027539         -0.037220
         71.027588         -0.043638
         71.027637         -0.049908
         71.027686         -0.056046
         71.027734         -0.062069
         71.027783         -0.067998
         71.027832         -0.073854
         71.027881         -0.079657
         71.027930         -0.085431
         71.027979         -0.091194
         71.028027         -0.096968
         71.028076         -0.102771
         71.028125         -0.108619
         71.028174         -0.114529
         71.028223         -0.120514
         71.028271         -0.126585
         71.028320         -0.132753
         71.028369         -0.139024
         71.028418         -0.145406
         71.028467         -0.151901
         71.028516         -0.158512
         71.028564         -0.165240
         71.028613         -0.172082
         71.028662         -0.179038
         71.028711         -0.186103
         71.028760         -0.193272
         71.028809         -0.200540
         71.028857         -0.207900
         71.028906         -0.215344
         71.028955         -0.222864
         71.029004         -0.230451
         71.029053         -0.238093
         71.029102         -0.245782
         71.029150         -0.253507
         71.029199         -0.261254
         71.029248         -0.269014
         71.029297         -0.276772
         71.029346         -0.284515
         71.029395         -0.292232
         71.029443         -0.299908
         71.029492         -0.307533
         71.029541         -0.315095
         71.029590         -0.322587
         71.029639         -0.330003
         71.029687         -0.337337
         71.029736         -0.344589
         71.029785         -0.351758
         71.029834         -0.358846
         71.029883         -0.365857
         71.029932         -0.372795
         71.029980         -0.379665
         71.030029         -0.386473
         71.030078         -0.393225
         71.030127         -0.399926
         71.030176         -0.406584
         71.030225         -0.413202
         71.030273         -0.419784
         71.030322         -0.426331
         71.030371         -0.432844
         71.030420         -0.439321
         71.030469         -0.445759
         71.030518         -0.452154
         71.030566         -0.458504
         71.030615         -0.464803
         71.030664         -0.471049
         71.030713         -0.477237
         71.030762         -0.483363
         71.030811         -0.489424
         71.030859         -0.495415
         71.030908         -0.501330
         71.030957         -0.507163
         71.031006         -0.512906
         71.031055         -0.518550
         71.031104         -0.524087
         71.031152         -0.529506
         71.031201         -0.534795
         71.031250         -0.539945
         71.031299         -0.544945
         71.031348         -0.549783
         71.031396         -0.554449
         71.031445         -0.558932
         71.031494         -0.563224
         71.031543         -0.567314
         71.031592         -0.571195
         71.031641         -0.574858
         71.031689         -0.578297
         71.031738         -0.581505
         71.031787         -0.584476
         71.031836         -0.587203
         71.031885         -0.589680
         71.031934         -0.591903
         71.031982         -0.593867
         71.032031         -0.595568
         71.032080         -0.597006
         71.032129         -0.598180
         71.032178         -0.599094
         71.032227         -0.599751
         71.032275         -0.600157
         71.032324         -0.600318
         71.032373         -0.600242
         71.032422         -0.599937
         71.032471         -0.599410
         71.032520         -0.598670
         71.032568         -0.597725
         71.032617         -0.596585
         71.032666         -0.595260
         71.032715         -0.593760
         71.032764         -0.592097
         71.032813         -0.590283
         71.032861         -0.588330
         71.032910         -0.586252
         71.032959         -0.584064
         71.033008         -0.581781
         71.033057         -0.579420
         71.033105         -0.576999
         71.033154         -0.574538
         71.033203         -0.572056
         71.033252         -0.569574
         71.033301         -0.567110
         71.033350         -0.564684
         71.033398         -0.562314
         71.033447         -0.560016
         71.033496         -0.557805
         71.033545         -0.555695
         71.033594         -0.553697
         71.033643         -0.551824
         71.033691         -0.550083
         71.033740         -0.548484
         71.033789         -0.547031
         71.033838         -0.545729
         71.033887         -0.544580
         71.033936         -0.543585
         71.033984         -0.542742
         71.034033         -0.542049
         71.034082         -0.541503
         71.034131         -0.541096
         71.034180         -0.540821
         71.034229         -0.540669
         71.034277         -0.540627
         71.034326         -0.540681
         71.034375         -0.540812
         71.034424         -0.541001
         71.034473         -0.541225
         71.034521         -0.541460
         71.034570         -0.541680
         71.034619         -0.541857
         71.034668         -0.541963
         71.034717         -0.541967
         71.034766         -0.541839
         71.034814         -0.541547
         71.034863         -0.541060
         71.034912         -0.540345
         71.034961         -0.539374
         71.035010         -0.538116
         71.035059         -0.536545
         71.035107         -0.534635
         71.035156         -0.532366
         71.035205         -0.529717
         71.035254         -0.526671
         71.035303         -0.523216
         71.035352         -0.519338
         71.035400         -0.515030
         71.035449         -0.510283
         71.035498         -0.505095
         71.035547         -0.499461
         71.035596         -0.493383
         71.035645         -0.486864
         71.035693         -0.479910
         71.035742         -0.472530
         71.035791         -0.464737
         71.035840         -0.456548
         71.035889         -0.447983
         71.035938         -0.439063
         71.035986         -0.429815
         71.036035         -0.420265
         71.036084         -0.410441
         71.036133         -0.400371
         71.036182         -0.390085
         71.036230         -0.379612
         71.036279         -0.368984
         71.036328         -0.358231
         71.036377         -0.347384
         71.036426         -0.336476
         71.036475         -0.325538
         71.036523         -0.314604
         71.036572         -0.303704
         71.036621         -0.292870
         71.036670         -0.282131
         71.036719         -0.271514
         71.036768         -0.261045
         71.036816         -0.250748
         71.036865         -0.240644
         71.036914         -0.230752
         71.036963         -0.221090
         71.037012         -0.211674
         71.037061         -0.202517
         71.037109         -0.193631
         71.037158         -0.185022
         71.037207         -0.176698
         71.037256         -0.168660
         71.037305         -0.160910
         71.037354         -0.153448
         71.037402         -0.146270
         71.037451         -0.139374
         71.037500         -0.132752
         71.037549         -0.126399
         71.037598         -0.120304
         71.037646         -0.114458
         71.037695         -0.108847
         71.037744         -0.103457
         71.037793         -0.098273
         71.037842         -0.093279
         71.037891         -0.088460
         71.037939         -0.083797
         71.037988         -0.079275
         71.038037         -0.074875
         71.038086         -0.070580
         71.038135         -0.066373
         71.038184         -0.062236
         71.038232         -0.058151
         71.038281         -0.054102
         71.038330         -0.050070
         71.038379         -0.046039
         71.038428         -0.041992
         71.038477         -0.037915
         71.038525         -0.033792
         71.038574         -0.029609
         71.038623         -0.025351
         71.038672         -0.021003
         71.038721         -0.016552
         71.038770         -0.011982
         71.038818         -0.007282
         71.038867         -0.002437
         71.038916          0.002562
         71.038965          0.007725
         71.039014          0.013059
         71.039063          0.018567
         71.039111          0.024251
         71.039160          0.030110
         71.039209          0.036140
         71.039258          0.042335
         71.039307          0.048686
         71.039355          0.055181
         71.039404          0.061805
         71.039453          0.068543
         71.039502          0.075378
         71.039551          0.082289
         71.039600          0.089259
         71.039648          0.096265
         71.039697          0.103288
         71.039746          0.110306
         71.039795          0.117296
         71.039844          0.124237
         71.039893          0.131106
         71.039941          0.137882
         71.039990          0.144543
         71.040039          0.151070
         71.040088          0.157443
         71.040137          0.163647
         71.040186          0.169665
         71.040234          0.175486
         71.040283          0.181100
         71.040332          0.186497
         71.040381          0.191670
         71.040430          0.196613
         71.040479          0.201323
         71.040527          0.205796
         71.040576          0.210030
         71.040625          0.214027
         71.040674          0.217788
         71.040723          0.221318
         71.040771          0.224624
         71.040820          0.227714
         71.040869          0.230599
         71.040918          0.233290
         71.040967          0.235801
         71.041016          0.238145
         71.041064          0.240333
         71.041113          0.242378
         71.041162          0.244292
         71.041211          0.246085
         71.041260          0.247770
         71.041309          0.249355
         71.041357          0.250851
         71.041406          0.252266
         71.041455          0.253607
         71.041504          0.254879
         71.041553          0.256086
         71.041602          0.257231
         71.041650          0.258314
         71.041699          0.259337
         71.041748          0.260299
         71.041797          0.261199
         71.041846          0.262037
         71.041895          0.262811
         71.041943          0.263519
         71.041992          0.264159
         71.042041          0.264730
         71.042090          0.265232
         71.042139          0.265665
         71.042187          0.266032
         71.042236          0.266334
         71.042285          0.266577
         71.042334          0.266763
         71.042383          0.266898
         71.042432          0.266984
         71.042480          0.267024
         71.042529          0.267018
         71.042578          0.266966
         71.042627          0.266866
         71.042676          0.266713
         71.042725          0.266505
         71.042773          0.266236
         71.042822          0.265901
         71.042871          0.265495
         71.042920          0.265013
         71.042969          0.264451
         71.043018          0.263804
         71.043066          0.263070
         71.043115          0.262245
         71.043164          0.261328
         71.043213          0.260317
         71.043262          0.259215
         71.043311          0.258022
         71.043359          0.256739
         71.043408          0.255371
         71.043457          0.253920
         71.043506          0.252388
         71.043555          0.250777
         71.043604          0.249088
         71.043652          0.247323
         71.043701          0.245484
         71.043750          0.243573
         71.043799          0.241593
         71.043848          0.239548
         71.043896          0.237442
         71.043945          0.235279
         71.043994          0.233065
         71.044043          0.230802
         71.044092          0.228493
         71.044141          0.226141
         71.044189          0.223746
         71.044238          0.221312
         71.044287          0.218840
         71.044336          0.216334
         71.044385          0.213796
         71.044434          0.211232
         71.044482          0.208646
         71.044531          0.206046
         71.044580          0.203438
         71.044629          0.200829
         71.044678          0.198228
         71.044727          0.195644
         71.044775          0.193086
         71.044824          0.190564
         71.044873          0.188088
         71.044922          0.185667
         71.044971          0.183308
         71.045020          0.181017
         71.045068          0.178799
         71.045117          0.176657
         71.045166          0.174593
         71.045215          0.172608
         71.045264          0.170704
         71.045312          0.168880
         71.045361          0.167139
         71.045410          0.165481
         71.045459          0.163904
         71.045508          0.162409
         71.045557          0.160992
         71.045605          0.159651
         71.045654          0.158381
         71.045703          0.157178
         71.045752          0.156036
         71.045801          0.154950
         71.045850          0.153912
         71.045898          0.152916
         71.045947          0.151955
         71.045996          0.151022
         71.046045          0.150109
         71.046094          0.149209
         71.046143          0.148317
         71.046191          0.147427
         71.046240          0.146533
         71.046289          0.145631
         71.046338          0.144716
         71.046387          0.143784
         71.046436          0.142831
         71.046484          0.141851
         71.046533          0.140840
         71.046582          0.139793
         71.046631          0.138703
         71.046680          0.137566
         71.046729          0.136378
         71.046777          0.135134
         71.046826          0.133830
         71.046875          0.132463
         71.046924          0.131031
         71.046973          0.129533
         71.047021          0.127971
         71.047070          0.126344
         71.047119          0.124659
         71.047168          0.122922
         71.047217          0.121141
         71.047266          0.119329
         71.047314          0.117499
         71.047363          0.115664
         71.047412          0.113841
         71.047461          0.112046
         71.047510          0.110295
         71.047559          0.108605
         71.047607          0.106996
         71.047656          0.105487
         71.047705          0.104099
         71.047754          0.102852
         71.047803          0.101770
         71.047852          0.100876
         71.047900          0.100194
         71.047949          0.099750
         71.047998          0.099570
         71.048047          0.099682
         71.048096          0.100115
         71.048145          0.100897
         71.048193          0.102061
         71.048242          0.103635
         71.048291          0.105651
         71.048340          0.108140
         71.048389          0.111133
         71.048438          0.114660
         71.048486          0.118754
         71.048535          0.123446
         71.048584          0.128771
         71.048633          0.134760
         71.048682          0.141447
         71.048730          0.148866
         71.048779          0.157049
         71.048828          0.166029
         71.048877          0.175838
         71.048926          0.186507
         71.048975          0.198069
         71.049023          0.210557
         71.049072          0.224000
         71.049121          0.238432
         71.049170          0.253884
         71.049219          0.270386
         71.049268          0.287966
         71.049316          0.306653
         71.049365          0.326470
         71.049414          0.347440
         71.049463          0.369584
         71.049512          0.392917
         71.049561          0.417454
         71.049609          0.443202
         71.049658          0.470167
         71.049707          0.498348
         71.049756          0.527738
         71.049805          0.558326
         71.049854          0.590093
         71.049902          0.623014
         71.049951          0.657055
         71.050000          0.692177
         71.050049          0.728330
         71.050098          0.765456
         71.050146          0.803491
         71.050195          0.842358
         71.050244          0.881978
         71.050293          0.922261
         71.050342          0.963115
         71.050391          1.004443
         71.050439          1.046144
         71.050488          1.088116
         71.050537          1.130258
         71.050586          1.172468
         71.050635          1.214645
         71.050684          1.256693
         71.050732          1.298518
         71.050781          1.340032
         71.050830          1.381151
         71.050879          1.421801
         71.050928          1.461916
         71.050977          1.501440
         71.051025          1.540330
         71.051074          1.578558
         71.051123          1.616109
         71.051172          1.652990
         71.051221          1.689222
         71.051270          1.724848
         71.051318          1.759930
         71.051367          1.794553
         71.051416          1.828818
         71.051465          1.862846
         71.051514          1.896775
         71.051563          1.930757
         71.051611          1.964954
         71.051660          1.999540
         71.051709          2.034689
         71.051758          2.070581
         71.051807          2.107392
         71.051855          2.145293
         71.051904          2.184451
         71.051953          2.225020
         71.052002          2.267145
         71.052051          2.310958
         71.052100          2.356580
         71.052148          2.404113
         71.052197          2.453650
         71.052246          2.505266
         71.052295          2.559021
         71.052344          2.614959
         71.052393          2.673107
         71.052441          2.733479
         71.052490          2.796069
         71.052539          2.860858
         71.052588          2.927808
         71.052637          2.996866
         71.052686          3.067964
         71.052734          3.141016
         71.052783          3.215922
         71.052832          3.292565
         71.052881          3.370813
         71.052930          3.450517
         71.052979          3.531514
         71.053027          3.613627
         71.053076          3.696663
         71.053125          3.780419
         71.053174          3.864681
         71.053223          3.949226
         71.053271          4.033827
         71.053320          4.118252
         71.053369          4.202269
         71.053418          4.285646
         71.053467          4.368155
         71.053516          4.449574
         71.053564          4.529685
         71.053613          4.608277
         71.053662          4.685148
         71.053711          4.760106
         71.053760          4.832965
         71.053809          4.903556
         71.053857          4.971717
         71.053906          5.037302
         71.053955          5.100173
         71.054004          5.160209
         71.054053          5.217297
         71.054102          5.271335
         71.054150          5.322230
         71.054199          5.369896
         71.054248          5.414251
         71.054297          5.455219
         71.054346          5.492727
         71.054395          5.526708
         71.054443          5.557097
         71.054492          5.583836
         71.054541          5.606873
         71.054590          5.626164
         71.054639          5.641673
         71.054688          5.653373
         71.054736          5.661250
         71.054785          5.665296
         71.054834          5.665520
         71.054883          5.661942
         71.054932          5.654598
         71.054980          5.643541
         71.055029          5.628839
         71.055078          5.610583
         71.055127          5.588880
         71.055176          5.563858
         71.055225          5.535666
         71.055273          5.504475
         71.055322          5.470471
         71.055371          5.433863
         71.055420          5.394876
         71.055469          5.353753
         71.055518          5.310753
         71.055566          5.266149
         71.055615          5.220227
         71.055664          5.173283
         71.055713          5.125620
         71.055762          5.077546
         71.055811          5.029368
         71.055859          4.981391
         71.055908          4.933912
         71.055957          4.887215
         71.056006          4.841569
         71.056055          4.797225
         71.056104          4.754406
         71.056152          4.713312
         71.056201          4.674110
         71.056250          4.636939
         71.056299          4.601900
         71.056348          4.569063
         71.056396          4.538460
         71.056445          4.510087
         71.056494          4.483908
         71.056543          4.459846
         71.056592          4.437790
         71.056641          4.417593
         71.056689          4.399074
         71.056738          4.382014
         71.056787          4.366167
         71.056836          4.351250
         71.056885          4.336954
         71.056934          4.322942
         71.056982          4.308850
         71.057031          4.294293
         71.057080          4.278864
         71.057129          4.262138
         71.057178          4.243675
         71.057227          4.223022
         71.057275          4.199718
         71.057324          4.173297
         71.057373          4.143295
         71.057422          4.109252
         71.057471          4.070719
         71.057520          4.027265
         71.057568          3.978481
         71.057617          3.923989
         71.057666          3.863443
         71.057715          3.796536
         71.057764          3.723000
         71.057812          3.642614
         71.057861          3.555200
         71.057910          3.460625
         71.057959          3.358804
         71.058008          3.249697
         71.058057          3.133314
         71.058105          3.009709
         71.058154          2.878987
         71.058203          2.741299
         71.058252          2.596845
         71.058301          2.445869
         71.058350          2.288660
         71.058398          2.125549
         71.058447          1.956902
         71.058496          1.783122
         71.058545          1.604638
         71.058594          1.421908
         71.058643          1.235409
         71.058691          1.045638
         71.058740          0.853104
         71.058789          0.658324
         71.058838          0.461825
         71.058887          0.264134
         71.058936          0.065781
         71.058984         -0.132707
         71.059033         -0.330807
         71.059082         -0.528004
         71.059131         -0.723789
         71.059180         -0.917662
         71.059229         -1.109139
         71.059277         -1.297746
         71.059326         -1.483028
         71.059375         -1.664549
         71.059424         -1.841896
         71.059473         -2.014680
         71.059521         -2.182545
         71.059570         -2.345167
         71.059619         -2.502261
         71.059668         -2.653584
         71.059717         -2.798939
         71.059766         -2.938179
         71.059814         -3.071208
         71.059863         -3.197980
         71.059912         -3.318503
         71.059961         -3.432837
         71.060010         -3.541090
         71.060059         -3.643421
         71.060107         -3.740030
         71.060156         -3.831161
         71.060205         -3.917096
         71.060254         -3.998154
         71.060303         -4.074687
         71.060352         -4.147073
         71.060400         -4.215721
         71.060449         -4.281061
         71.060498         -4.343545
         71.060547         -4.403641
         71.060596         -4.461831
         71.060645         -4.518611
         71.060693         -4.574483
         71.060742         -4.629957
         71.060791         -4.685544
         71.060840         -4.741753
         71.060889         -4.799091
         71.060937         -4.858054
         71.060986         -4.919121
         71.061035         -4.982756
         71.061084         -5.049396
         71.061133         -5.119452
         71.061182         -5.193304
         71.061230         -5.271304
         71.061279         -5.353768
         71.061328         -5.440984
         71.061377         -5.533208
         71.061426         -5.630669
         71.061475         -5.733563
         71.061523         -5.842060
         71.061572         -5.956298
         71.061621         -6.076386
         71.061670         -6.202397
         71.061719         -6.334368
         71.061768         -6.472300
         71.061816         -6.616154
         71.061865         -6.765850
         71.061914         -6.921268
         71.061963         -7.082244
         71.062012         -7.248570
         71.062061         -7.419998
         71.062109         -7.596233
         71.062158         -7.776940
         71.062207         -7.961743
         71.062256         -8.150229
         71.062305         -8.341954
         71.062354         -8.536444
         71.062402         -8.733205
         71.062451         -8.931725
         71.062500         -9.131479
         71.062549         -9.331935
         71.062598         -9.532552
         71.062646         -9.732783
         71.062695         -9.932081
         71.062744        -10.129892
         71.062793        -10.325665
         71.062842        -10.518842
         71.062891        -10.708875
         71.062939        -10.895214
         71.062988        -11.077323
         71.063037        -11.254672
         71.063086        -11.426746
         71.063135        -11.593052
         71.063184        -11.753110
         71.063232        -11.906470
         71.063281        -12.052707
         71.063330        -12.191426
         71.063379        -12.322265
         71.063428        -12.444893
         71.063477        -12.559018
         71.063525        -12.664380
         71.063574        -12.760758
         71.063623        -12.847966
         71.063672        -12.925852
         71.063721        -12.994302
         71.063770        -13.053235
         71.063818        -13.102606
         71.063867        -13.142406
         71.063916        -13.172653
         71.063965        -13.193406
         71.064014        -13.204746
         71.064063        -13.206790
         71.064111        -13.199678
         71.064160        -13.183579
         71.064209        -13.158691
         71.064258        -13.125236
         71.064307        -13.083462
         71.064355        -13.033647
         71.064404        -12.976093
         71.064453        -12.911130
         71.064502        -12.839109
         71.064551        -12.760404
         71.064600        -12.675399
         71.064648        -12.584495
         71.064697        -12.488095
         71.064746        -12.386603
         71.064795        -12.280418
         71.064844        -12.169930
         71.064893        -12.055517
         71.064941        -11.937544
         71.064990        -11.816359
         71.065039        -11.692296
         71.065088        -11.565673
         71.065137        -11.436788
         71.065186        -11.305923
         71.065234        -11.173340
         71.065283        -11.039281
         71.065332        -10.903964
         71.065381        -10.767581
         71.065430        -10.630298
         71.065479        -10.492249
         71.065527        -10.353540
         71.065576        -10.214247
         71.065625        -10.074412
         71.065674         -9.934053
         71.065723         -9.793157
         71.065771         -9.651682
         71.065820         -9.509567
         71.065869         -9.366729
         71.065918         -9.223061
         71.065967         -9.078444
         71.066016         -8.932743
         71.066064         -8.785814
         71.066113         -8.637506
         71.066162         -8.487664
         71.066211         -8.336128
         71.066260         -8.182744
         71.066309         -8.027359
         71.066357         -7.869828
         71.066406         -7.710009
         71.066455         -7.547771
         71.066504         -7.382988
         71.066553         -7.215549
         71.066602         -7.045345
         71.066650         -6.872283
         71.066699         -6.696280
         71.066748         -6.517265
         71.066797         -6.335180
         71.066846         -6.149986
         71.066895         -5.961661
         71.066943         -5.770205
         71.066992         -5.575640
         71.067041         -5.378017
         71.067090         -5.177413
         71.067139         -4.973938
         71.067188         -4.767735
         71.067236         -4.558974
         71.067285         -4.347860
         71.067334         -4.134627
         71.067383         -3.919534
         71.067432         -3.702863
         71.067480         -3.484914
         71.067529         -3.265999
         71.067578         -3.046437
         71.067627         -2.826547
         71.067676         -2.606642
         71.067725         -2.387022
         71.067773         -2.167971
         71.067822         -1.949747
         71.067871         -1.732581
         71.067920         -1.516677
         71.067969         -1.302200
         71.068018         -1.089287
         71.068066         -0.878036
         71.068115         -0.668517
         71.068164         -0.460767
         71.068213         -0.254797
         71.068262         -0.050595
         71.068311          0.151868
         71.068359          0.352636
         71.068408          0.551763
         71.068457          0.749307
         71.068506          0.945325
         71.068555          1.139876
         71.068604          1.333013
         71.068652          1.524781
         71.068701          1.715218
         71.068750          1.904352
         71.068799          2.092201
         71.068848          2.278767
         71.068896          2.464040
         71.068945          2.647992
         71.068994          2.830581
         71.069043          3.011747
         71.069092          3.191418
         71.069141          3.369504
         71.069189          3.545908
         71.069238          3.720521
         71.069287          3.893224
         71.069336          4.063893
         71.069385          4.232400
         71.069434          4.398612
         71.069482          4.562398
         71.069531          4.723624
         71.069580          4.882165
         71.069629          5.037903
         71.069678          5.190727
         71.069727          5.340544
         71.069775          5.487271
         71.069824          5.630841
         71.069873          5.771201
         71.069922          5.908310
         71.069971          6.042139
         71.070020          6.172667
         71.070068          6.299883
         71.070117          6.423783
         71.070166          6.544370
         71.070215          6.661654
         71.070264          6.775652
         71.070313          6.886393
         71.070361          6.993911
         71.070410          7.098255
         71.070459          7.199482
         71.070508          7.297668
         71.070557          7.392897
         71.070605          7.485274
         71.070654          7.574917
         71.070703          7.661962
         71.070752          7.746556
         71.070801          7.828862
         71.070850          7.909053
         71.070898          7.987307
         71.070947          8.063808
         71.070996          8.138740
         71.071045          8.212280
         71.071094          8.284602
         71.071143          8.355865
         71.071191          8.426221
         71.071240          8.495804
         71.071289          8.564734
         71.071338          8.633119
         71.071387          8.701050
         71.071436          8.768607
         71.071484          8.835856
         71.071533          8.902855
         71.071582          8.969649
         71.071631          9.036277
         71.071680          9.102769
         71.071729          9.169151
         71.071777          9.235442
         71.071826          9.301659
         71.071875          9.367812
         71.071924          9.433913
         71.071973          9.499969
         71.072021          9.565989
         71.072070          9.631982
         71.072119          9.697957
         71.072168          9.763929
         71.072217          9.829915
         71.072266          9.895942
         71.072314          9.962042
         71.072363         10.028260
         71.072412         10.094654
         71.072461         10.161295
         71.072510         10.228268
         71.072559         10.295670
         71.072607         10.363611
         71.072656         10.432208
         71.072705         10.501582
         71.072754         10.571848
         71.072803         10.643113
         71.072852         10.715468
         71.072900         10.788981
         71.072949         10.863691
         71.072998         10.939605
         71.073047         11.016694
         71.073096         11.094893
         71.073145         11.174101
         71.073193         11.254181
         71.073242         11.334963
         71.073291         11.416247
         71.073340         11.497805
         71.073389         11.579380
         71.073437         11.660696
         71.073486         11.741454
         71.073535         11.821335
         71.073584         11.900002
         71.073633         11.977099
         71.073682         12.052258
         71.073730         12.125092
         71.073779         12.195206
         71.073828         12.262191
         71.073877         12.325635
         71.073926         12.385119
         71.073975         12.440229
         71.074023         12.490557
         71.074072         12.535702
         71.074121         12.575283
         71.074170         12.608940
         71.074219         12.636338
         71.074268         12.657174
         71.074316         12.671175
         71.074365         12.678109
         71.074414         12.677782
         71.074463         12.670041
         71.074512         12.654773
         71.074561         12.631909
         71.074609         12.601420
         71.074658         12.563317
         71.074707         12.517648
         71.074756         12.464497
         71.074805         12.403982
         71.074854         12.336255
         71.074902         12.261494
         71.074951         12.179901
         71.075000         12.091703
         71.075049         11.997146
         71.075098         11.896490
         71.075146         11.790010
         71.075195         11.677995
         71.075244         11.560741
         71.075293         11.438560
         71.075342         11.311763
         71.075391         11.180676
         71.075439         11.045627
         71.075488         10.906946
         71.075537         10.764965
         71.075586         10.620012
         71.075635         10.472409
         71.075684         10.322468
         71.075732         10.170487
         71.075781         10.016754
         71.075830          9.861538
         71.075879          9.705090
         71.075928          9.547642
         71.075977          9.389402
         71.076025          9.230560
         71.076074          9.071278
         71.076123          8.911693
         71.076172          8.751919
         71.076221          8.592045
         71.076270          8.432138
         71.076318          8.272250
         71.076367          8.112411
         71.076416          7.952643
         71.076465          7.792957
         71.076514          7.633357
         71.076562          7.473841
         71.076611          7.314405
         71.076660          7.155044
         71.076709          6.995749
         71.076758          6.836512
         71.076807          6.677329
         71.076855          6.518193
         71.076904          6.359106
         71.076953          6.200073
         71.077002          6.041103
         71.077051          5.882216
         71.077100          5.723437
         71.077148          5.564799
         71.077197          5.406341
         71.077246          5.248109
         71.077295          5.090155
         71.077344          4.932534
         71.077393          4.775306
         71.077441          4.618537
         71.077490          4.462291
         71.077539          4.306637
         71.077588          4.151641
         71.077637          3.997367
         71.077686          3.843875
         71.077734          3.691216
         71.077783          3.539431
         71.077832          3.388551
         71.077881          3.238592
         71.077930          3.089559
         71.077979          2.941443
         71.078027          2.794225
         71.078076          2.647875
         71.078125          2.502356
         71.078174          2.357624
         71.078223          2.213632
         71.078271          2.070329
         71.078320          1.927667
         71.078369          1.785600
         71.078418          1.644087
         71.078467          1.503091
         71.078516          1.362587
         71.078564          1.222554
         71.078613          1.082978
         71.078662          0.943851
         71.078711          0.805164
         71.078760          0.666911
         71.078809          0.529081
         71.078857          0.391657
         71.078906          0.254616
         71.078955          0.117925
         71.079004         -0.018458
         71.079053         -0.154585
         71.079102         -0.290522
         71.079150         -0.426344
         71.079199         -0.562138
         71.079248         -0.698005
         71.079297         -0.834054
         71.079346         -0.970405
         71.079395         -1.107185
         71.079443         -1.244525
         71.079492         -1.382557
         71.079541         -1.521407
         71.079590         -1.661195
         71.079639         -1.802030
         71.079688         -1.944004
         71.079736         -2.087192
         71.079785         -2.231649
         71.079834         -2.377413
         71.079883         -2.524498
         71.079932         -2.672904
         71.079980         -2.822612
         71.080029         -2.973592
         71.080078         -3.125806
         71.080127         -3.279209
         71.080176         -3.433753
         71.080225         -3.589393
         71.080273         -3.746083
         71.080322         -3.903784
         71.080371         -4.062454
         71.080420         -4.222056
         71.080469         -4.382551
         71.080518         -4.543894
         71.080566         -4.706039
         71.080615         -4.868931
         71.080664         -5.032507
         71.080713         -5.196696
         71.080762         -5.361418
         71.080811         -5.526583
         71.080859         -5.692094
         71.080908         -5.857844
         71.080957         -6.023717
         71.081006         -6.189592
         71.081055         -6.355339
         71.081104         -6.520820
         71.081152         -6.685893
         71.081201         -6.850409
         71.081250         -7.014215
         71.081299         -7.177148
         71.081348         -7.339042
         71.081396         -7.499720
         71.081445         -7.658998
         71.081494         -7.816686
         71.081543         -7.972580
         71.081592         -8.126476
         71.081641         -8.278162
         71.081689         -8.427423
         71.081738         -8.574045
         71.081787         -8.717815
         71.081836         -8.858523
         71.081885         -8.995965
         71.081934         -9.129937
         71.081982         -9.260245
         71.082031         -9.386699
         71.082080         -9.509114
         71.082129         -9.627314
         71.082178         -9.741129
         71.082227         -9.850399
         71.082275         -9.954974
         71.082324        -10.054716
         71.082373        -10.149501
         71.082422        -10.239214
         71.082471        -10.323757
         71.082520        -10.403047
         71.082568        -10.477012
         71.082617        -10.545600
         71.082666        -10.608778
         71.082715        -10.666531
         71.082764        -10.718863
         71.082813        -10.765805
         71.082861        -10.807411
         71.082910        -10.843759
         71.082959        -10.874951
         71.083008        -10.901119
         71.083057        -10.922419
         71.083105        -10.939033
         71.083154        -10.951172
         71.083203        -10.959074
         71.083252        -10.963005
         71.083301        -10.963255
         71.083350        -10.960136
         71.083398        -10.953983
         71.083447        -10.945144
         71.083496        -10.933976
         71.083545        -10.920847
         71.083594        -10.906118
         71.083643        -10.890145
         71.083691        -10.873275
         71.083740        -10.855834
         71.083789        -10.838130
         71.083838        -10.820445
         71.083887        -10.803033
         71.083936        -10.786114
         71.083984        -10.769873
         71.084033        -10.754453
         71.084082        -10.739953
         71.084131        -10.726425
         71.084180        -10.713875
         71.084229        -10.702258
         71.084277        -10.691483
         71.084326        -10.681417
         71.084375        -10.671890
         71.084424        -10.662700
         71.084473        -10.653616
         71.084521        -10.644393
         71.084570        -10.634768
         71.084619        -10.624468
         71.084668        -10.613216
         71.084717        -10.600731
         71.084766        -10.586724
         71.084814        -10.570911
         71.084863        -10.553004
         71.084912        -10.532717
         71.084961        -10.509764
         71.085010        -10.483866
         71.085059        -10.454745
         71.085107        -10.422127
         71.085156        -10.385744
         71.085205        -10.345331
         71.085254        -10.300626
         71.085303        -10.251370
         71.085352        -10.197310
         71.085400        -10.138197
         71.085449        -10.073787
         71.085498        -10.003848
         71.085547         -9.928163
         71.085596         -9.846527
         71.085645         -9.758762
         71.085693         -9.664714
         71.085742         -9.564255
         71.085791         -9.457290
         71.085840         -9.343757
         71.085889         -9.223631
         71.085938         -9.096921
         71.085986         -8.963674
         71.086035         -8.823970
         71.086084         -8.677925
         71.086133         -8.525688
         71.086182         -8.367439
         71.086230         -8.203388
         71.086279         -8.033772
         71.086328         -7.858853
         71.086377         -7.678925
         71.086426         -7.494304
         71.086475         -7.305333
         71.086523         -7.112380
         71.086572         -6.915835
         71.086621         -6.716112
         71.086670         -6.513635
         71.086719         -6.308845
         71.086768         -6.102188
         71.086816         -5.894111
         71.086865         -5.685061
         71.086914         -5.475477
         71.086963         -5.265792
         71.087012         -5.056427
         71.087061         -4.847792
         71.087109         -4.640282
         71.087158         -4.434277
         71.087207         -4.230141
         71.087256         -4.028222
         71.087305         -3.828845
         71.087354         -3.632317
         71.087402         -3.438922
         71.087451         -3.248919
         71.087500         -3.062540
         71.087549         -2.879986
         71.087598         -2.701425
         71.087646         -2.526989
         71.087695         -2.356771
         71.087744         -2.190824
         71.087793         -2.029166
         71.087842         -1.871779
         71.087891         -1.718615
         71.087939         -1.569601
         71.087988         -1.424641
         71.088037         -1.283624
         71.088086         -1.146419
         71.088135         -1.012883
         71.088184         -0.882852
         71.088232         -0.756151
         71.088281         -0.632584
         71.088330         -0.511945
         71.088379         -0.394015
         71.088428         -0.278569
         71.088477         -0.165383
         71.088525         -0.054235
         71.088574          0.055086
         71.088623          0.162782
         71.088672          0.269037
         71.088721          0.374025
         71.088770          0.477900
         71.088818          0.580804
         71.088867          0.682858
         71.088916          0.784163
         71.088965          0.884799
         71.089014          0.984820
         71.089062          1.084252
         71.089111          1.183090
         71.089160          1.281302
         71.089209          1.378823
         71.089258          1.475561
         71.089307          1.571396
         71.089355          1.666184
         71.089404          1.759758
         71.089453          1.851935
         71.089502          1.942514
         71.089551          2.031285
         71.089600          2.118029
         71.089648          2.202532
         71.089697          2.284577
         71.089746          2.363964
         71.089795          2.440504
         71.089844          2.514030
         71.089893          2.584396
         71.089941          2.651487
         71.089990          2.715217
         71.090039          2.775531
         71.090088          2.832411
         71.090137          2.885870
         71.090186          2.935958
         71.090234          2.982759
         71.090283          3.026389
         71.090332          3.066993
         71.090381          3.104743
         71.090430          3.139837
         71.090479          3.172487
         71.090527          3.202924
         71.090576          3.231390
         71.090625          3.258135
         71.090674          3.283418
         71.090723          3.307501
         71.090771          3.330651
         71.090820          3.353134
         71.090869          3.375214
         71.090918          3.397154
         71.090967          3.419207
         71.091016          3.441621
         71.091064          3.464633
         71.091113          3.488468
         71.091162          3.513339
         71.091211          3.539443
         71.091260          3.566964
         71.091309          3.596068
         71.091357          3.626898
         71.091406          3.659579
         71.091455          3.694207
         71.091504          3.730853
         71.091553          3.769555
         71.091602          3.810322
         71.091650          3.853130
         71.091699          3.897922
         71.091748          3.944609
         71.091797          3.993073
         71.091846          4.043166
         71.091895          4.094714
         71.091943          4.147520
         71.091992          4.201364
         71.092041          4.256007
         71.092090          4.311194
         71.092139          4.366655
         71.092187          4.422113
         71.092236          4.477279
         71.092285          4.531863
         71.092334          4.585576
         71.092383          4.638130
         71.092432          4.689244
         71.092480          4.738645
         71.092529          4.786071
         71.092578          4.831273
         71.092627          4.874012
         71.092676          4.914066
         71.092725          4.951228
         71.092773          4.985305
         71.092822          5.016126
         71.092871          5.043534
         71.092920          5.067398
         71.092969          5.087605
         71.093018          5.104065
         71.093066          5.116713
         71.093115          5.125506
         71.093164          5.130426
         71.093213          5.131479
         71.093262          5.128692
         71.093311          5.122118
         71.093359          5.111832
         71.093408          5.097927
         71.093457          5.080523
         71.093506          5.059755
         71.093555          5.035782
         71.093604          5.008781
         71.093652          4.978945
         71.093701          4.946486
         71.093750          4.911632
         71.093799          4.874625
         71.093848          4.835721
         71.093896          4.795185
         71.093945          4.753294
         71.093994          4.710330
         71.094043          4.666584
         71.094092          4.622353
         71.094141          4.577937
         71.094189          4.533642
         71.094238          4.489779
         71.094287          4.446664
         71.094336          4.404613
         71.094385          4.363945
         71.094434          4.324976
         71.094482          4.288019
         71.094531          4.253376
         71.094580          4.221338
         71.094629          4.192179
         71.094678          4.166150
         71.094727          4.143477
         71.094775          4.124358
         71.094824          4.108957
         71.094873          4.097401
         71.094922          4.089777
         71.094971          4.086132
         71.095020          4.086467
         71.095068          4.090736
         71.095117          4.098848
         71.095166          4.110664
         71.095215          4.126000
         71.095264          4.144628
         71.095313          4.166277
         71.095361          4.190633
         71.095410          4.217345
         71.095459          4.246023
         71.095508          4.276242
         71.095557          4.307543
         71.095605          4.339437
         71.095654          4.371409
         71.095703          4.402925
         71.095752          4.433432
         71.095801          4.462372
         71.095850          4.489184
         71.095898          4.513310
         71.095947          4.534205
         71.095996          4.551340
         71.096045          4.564212
         71.096094          4.572347
         71.096143          4.575312
         71.096191          4.572717
         71.096240          4.564223
         71.096289          4.549547
         71.096338          4.528463
         71.096387          4.500800
         71.096436          4.466444
         71.096484          4.425333
         71.096533          4.377450
         71.096582          4.322824
         71.096631          4.261529
         71.096680          4.193676
         71.096729          4.119414
         71.096777          4.038935
         71.096826          3.952463
         71.096875          3.860255
         71.096924          3.762598
         71.096973          3.659804
         71.097021          3.552204
         71.097070          3.440147
         71.097119          3.323997
         71.097168          3.204134
         71.097217          3.080956
         71.097266          2.954876
         71.097314          2.826329
         71.097363          2.695766
         71.097412          2.563655
         71.097461          2.430473
         71.097510          2.296700
         71.097559          2.162817
         71.097607          2.029292
         71.097656          1.896578
         71.097705          1.765104
         71.097754          1.635273
         71.097803          1.507453
         71.097852          1.381976
         71.097900          1.259134
         71.097949          1.139174
         71.097998          1.022303
         71.098047          0.908682
         71.098096          0.798434
         71.098145          0.691647
         71.098193          0.588380
         71.098242          0.488673
         71.098291          0.392556
         71.098340          0.300054
         71.098389          0.211193
         71.098438          0.126008
         71.098486          0.044538
         71.098535         -0.033167
         71.098584         -0.107053
         71.098633         -0.177056
         71.098682         -0.243114
         71.098730         -0.305156
         71.098779         -0.363111
         71.098828         -0.416909
         71.098877         -0.466477
         71.098926         -0.511749
         71.098975         -0.552661
         71.099023         -0.589162
         71.099072         -0.621206
         71.099121         -0.648762
         71.099170         -0.671809
         71.099219         -0.690335
         71.099268         -0.704335
         71.099316         -0.713806
         71.099365         -0.718751
         71.099414         -0.719170
         71.099463         -0.715070
         71.099512         -0.706456
         71.099561         -0.693342
         71.099609         -0.675749
         71.099658         -0.653708
         71.099707         -0.627258
         71.099756         -0.596453
         71.099805         -0.561356
         71.099854         -0.522043
         71.099902         -0.478601
         71.099951         -0.431135
         71.100000         -0.379761
         71.100049         -0.324612
         71.100098         -0.265840
         71.100146         -0.203607
         71.100195         -0.138095
         71.100244         -0.069492
         71.100293          0.001999
         71.100342          0.076169
         71.100391          0.152798
         71.100439          0.231658
         71.100488          0.312509
         71.100537          0.395096
         71.100586          0.479149
         71.100635          0.564384
         71.100684          0.650501
         71.100732          0.737188
         71.100781          0.824125
         71.100830          0.910990
         71.100879          0.997460
         71.100928          1.083218
         71.100977          1.167956
         71.101025          1.251380
         71.101074          1.333212
         71.101123          1.413198
         71.101172          1.491105
         71.101221          1.566737
         71.101270          1.639927
         71.101318          1.710548
         71.101367          1.778510
         71.101416          1.843756
         71.101465          1.906261
         71.101514          1.966026
         71.101563          2.023068
         71.101611          2.077419
         71.101660          2.129120
         71.101709          2.178219
         71.101758          2.224772
         71.101807          2.268844
         71.101855          2.310509
         71.101904          2.349851
         71.101953          2.386964
         71.102002          2.421953
         71.102051          2.454928
         71.102100          2.486003
         71.102148          2.515298
         71.102197          2.542935
         71.102246          2.569041
         71.102295          2.593749
         71.102344          2.617199
         71.102393          2.639546
         71.102441          2.660952
         71.102490          2.681590
         71.102539          2.701640
         71.102588          2.721287
         71.102637          2.740714
         71.102686          2.760097
         71.102734          2.779603
         71.102783          2.799384
         71.102832          2.819579
         71.102881          2.840308
         71.102930          2.861676
         71.102979          2.883768
         71.103027          2.906655
         71.103076          2.930388
         71.103125          2.955006
         71.103174          2.980532
         71.103223          3.006974
         71.103271          3.034333
         71.103320          3.062598
         71.103369          3.091753
         71.103418          3.121780
         71.103467          3.152656
         71.103516          3.184361
         71.103564          3.216871
         71.103613          3.250168
         71.103662          3.284232
         71.103711          3.319044
         71.103760          3.354588
         71.103809          3.390844
         71.103857          3.427795
         71.103906          3.465417
         71.103955          3.503681
         71.104004          3.542550
         71.104053          3.581976
         71.104102          3.621897
         71.104150          3.662239
         71.104199          3.702912
         71.104248          3.743816
         71.104297          3.784839
         71.104346          3.825864
         71.104395          3.866766
         71.104443          3.907419
         71.104492          3.947699
         71.104541          3.987480
         71.104590          4.026641
         71.104639          4.065065
         71.104687          4.102643
         71.104736          4.139273
         71.104785          4.174859
         71.104834          4.209317
         71.104883          4.242572
         71.104932          4.274556
         71.104980          4.305209
         71.105029          4.334474
         71.105078          4.362297
         71.105127          4.388626
         71.105176          4.413412
         71.105225          4.436604
         71.105273          4.458158
         71.105322          4.478027
         71.105371          4.496174
         71.105420          4.512564
         71.105469          4.527164
         71.105518          4.539947
         71.105566          4.550883
         71.105615          4.559945
         71.105664          4.567102
         71.105713          4.572325
         71.105762          4.575580
         71.105811          4.576837
         71.105859          4.576074
         71.105908          4.573274
         71.105957          4.568436
         71.106006          4.561574
         71.106055          4.552716
         71.106104          4.541908
         71.106152          4.529210
         71.106201          4.514690
         71.106250          4.498425
         71.106299          4.480493
         71.106348          4.460975
         71.106396          4.439948
         71.106445          4.417490
         71.106494          4.393674
         71.106543          4.368570
         71.106592          4.342248
         71.106641          4.314772
         71.106689          4.286203
         71.106738          4.256599
         71.106787          4.226017
         71.106836          4.194506
         71.106885          4.162122
         71.106934          4.128916
         71.106982          4.094946
         71.107031          4.060271
         71.107080          4.024954
         71.107129          3.989062
         71.107178          3.952658
         71.107227          3.915800
         71.107275          3.878540
         71.107324          3.840916
         71.107373          3.802952
         71.107422          3.764654
         71.107471          3.726013
         71.107520          3.687003
         71.107568          3.647583
         71.107617          3.607698
         71.107666          3.567281
         71.107715          3.526253
         71.107764          3.484529
         71.107812          3.442015
         71.107861          3.398613
         71.107910          3.354225
         71.107959          3.308759
         71.108008          3.262128
         71.108057          3.214259
         71.108105          3.165095
         71.108154          3.114597
         71.108203          3.062745
         71.108252          3.009537
         71.108301          2.954992
         71.108350          2.899145
         71.108398          2.842049
         71.108447          2.783770
         71.108496          2.724389
         71.108545          2.663999
         71.108594          2.602701
         71.108643          2.540606
         71.108691          2.477829
         71.108740          2.414489
         71.108789          2.350708
         71.108838          2.286605
         71.108887          2.222301
         71.108936          2.157909
         71.108984          2.093542
         71.109033          2.029305
         71.109082          1.965299
         71.109131          1.901616
         71.109180          1.838344
         71.109229          1.775570
         71.109277          1.713379
         71.109326          1.651859
         71.109375          1.591108
         71.109424          1.531234
         71.109473          1.472360
         71.109521          1.414624
         71.109570          1.358182
         71.109619          1.303204
         71.109668          1.249871
         71.109717          1.198374
         71.109766          1.148910
         71.109814          1.101678
         71.109863          1.056879
         71.109912          1.014710
         71.109961          0.975366
         71.110010          0.939032
         71.110059          0.905883
         71.110107          0.876075
         71.110156          0.849744
         71.110205          0.826997
         71.110254          0.807914
         71.110303          0.792543
         71.110352          0.780900
         71.110400          0.772973
         71.110449          0.768726
         71.110498          0.768101
         71.110547          0.771020
         71.110596          0.777388
         71.110645          0.787092
         71.110693          0.799998
         71.110742          0.815953
         71.110791          0.834781
         71.110840          0.856281
         71.110889          0.880233
         71.110938          0.906397
         71.110986          0.934518
         71.111035          0.964328
         71.111084          0.995548
         71.111133          1.027893
         71.111182          1.061070
         71.111230          1.094781
         71.111279          1.128720
         71.111328          1.162579
         71.111377          1.196043
         71.111426          1.228799
         71.111475          1.260535
         71.111523          1.290943
         71.111572          1.319727
         71.111621          1.346605
         71.111670          1.371309
         71.111719          1.393595
         71.111768          1.413237
         71.111816          1.430039
         71.111865          1.443830
         71.111914          1.454471
         71.111963          1.461859
         71.112012          1.465926
         71.112061          1.466646
         71.112109          1.464037
         71.112158          1.458157
         71.112207          1.449109
         71.112256          1.437039
         71.112305          1.422131
         71.112354          1.404611
         71.112402          1.384737
         71.112451          1.362806
         71.112500          1.339142
         71.112549          1.314102
         71.112598          1.288066
         71.112646          1.261437
         71.112695          1.234637
         71.112744          1.208102
         71.112793          1.182272
         71.112842          1.157596
         71.112891          1.134514
         71.112939          1.113464
         71.112988          1.094869
         71.113037          1.079133
         71.113086          1.066642
         71.113135          1.057755
         71.113184          1.052803
         71.113232          1.052083
         71.113281          1.055857
         71.113330          1.064348
         71.113379          1.077734
         71.113428          1.096148
         71.113477          1.119671
         71.113525          1.148336
         71.113574          1.182119
         71.113623          1.220945
         71.113672          1.264684
         71.113721          1.313158
         71.113770          1.366138
         71.113818          1.423353
         71.113867          1.484492
         71.113916          1.549205
         71.113965          1.617116
         71.114014          1.687817
         71.114063          1.760882
         71.114111          1.835862
         71.114160          1.912297
         71.114209          1.989712
         71.114258          2.067629
         71.114307          2.145561
         71.114355          2.223027
         71.114404          2.299549
         71.114453          2.374660
         71.114502          2.447909
         71.114551          2.518868
         71.114600          2.587138
         71.114648          2.652351
         71.114697          2.714178
         71.114746          2.772332
         71.114795          2.826572
         71.114844          2.876705
         71.114893          2.922587
         71.114941          2.964130
         71.114990          3.001296
         71.115039          3.034104
         71.115088          3.062627
         71.115137          3.086990
         71.115186          3.107371
         71.115234          3.123996
         71.115283          3.137131
         71.115332          3.147084
         71.115381          3.154191
         71.115430          3.158814
         71.115479          3.161336
         71.115527          3.162149
         71.115576          3.161655
         71.115625          3.160259
         71.115674          3.158364
         71.115723          3.156366
         71.115771          3.154651
         71.115820          3.153595
         71.115869          3.153557
         71.115918          3.154879
         71.115967          3.157887
         71.116016          3.162890
         71.116064          3.170179
         71.116113          3.180026
         71.116162          3.192685
         71.116211          3.208387
         71.116260          3.227339
         71.116309          3.249716
         71.116357          3.275661
         71.116406          3.305280
         71.116455          3.338639
         71.116504          3.375764
         71.116553          3.416641
         71.116602          3.461222
         71.116650          3.509424
         71.116699          3.561136
         71.116748          3.616220
         71.116797          3.674516
         71.116846          3.735842
         71.116895          3.799998
         71.116943          3.866772
         71.116992          3.935934
         71.117041          4.007249
         71.117090          4.080474
         71.117139          4.155361
         71.117188          4.231664
         71.117236          4.309135
         71.117285          4.387529
         71.117334          4.466601
         71.117383          4.546104
         71.117432          4.625790
         71.117480          4.705406
         71.117529          4.784697
         71.117578          4.863403
         71.117627          4.941261
         71.117676          5.018004
         71.117725          5.093368
         71.117773          5.167089
         71.117822          5.238908
         71.117871          5.308574
         71.117920          5.375843
         71.117969          5.440485
         71.118018          5.502281
         71.118066          5.561028
         71.118115          5.616539
         71.118164          5.668642
         71.118213          5.717179
         71.118262          5.762008
         71.118311          5.803002
         71.118359          5.840046
         71.118408          5.873039
         71.118457          5.901892
         71.118506          5.926528
         71.118555          5.946886
         71.118604          5.962919
         71.118652          5.974601
         71.118701          5.981922
         71.118750          5.984897
         71.118799          5.983562
         71.118848          5.977982
         71.118896          5.968240
         71.118945          5.954448
         71.118994          5.936738
         71.119043          5.915261
         71.119092          5.890189
         71.119141          5.861710
         71.119189          5.830025
         71.119238          5.795351
         71.119287          5.757920
         71.119336          5.717974
         71.119385          5.675771
         71.119434          5.631578
         71.119482          5.585672
         71.119531          5.538338
         71.119580          5.489869
         71.119629          5.440556
         71.119678          5.390697
         71.119727          5.340586
         71.119775          5.290513
         71.119824          5.240760
         71.119873          5.191601
         71.119922          5.143295
         71.119971          5.096081
         71.120020          5.050179
         71.120068          5.005781
         71.120117          4.963052
         71.120166          4.922126
         71.120215          4.883104
         71.120264          4.846057
         71.120312          4.811027
         71.120361          4.778024
         71.120410          4.747039
         71.120459          4.718037
         71.120508          4.690966
         71.120557          4.665758
         71.120605          4.642330
         71.120654          4.620588
         71.120703          4.600426
         71.120752          4.581727
         71.120801          4.564365
         71.120850          4.548211
         71.120898          4.533122
         71.120947          4.518954
         71.120996          4.505558
         71.121045          4.492778
         71.121094          4.480458
         71.121143          4.468437
         71.121191          4.456553
         71.121240          4.444647
         71.121289          4.432555
         71.121338          4.420117
         71.121387          4.407176
         71.121436          4.393576
         71.121484          4.379163
         71.121533          4.363787
         71.121582          4.347302
         71.121631          4.329566
         71.121680          4.310442
         71.121729          4.289804
         71.121777          4.267530
         71.121826          4.243513
         71.121875          4.217654
         71.121924          4.189870
         71.121973          4.160090
         71.122021          4.128255
         71.122070          4.094324
         71.122119          4.058269
         71.122168          4.020080
         71.122217          3.979763
         71.122266          3.937344
         71.122314          3.892869
         71.122363          3.846401
         71.122412          3.798025
         71.122461          3.747841
         71.122510          3.695966
         71.122559          3.642531
         71.122607          3.587682
         71.122656          3.531570
         71.122705          3.474361
         71.122754          3.416224
         71.122803          3.357334
         71.122852          3.297868
         71.122900          3.238003
         71.122949          3.177913
         71.122998          3.117764
         71.123047          3.057714
         71.123096          2.997910
         71.123145          2.938486
         71.123193          2.879565
         71.123242          2.821260
         71.123291          2.763674
         71.123340          2.706906
         71.123389          2.651047
         71.123437          2.596189
         71.123486          2.542421
         71.123535          2.489834
         71.123584          2.438520
         71.123633          2.388572
         71.123682          2.340087
         71.123730          2.293163
         71.123779          2.247902
         71.123828          2.204407
         71.123877          2.162781
         71.123926          2.123128
         71.123975          2.085546
         71.124023          2.050128
         71.124072          2.016958
         71.124121          1.986111
         71.124170          1.957648
         71.124219          1.931616
         71.124268          1.908045
         71.124316          1.886952
         71.124365          1.868334
         71.124414          1.852172
         71.124463          1.838429
         71.124512          1.827054
         71.124561          1.817984
         71.124609          1.811140
         71.124658          1.806437
         71.124707          1.803782
         71.124756          1.803076
         71.124805          1.804215
         71.124854          1.807093
         71.124902          1.811603
         71.124951          1.817637
         71.125000          1.825087
         71.125049          1.833849
         71.125098          1.843819
         71.125146          1.854897
         71.125195          1.866985
         71.125244          1.879988
         71.125293          1.893811
         71.125342          1.908362
         71.125391          1.923544
         71.125439          1.939259
         71.125488          1.955407
         71.125537          1.971883
         71.125586          1.988578
         71.125635          2.005379
         71.125684          2.022170
         71.125732          2.038829
         71.125781          2.055234
         71.125830          2.071260
         71.125879          2.086781
         71.125928          2.101673
         71.125977          2.115817
         71.126025          2.129103
         71.126074          2.141432
         71.126123          2.152720
         71.126172          2.162903
         71.126221          2.171937
         71.126270          2.179803
         71.126318          2.186509
         71.126367          2.192087
         71.126416          2.196597
         71.126465          2.200127
         71.126514          2.202788
         71.126563          2.204717
         71.126611          2.206070
         71.126660          2.207021
         71.126709          2.207758
         71.126758          2.208475
         71.126807          2.209372
         71.126855          2.210643
         71.126904          2.212476
         71.126953          2.215048
         71.127002          2.218518
         71.127051          2.223032
         71.127100          2.228717
         71.127148          2.235680
         71.127197          2.244014
         71.127246          2.253797
         71.127295          2.265092
         71.127344          2.277947
         71.127393          2.292401
         71.127441          2.308481
         71.127490          2.326206
         71.127539          2.345586
         71.127588          2.366625
         71.127637          2.389325
         71.127686          2.413681
         71.127734          2.439687
         71.127783          2.467331
         71.127832          2.496599
         71.127881          2.527470
         71.127930          2.559918
         71.127979          2.593906
         71.128027          2.629392
         71.128076          2.666321
         71.128125          2.704632
         71.128174          2.744253
         71.128223          2.785107
         71.128271          2.827105
         71.128320          2.870153
         71.128369          2.914145
         71.128418          2.958967
         71.128467          3.004488
         71.128516          3.050567
         71.128564          3.097042
         71.128613          3.143735
         71.128662          3.190452
         71.128711          3.236983
         71.128760          3.283107
         71.128809          3.328597
         71.128857          3.373226
         71.128906          3.416775
         71.128955          3.459037
         71.129004          3.499820
         71.129053          3.538956
         71.129102          3.576296
         71.129150          3.611713
         71.129199          3.645103
         71.129248          3.676381
         71.129297          3.705479
         71.129346          3.732351
         71.129395          3.756967
         71.129443          3.779317
         71.129492          3.799413
         71.129541          3.817281
         71.129590          3.832969
         71.129639          3.846539
         71.129688          3.858068
         71.129736          3.867640
         71.129785          3.875353
         71.129834          3.881305
         71.129883          3.885604
         71.129932          3.888361
         71.129980          3.889694
         71.130029          3.889721
         71.130078          3.888565
         71.130127          3.886347
         71.130176          3.883183
         71.130225          3.879179
         71.130273          3.874423
         71.130322          3.868984
         71.130371          3.862908
         71.130420          3.856214
         71.130469          3.848896
         71.130518          3.840925
         71.130566          3.832252
         71.130615          3.822809
         71.130664          3.812516
         71.130713          3.801279
         71.130762          3.788992
         71.130811          3.775542
         71.130859          3.760809
         71.130908          3.744673
         71.130957          3.727015
         71.131006          3.707724
         71.131055          3.686708
         71.131104          3.663895
         71.131152          3.639242
         71.131201          3.612741
         71.131250          3.584419
         71.131299          3.554342
         71.131348          3.522614
         71.131396          3.489378
         71.131445          3.454811
         71.131494          3.419127
         71.131543          3.382567
         71.131592          3.345405
         71.131641          3.307937
         71.131689          3.270481
         71.131738          3.233371
         71.131787          3.196952
         71.131836          3.161579
         71.131885          3.127607
         71.131934          3.095392
         71.131982          3.065281
         71.132031          3.037616
         71.132080          3.012724
         71.132129          2.990920
         71.132178          2.972499
         71.132227          2.957742
         71.132275          2.946907
         71.132324          2.940234
         71.132373          2.937946
         71.132422          2.940245
         71.132471          2.947315
         71.132520          2.959319
         71.132568          2.976402
         71.132617          2.998682
         71.132666          3.026251
         71.132715          3.059169
         71.132764          3.097459
         71.132813          3.141107
         71.132861          3.190058
         71.132910          3.244216
         71.132959          3.303443
         71.133008          3.367564
         71.133057          3.436363
         71.133105          3.509588
         71.133154          3.586953
         71.133203          3.668138
         71.133252          3.752794
         71.133301          3.840543
         71.133350          3.930989
         71.133398          4.023715
         71.133447          4.118298
         71.133496          4.214306
         71.133545          4.311306
         71.133594          4.408870
         71.133643          4.506574
         71.133691          4.604002
         71.133740          4.700744
         71.133789          4.796402
         71.133838          4.890586
         71.133887          4.982919
         71.133936          5.073031
         71.133984          5.160569
         71.134033          5.245190
         71.134082          5.326561
         71.134131          5.404364
         71.134180          5.478285
         71.134229          5.548023
         71.134277          5.613281
         71.134326          5.673773
         71.134375          5.729224
         71.134424          5.779374
         71.134473          5.823983
         71.134521          5.862836
         71.134570          5.895748
         71.134619          5.922567
         71.134668          5.943181
         71.134717          5.957512
         71.134766          5.965519
         71.134814          5.967199
         71.134863          5.962582
         71.134912          5.951726
         71.134961          5.934721
         71.135010          5.911685
         71.135059          5.882760
         71.135107          5.848112
         71.135156          5.807933
         71.135205          5.762440
         71.135254          5.711870
         71.135303          5.656486
         71.135352          5.596572
         71.135400          5.532439
         71.135449          5.464417
         71.135498          5.392859
         71.135547          5.318141
         71.135596          5.240657
         71.135645          5.160821
         71.135693          5.079061
         71.135742          4.995816
         71.135791          4.911532
         71.135840          4.826655
         71.135889          4.741629
         71.135937          4.656882
         71.135986          4.572826
         71.136035          4.489849
         71.136084          4.408305
         71.136133          4.328514
         71.136182          4.250758
         71.136230          4.175277
         71.136279          4.102274
         71.136328          4.031913
         71.136377          3.964319
         71.136426          3.899582
         71.136475          3.837759
         71.136523          3.778871
         71.136572          3.722908
         71.136621          3.669828
         71.136670          3.619562
         71.136719          3.572016
         71.136768          3.527077
         71.136816          3.484622
         71.136865          3.444521
         71.136914          3.406644
         71.136963          3.370871
         71.137012          3.337090
         71.137061          3.305204
         71.137109          3.275131
         71.137158          3.246803
         71.137207          3.220164
         71.137256          3.195172
         71.137305          3.171795
         71.137354          3.150009
         71.137402          3.129801
         71.137451          3.111164
         71.137500          3.094102
         71.137549          3.078626
         71.137598          3.064756
         71.137646          3.052523
         71.137695          3.041967
         71.137744          3.033142
         71.137793          3.026114
         71.137842          3.020966
         71.137891          3.017797
         71.137939          3.016725
         71.137988          3.017886
         71.138037          3.021434
         71.138086          3.027538
         71.138135          3.036379
         71.138184          3.048147
         71.138232          3.063032
         71.138281          3.081223
         71.138330          3.102902
         71.138379          3.128244
         71.138428          3.157414
         71.138477          3.190570
         71.138525          3.227865
         71.138574          3.269447
         71.138623          3.315465
         71.138672          3.366069
         71.138721          3.421408
         71.138770          3.481639
         71.138818          3.546917
         71.138867          3.617402
         71.138916          3.693259
         71.138965          3.774655
         71.139014          3.861763
         71.139062          3.954764
         71.139111          4.053842
         71.139160          4.159185
         71.139209          4.270979
         71.139258          4.389403
         71.139307          4.514623
         71.139355          4.646786
         71.139404          4.786018
         71.139453          4.932420
         71.139502          5.086072
         71.139551          5.247036
         71.139600          5.415355
         71.139648          5.591062
         71.139697          5.774178
         71.139746          5.964710
         71.139795          6.162649
         71.139844          6.367960
         71.139893          6.580571
         71.139941          6.800362
         71.139990          7.027149
         71.140039          7.260665
         71.140088          7.500552
         71.140137          7.746341
         71.140186          7.997447
         71.140234          8.253165
         71.140283          8.512673
         71.140332          8.775043
         71.140381          9.039250
         71.140430          9.304207
         71.140479          9.568769
         71.140527          9.831762
         71.140576         10.092006
         71.140625         10.348315
         71.140674         10.599524
         71.140723         10.844486
         71.140771         11.082081
         71.140820         11.311218
         71.140869         11.530849
         71.140918         11.739964
         71.140967         11.937602
         71.141016         12.122859
         71.141064         12.294889
         71.141113         12.452914
         71.141162         12.596228
         71.141211         12.724202
         71.141260         12.836294
         71.141309         12.932056
         71.141357         13.011136
         71.141406         13.073290
         71.141455         13.118383
         71.141504         13.146399
         71.141553         13.157433
         71.141602         13.151694
         71.141650         13.129508
         71.141699         13.091303
         71.141748         13.037611
         71.141797         12.969056
         71.141846         12.886345
         71.141895         12.790257
         71.141943         12.681624
         71.141992         12.561319
         71.142041         12.430232
         71.142090         12.289248
         71.142139         12.139228
         71.142188         11.980994
         71.142236         11.815303
         71.142285         11.642841
         71.142334         11.464219
         71.142383         11.279962
         71.142432         11.090514
         71.142480         10.896243
         71.142529         10.697441
         71.142578         10.494331
         71.142627         10.287076
         71.142676         10.075783
         71.142725          9.860521
         71.142773          9.641335
         71.142822          9.418263
         71.142871          9.191363
         71.142920          8.960729
         71.142969          8.726510
         71.143018          8.488925
         71.143066          8.248263
         71.143115          8.004883
         71.143164          7.759205
         71.143213          7.511696
         71.143262          7.262857
         71.143311          7.013219
         71.143359          6.763331
         71.143408          6.513769
         71.143457          6.265141
         71.143506          6.018097
         71.143555          5.773345
         71.143604          5.531653
         71.143652          5.293854
         71.143701          5.060843
         71.143750          4.833569
         71.143799          4.613022
         71.143848          4.400214
         71.143896          4.196168
         71.143945          4.001900
         71.143994          3.818406
         71.144043          3.646650
         71.144092          3.487551
         71.144141          3.341970
         71.144189          3.210687
         71.144238          3.094380
         71.144287          2.993605
         71.144336          2.908767
         71.144385          2.840104
         71.144434          2.787665
         71.144482          2.751311
         71.144531          2.730706
         71.144580          2.725330
         71.144629          2.734489
         71.144678          2.757338
         71.144727          2.792894
         71.144775          2.840054
         71.144824          2.897612
         71.144873          2.964269
         71.144922          3.038637
         71.144971          3.119249
         71.145020          3.204565
         71.145068          3.292975
         71.145117          3.382813
         71.145166          3.472365
         71.145215          3.559892
         71.145264          3.643639
         71.145313          3.721858
         71.145361          3.792823
         71.145410          3.854851
         71.145459          3.906318
         71.145508          3.945684
         71.145557          3.971513
         71.145605          3.982502
         71.145654          3.977515
         71.145703          3.955611
         71.145752          3.916075
         71.145801          3.858445
         71.145850          3.782527
         71.145898          3.688400
         71.145947          3.576414
         71.145996          3.447171
         71.146045          3.301504
         71.146094          3.140446
         71.146143          2.965202
         71.146191          2.777114
         71.146240          2.577641
         71.146289          2.368338
         71.146338          2.150834
         71.146387          1.926832
         71.146436          1.698093
         71.146484          1.466441
         71.146533          1.233752
         71.146582          1.001955
         71.146631          0.773021
         71.146680          0.548952
         71.146729          0.331768
         71.146777          0.123483
         71.146826         -0.073913
         71.146875         -0.258485
         71.146924         -0.428382
         71.146973         -0.581859
         71.147021         -0.717308
         71.147070         -0.833278
         71.147119         -0.928496
         71.147168         -1.001876
         71.147217         -1.052526
         71.147266         -1.079746
         71.147314         -1.083027
         71.147363         -1.062037
         71.147412         -1.016615
         71.147461         -0.946755
         71.147510         -0.852602
         71.147559         -0.734435
         71.147607         -0.592662
         71.147656         -0.427812
         71.147705         -0.240523
         71.147754         -0.031539
         71.147803          0.198297
         71.147852          0.448047
         71.147900          0.716681
         71.147949          1.003072
         71.147998          1.305995
         71.148047          1.624120
         71.148096          1.956009
         71.148145          2.300107
         71.148193          2.654750
         71.148242          3.018162
         71.148291          3.388461
         71.148340          3.763675
         71.148389          4.141747
         71.148438          4.520560
         71.148486          4.897944
         71.148535          5.271707
         71.148584          5.639647
         71.148633          5.999577
         71.148682          6.349349
         71.148730          6.686868
         71.148779          7.010111
         71.148828          7.317141
         71.148877          7.606110
         71.148926          7.875269
         71.148975          8.122972
         71.149023          8.347676
         71.149072          8.547956
         71.149121          8.722507
         71.149170          8.870166
         71.149219          8.989927
         71.149268          9.080960
         71.149316          9.142629
         71.149365          9.174505
         71.149414          9.176386
         71.149463          9.148294
         71.149512          9.090488
         71.149561          9.003459
         71.149609          8.887925
         71.149658          8.744825
         71.149707          8.575308
         71.149756          8.380706
         71.149805          8.162524
         71.149854          7.922404
         71.149902          7.662096
         71.149951          7.383434
         71.150000          7.088309
         71.150049          6.778651
         71.150098          6.456418
         71.150146          6.123591
         71.150195          5.782176
         71.150244          5.434207
         71.150293          5.081741
         71.150342          4.726859
         71.150391          4.371654
         71.150439          4.018220
         71.150488          3.668638
         71.150537          3.324959
         71.150586          2.989192
         71.150635          2.663296
         71.150684          2.349165
         71.150732          2.048617
         71.150781          1.763376
         71.150830          1.495049
         71.150879          1.245099
         71.150928          1.014819
         71.150977          0.805307
         71.151025          0.617451
         71.151074          0.451927
         71.151123          0.309210
         71.151172          0.189592
         71.151221          0.093211
         71.151270          0.020079
         71.151318         -0.029899
         71.151367         -0.056904
         71.151416         -0.061206
         71.151465         -0.043160
         71.151514         -0.003217
         71.151562          0.058070
         71.151611          0.140038
         71.151660          0.241920
         71.151709          0.362843
         71.151758          0.501839
         71.151807          0.657846
         71.151855          0.829712
         71.151904          1.016190
         71.151953          1.215928
         71.152002          1.427460
         71.152051          1.649195
         71.152100          1.879415
         71.152148          2.116275
         71.152197          2.357830
         71.152246          2.602049
         71.152295          2.846864
         71.152344          3.090201
         71.152393          3.330028
         71.152441          3.564393
         71.152490          3.791469
         71.152539          4.009577
         71.152588          4.217220
         71.152637          4.413104
         71.152686          4.596148
         71.152734          4.765504
         71.152783          4.920556
         71.152832          5.060920
         71.152881          5.186442
         71.152930          5.297192
         71.152979          5.393444
         71.153027          5.475672
         71.153076          5.544528
         71.153125          5.600826
         71.153174          5.645529
         71.153223          5.679719
         71.153271          5.704587
         71.153320          5.721397
         71.153369          5.731473
         71.153418          5.736168
         71.153467          5.736843
         71.153516          5.734849
         71.153564          5.731506
         71.153613          5.728086
         71.153662          5.725799
         71.153711          5.725774
         71.153760          5.729046
         71.153809          5.736545
         71.153857          5.749079
         71.153906          5.767334
         71.153955          5.791869
         71.154004          5.823126
         71.154053          5.861436
         71.154102          5.907041
         71.154150          5.960109
         71.154199          6.020757
         71.154248          6.089059
         71.154297          6.165065
         71.154346          6.248796
         71.154395          6.340246
         71.154443          6.439370
         71.154492          6.546076
         71.154541          6.660211
         71.154590          6.781549
         71.154639          6.909783
         71.154687          7.044520
         71.154736          7.185276
         71.154785          7.331477
         71.154834          7.482461
         71.154883          7.637479
         71.154932          7.795701
         71.154980          7.956227
         71.155029          8.118098
         71.155078          8.280317
         71.155127          8.441871
         71.155176          8.601756
         71.155225          8.759009
         71.155273          8.912732
         71.155322          9.062117
         71.155371          9.206468
         71.155420          9.345218
         71.155469          9.477938
         71.155518          9.604352
         71.155566          9.724337
         71.155615          9.837929
         71.155664          9.945325
         71.155713         10.046872
         71.155762         10.143063
         71.155811         10.234511
         71.155859         10.321933
         71.155908         10.406110
         71.155957         10.487859
         71.156006         10.567994
         71.156055         10.647287
         71.156104         10.726432
         71.156152         10.806009
         71.156201         10.886457
         71.156250         10.968040
         71.156299         11.050827
         71.156348         11.134668
         71.156396         11.219193
         71.156445         11.303800
         71.156494         11.387668
         71.156543         11.469773
         71.156592         11.548922
         71.156641         11.623780
         71.156689         11.692920
         71.156738         11.754861
         71.156787         11.808111
         71.156836         11.851209
         71.156885         11.882755
         71.156934         11.901451
         71.156982         11.906119
         71.157031         11.895738
         71.157080         11.869465
         71.157129         11.826658
         71.157178         11.766901
         71.157227         11.690009
         71.157275         11.596045
         71.157324         11.485312
         71.157373         11.358345
         71.157422         11.215891
         71.157471         11.058892
         71.157520         10.888454
         71.157568         10.705825
         71.157617         10.512369
         71.157666         10.309547
         71.157715         10.098894
         71.157764          9.881998
         71.157813          9.660480
         71.157861          9.435974
         71.157910          9.210099
         71.157959          8.984437
         71.158008          8.760507
         71.158057          8.539741
         71.158105          8.323464
         71.158154          8.112872
         71.158203          7.909018
         71.158252          7.712794
         71.158301          7.524931
         71.158350          7.345994
         71.158398          7.176376
         71.158447          7.016320
         71.158496          6.865922
         71.158545          6.725154
         71.158594          6.593882
         71.158643          6.471895
         71.158691          6.358926
         71.158740          6.254675
         71.158789          6.158833
         71.158838          6.071097
         71.158887          5.991184
         71.158936          5.918842
         71.158984          5.853849
         71.159033          5.796015
         71.159082          5.745179
         71.159131          5.701195
         71.159180          5.663929
         71.159229          5.633242
         71.159277          5.608976
         71.159326          5.590950
         71.159375          5.578943
         71.159424          5.572695
         71.159473          5.571898
         71.159521          5.576202
         71.159570          5.585224
         71.159619          5.598547
         71.159668          5.615743
         71.159717          5.636385
         71.159766          5.660058
         71.159814          5.686379
         71.159863          5.715002
         71.159912          5.745629
         71.159961          5.778017
         71.160010          5.811976
         71.160059          5.847369
         71.160107          5.884103
         71.160156          5.922131
         71.160205          5.961438
         71.160254          6.002043
         71.160303          6.043987
         71.160352          6.087338
         71.160400          6.132186
         71.160449          6.178645
         71.160498          6.226848
         71.160547          6.276950
         71.160596          6.329117
         71.160645          6.383521
         71.160693          6.440325
         71.160742          6.499674
         71.160791          6.561679
         71.160840          6.626408
         71.160889          6.693874
         71.160938          6.764031
         71.160986          6.836769
         71.161035          6.911909
         71.161084          6.989204
         71.161133          7.068332
         71.161182          7.148895
         71.161230          7.230416
         71.161279          7.312338
         71.161328          7.394025
         71.161377          7.474772
         71.161426          7.553813
         71.161475          7.630337
         71.161523          7.703516
         71.161572          7.772528
         71.161621          7.836583
         71.161670          7.894957
         71.161719          7.947012
         71.161768          7.992226
         71.161816          8.030200
         71.161865          8.060677
         71.161914          8.083536
         71.161963          8.098800
         71.162012          8.106617
         71.162061          8.107258
         71.162109          8.101096
         71.162158          8.088595
         71.162207          8.070284
         71.162256          8.046741
         71.162305          8.018575
         71.162354          7.986405
         71.162402          7.950847
         71.162451          7.912499
         71.162500          7.871938
         71.162549          7.829712
         71.162598          7.786344
         71.162646          7.742325
         71.162695          7.698119
         71.162744          7.654151
         71.162793          7.610805
         71.162842          7.568409
         71.162891          7.527230
         71.162939          7.487463
         71.162988          7.449224
         71.163037          7.412553
         71.163086          7.377413
         71.163135          7.343698
         71.163184          7.311236
         71.163232          7.279801
         71.163281          7.249114
         71.163330          7.218850
         71.163379          7.188650
         71.163428          7.158118
         71.163477          7.126839
         71.163525          7.094383
         71.163574          7.060316
         71.163623          7.024209
         71.163672          6.985635
         71.163721          6.944180
         71.163770          6.899425
         71.163818          6.850953
         71.163867          6.798343
         71.163916          6.741169
         71.163965          6.679020
         71.164014          6.611511
         71.164063          6.538311
         71.164111          6.459170
         71.164160          6.373944
         71.164209          6.282616
         71.164258          6.185303
         71.164307          6.082263
         71.164355          5.973888
         71.164404          5.860702
         71.164453          5.743342
         71.164502          5.622556
         71.164551          5.499182
         71.164600          5.374142
         71.164648          5.248417
         71.164697          5.123022
         71.164746          4.998976
         71.164795          4.877268
         71.164844          4.758818
         71.164893          4.644442
         71.164941          4.534830
         71.164990          4.430527
         71.165039          4.331922
         71.165088          4.239243
         71.165137          4.152568
         71.165186          4.071825
         71.165234          3.996794
         71.165283          3.927121
         71.165332          3.862324
         71.165381          3.801798
         71.165430          3.744838
         71.165479          3.690656
         71.165527          3.638406
         71.165576          3.587209
         71.165625          3.536178
         71.165674          3.484443
         71.165723          3.431158
         71.165771          3.375519
         71.165820          3.316765
         71.165869          3.254183
         71.165918          3.187117
         71.165967          3.114972
         71.166016          3.037226
         71.166064          2.953446
         71.166113          2.863293
         71.166162          2.766543
         71.166211          2.663087
         71.166260          2.552944
         71.166309          2.436263
         71.166357          2.313327
         71.166406          2.184562
         71.166455          2.050540
         71.166504          1.911986
         71.166553          1.769783
         71.166602          1.624965
         71.166650          1.478711
         71.166699          1.332325
         71.166748          1.187207
         71.166797          1.044822
         71.166846          0.906665
         71.166895          0.774228
         71.166943          0.648968
         71.166992          0.532290
         71.167041          0.425524
         71.167090          0.329920
         71.167139          0.246628
         71.167187          0.176689
         71.167236          0.121017
         71.167285          0.080372
         71.167334          0.055340
         71.167383          0.046302
         71.167432          0.053412
         71.167480          0.076579
         71.167529          0.115457
         71.167578          0.169442
         71.167627          0.237682
         71.167676          0.319094
         71.167725          0.412386
         71.167773          0.516095
         71.167822          0.628616
         71.167871          0.748244
         71.167920          0.873217
         71.167969          1.001756
         71.168018          1.132110
         71.168066          1.262597
         71.168115          1.391645
         71.168164          1.517827
         71.168213          1.639894
         71.168262          1.756800
         71.168311          1.867723
         71.168359          1.972071
         71.168408          2.069486
         71.168457          2.159837
         71.168506          2.243200
         71.168555          2.319845
         71.168604          2.390206
         71.168652          2.454859
         71.168701          2.514491
         71.168750          2.569875
         71.168799          2.621849
         71.168848          2.671285
         71.168896          2.719072
         71.168945          2.766097
         71.168994          2.813228
         71.169043          2.861302
         71.169092          2.911119
         71.169141          2.963438
         71.169189          3.018978
         71.169238          3.078414
         71.169287          3.142378
         71.169336          3.211449
         71.169385          3.286148
         71.169434          3.366920
         71.169482          3.454116
         71.169531          3.547983
         71.169580          3.648639
         71.169629          3.756070
         71.169678          3.870117
         71.169727          3.990476
         71.169775          4.116693
         71.169824          4.248171
         71.169873          4.384173
         71.169922          4.523831
         71.169971          4.666161
         71.170020          4.810078
         71.170068          4.954425
         71.170117          5.097997
         71.170166          5.239572
         71.170215          5.377945
         71.170264          5.511956
         71.170312          5.640516
         71.170361          5.762626
         71.170410          5.877394
         71.170459          5.984043
         71.170508          6.081919
         71.170557          6.170502
         71.170605          6.249410
         71.170654          6.318408
         71.170703          6.377419
         71.170752          6.426522
         71.170801          6.465958
         71.170850          6.496119
         71.170898          6.517536
         71.170947          6.530867
         71.170996          6.536872
         71.171045          6.536399
         71.171094          6.530365
         71.171143          6.519747
         71.171191          6.505573
         71.171240          6.488919
         71.171289          6.470899
         71.171338          6.452659
         71.171387          6.435366
         71.171436          6.420186
         71.171484          6.408268
         71.171533          6.400720
         71.171582          6.398586
         71.171631          6.402836
         71.171680          6.414354
         71.171729          6.433936
         71.171777          6.462293
         71.171826          6.500064
         71.171875          6.547818
         71.171924          6.606064
         71.171973          6.675252
         71.172021          6.755770
         71.172070          6.847936
         71.172119          6.951984
         71.172168          7.068058
         71.172217          7.196195
         71.172266          7.336322
         71.172314          7.488253
         71.172363          7.651682
         71.172412          7.826189
         71.172461          8.011236
         71.172510          8.206161
         71.172559          8.410183
         71.172607          8.622391
         71.172656          8.841749
         71.172705          9.067112
         71.172754          9.297233
         71.172803          9.530797
         71.172852          9.766449
         71.172900         10.002830
         71.172949         10.238605
         71.172998         10.472486
         71.173047         10.703258
         71.173096         10.929767
         71.173145         11.150933
         71.173193         11.365741
         71.173242         11.573229
         71.173291         11.772494
         71.173340         11.962687
         71.173389         12.143022
         71.173438         12.312779
         71.173486         12.471317
         71.173535         12.618076
         71.173584         12.752580
         71.173633         12.874436
         71.173682         12.983338
         71.173730         13.079059
         71.173779         13.161456
         71.173828         13.230475
         71.173877         13.286154
         71.173926         13.328622
         71.173975         13.358105
         71.174023         13.374920
         71.174072         13.379471
         71.174121         13.372241
         71.174170         13.353796
         71.174219         13.324780
         71.174268         13.285927
         71.174316         13.238072
         71.174365         13.182157
         71.174414         13.119233
         71.174463         13.050458
         71.174512         12.977065
         71.174561         12.900331
         71.174609         12.821536
         71.174658         12.741908
         71.174707         12.662595
         71.174756         12.584623
         71.174805         12.508893
         71.174854         12.436170
         71.174902         12.367091
         71.174951         12.302183
         71.175000         12.241865
         71.175049         12.186456
         71.175098         12.136177
         71.175146         12.091142
         71.175195         12.051356
         71.175244         12.016712
         71.175293         11.986996
         71.175342         11.961894
         71.175391         11.941019
         71.175439         11.923922
         71.175488         11.910110
         71.175537         11.899063
         71.175586         11.890234
         71.175635         11.883042
         71.175684         11.876873
         71.175732         11.871057
         71.175781         11.864874
         71.175830         11.857546
         71.175879         11.848252
         71.175928         11.836141
         71.175977         11.820351
         71.176025         11.800033
         71.176074         11.774364
         71.176123         11.742569
         71.176172         11.703918
         71.176221         11.657741
         71.176270         11.603421
         71.176318         11.540410
         71.176367         11.468225
         71.176416         11.386456
         71.176465         11.294781
         71.176514         11.192961
         71.176563         11.080841
         71.176611         10.958350
         71.176660         10.825482
         71.176709         10.682282
         71.176758         10.528837
         71.176807         10.365256
         71.176855         10.191668
         71.176904         10.008215
         71.176953          9.815057
         71.177002          9.612369
         71.177051          9.400340
         71.177100          9.179175
         71.177148          8.949074
         71.177197          8.710223
         71.177246          8.462783
         71.177295          8.206867
         71.177344          7.942543
         71.177393          7.669829
         71.177441          7.388709
         71.177490          7.099147
         71.177539          6.801118
         71.177588          6.494635
         71.177637          6.179774
         71.177686          5.856707
         71.177734          5.525715
         71.177783          5.187218
         71.177832          4.841781
         71.177881          4.490133
         71.177930          4.133178
         71.177979          3.771995
         71.178027          3.407848
         71.178076          3.042172
         71.178125          2.676562
         71.178174          2.312745
         71.178223          1.952549
         71.178271          1.597867
         71.178320          1.250615
         71.178369          0.912698
         71.178418          0.585970
         71.178467          0.272207
         71.178516         -0.026921
         71.178564         -0.309880
         71.178613         -0.575293
         71.178662         -0.821975
         71.178711         -1.048954
         71.178760         -1.255496
         71.178809         -1.441127
         71.178857         -1.605636
         71.178906         -1.749080
         71.178955         -1.871770
         71.179004         -1.974257
         71.179053         -2.057309
         71.179102         -2.121897
         71.179150         -2.169176
         71.179199         -2.200480
         71.179248         -2.217306
         71.179297         -2.221315
         71.179346         -2.214314
         71.179395         -2.198241
         71.179443         -2.175145
         71.179492         -2.147155
         71.179541         -2.116460
         71.179590         -2.085285
         71.179639         -2.055869
         71.179688         -2.030461
         71.179736         -2.011296
         71.179785         -2.000589
         71.179834         -2.000501
         71.179883         -2.013109
         71.179932         -2.040351
         71.179980         -2.083979
         71.180029         -2.145492
         71.180078         -2.226092
         71.180127         -2.326634
         71.180176         -2.447596
         71.180225         -2.589056
         71.180273         -2.750680
         71.180322         -2.931711
         71.180371         -3.130973
         71.180420         -3.346875
         71.180469         -3.577435
         71.180518         -3.820319
         71.180566         -4.072907
         71.180615         -4.332371
         71.180664         -4.595777
         71.180713         -4.860183
         71.180762         -5.122730
         71.180811         -5.380710
         71.180859         -5.631598
         71.180908         -5.873058
         71.180957         -6.102916
         71.181006         -6.319120
         71.181055         -6.519699
         71.181104         -6.702729
         71.181152         -6.866323
         71.181201         -7.008638
         71.181250         -7.127910
         71.181299         -7.222487
         71.181348         -7.290875
         71.181396         -7.331771
         71.181445         -7.344079
         71.181494         -7.326921
         71.181543         -7.279626
         71.181592         -7.201730
         71.181641         -7.092965
         71.181689         -6.953270
         71.181738         -6.782805
         71.181787         -6.581979
         71.181836         -6.351469
         71.181885         -6.092246
         71.181934         -5.805570
         71.181982         -5.492980
         71.182031         -5.156258
         71.182080         -4.797382
         71.182129         -4.418482
         71.182178         -4.021798
         71.182227         -3.609649
         71.182275         -3.184421
         71.182324         -2.748566
         71.182373         -2.304607
         71.182422         -1.855146
         71.182471         -1.402858
         71.182520         -0.950488
         71.182568         -0.500820
         71.182617         -0.056658
         71.182666          0.379214
         71.182715          0.804055
         71.182764          1.215192
         71.182812          1.610039
         71.182861          1.986112
         71.182910          2.341036
         71.182959          2.672557
         71.183008          2.978555
         71.183057          3.257061
         71.183105          3.506273
         71.183154          3.724583
         71.183203          3.910597
         71.183252          4.063169
         71.183301          4.181426
         71.183350          4.264799
         71.183398          4.313049
         71.183447          4.326282
         71.183496          4.304960
         71.183545          4.249892
         71.183594          4.162215
         71.183643          4.043358
         71.183691          3.895002
         71.183740          3.719029
         71.183789          3.517482
         71.183838          3.292524
         71.183887          3.046408
         71.183936          2.781451
         71.183984          2.500018
         71.184033          2.204505
         71.184082          1.897313
         71.184131          1.580829
         71.184180          1.257386
         71.184229          0.929237
         71.184277          0.598513
         71.184326          0.267196
         71.184375         -0.062905
         71.184424         -0.390171
         71.184473         -0.713172
         71.184521         -1.030669
         71.184570         -1.341606
         71.184619         -1.645103
         71.184668         -1.940447
         71.184717         -2.227086
         71.184766         -2.504615
         71.184814         -2.772758
         71.184863         -3.031342
         71.184912         -3.280248
         71.184961         -3.519371
         71.185010         -3.748554
         71.185059         -3.967543
         71.185107         -4.175938
         71.185156         -4.373165
         71.185205         -4.558476
         71.185254         -4.730960
         71.185303         -4.889575
         71.185352         -5.033197
         71.185400         -5.160660
         71.185449         -5.270799
         71.185498         -5.362479
         71.185547         -5.434617
         71.185596         -5.486181
         71.185645         -5.516201
         71.185693         -5.523763
         71.185742         -5.508018
         71.185791         -5.468195
         71.185840         -5.403615
         71.185889         -5.313715
         71.185937         -5.198070
         71.185986         -5.056408
         71.186035         -4.888623
         71.186084         -4.694777
         71.186133         -4.475105
         71.186182         -4.230007
         71.186230         -3.960060
         71.186279         -3.666020
         71.186328         -3.348840
         71.186377         -3.009692
         71.186426         -2.649985
         71.186475         -2.271384
         71.186523         -1.875823
         71.186572         -1.465505
         71.186621         -1.042903
         71.186670         -0.610742
         71.186719         -0.171991
         71.186768          0.270157
         71.186816          0.712297
         71.186865          1.150828
         71.186914          1.581970
         71.186963          2.001779
         71.187012          2.406176
         71.187061          2.790976
         71.187109          3.151927
         71.187158          3.484758
         71.187207          3.785225
         71.187256          4.049174
         71.187305          4.272587
         71.187354          4.451645
         71.187402          4.582778
         71.187451          4.662721
         71.187500          4.688559
         71.187549          4.657769
         71.187598          4.568263
         71.187646          4.418403
         71.187695          4.207028
         71.187744          3.933460
         71.187793          3.597506
         71.187842          3.199456
         71.187891          2.740089
         71.187939          2.220670
         71.187988          1.642954
         71.188037          1.009197
         71.188086          0.322150
         71.188135         -0.414945
         71.188184         -1.198371
         71.188232         -2.023972
         71.188281         -2.887198
         71.188330         -3.783166
         71.188379         -4.706726
         71.188428         -5.652529
         71.188477         -6.615100
         71.188525         -7.588897
         71.188574         -8.568373
         71.188623         -9.548031
         71.188672        -10.522470
         71.188721        -11.486441
         71.188770        -12.434881
         71.188818        -13.362968
         71.188867        -14.266146
         71.188916        -15.140153
         71.188965        -15.981037
         71.189014        -16.785156
         71.189063        -17.549168
         71.189111        -18.270008
         71.189160        -18.944866
         71.189209        -19.571165
         71.189258        -20.146545
         71.189307        -20.668858
         71.189355        -21.136168
         71.189404        -21.546770
         71.189453        -21.899214
         71.189502        -22.192318
         71.189551        -22.425201
         71.189600        -22.597292
         71.189648        -22.708344
         71.189697        -22.758429
         71.189746        -22.747950
         71.189795        -22.677610
         71.189844        -22.548422
         71.189893        -22.361675
         71.189941        -22.118927
         71.189990        -21.821974
         71.190039        -21.472832
         71.190088        -21.073700
         71.190137        -20.626930
         71.190186        -20.134998
         71.190234        -19.600458
         71.190283        -19.025925
         71.190332        -18.414043
         71.190381        -17.767473
         71.190430        -17.088875
         71.190479        -16.380909
         71.190527        -15.646230
         71.190576        -14.887490
         71.190625        -14.107341
         71.190674        -13.308424
         71.190723        -12.493371
         71.190771        -11.664785
         71.190820        -10.825233
         71.190869         -9.977216
         71.190918         -9.123159
         71.190967         -8.265392
         71.191016         -7.406130
         71.191064         -6.547470
         71.191113         -5.691387
         71.191162         -4.839736
         71.191211         -3.994256
         71.191260         -3.156577
         71.191309         -2.328228
         71.191357         -1.510631
         71.191406         -0.705112
         71.191455          0.087108
         71.191504          0.864915
         71.191553          1.627303
         71.191602          2.373372
         71.191650          3.102334
         71.191699          3.813510
         71.191748          4.506328
         71.191797          5.180328
         71.191846          5.835163
         71.191895          6.470606
         71.191943          7.086555
         71.191992          7.683035
         71.192041          8.260207
         71.192090          8.818366
         71.192139          9.357940
         71.192188          9.879488
         71.192236         10.383696
         71.192285         10.871362
         71.192334         11.343390
         71.192383         11.800765
         71.192432         12.244541
         71.192480         12.675815
         71.192529         13.095704
         71.192578         13.505334
         71.192627         13.905818
         71.192676         14.298263
         71.192725         14.683757
         71.192773         15.063390
         71.192822         15.438251
         71.192871         15.809443
         71.192920         16.178083
         71.192969         16.545301
         71.193018         16.912228
         71.193066         17.279982
         71.193115         17.649647
         71.193164         18.022245
         71.193213         18.398708
         71.193262         18.779846
         71.193311         19.166319
         71.193359         19.558598
         71.193408         19.956934
         71.193457         20.361334
         71.193506         20.771528
         71.193555         21.186964
         71.193604         21.606794
         71.193652         22.029894
         71.193701         22.454870
         71.193750         22.880110
         71.193799         23.303816
         71.193848         23.724060
         71.193896         24.138844
         71.193945         24.546129
         71.193994         24.943913
         71.194043         25.330235
         71.194092         25.703232
         71.194141         26.061148
         71.194189         26.402342
         71.194238         26.725309
         71.194287         27.028673
         71.194336         27.311186
         71.194385         27.571739
         71.194434         27.809351
         71.194482         28.023188
         71.194531         28.212566
         71.194580         28.376982
         71.194629         28.516125
         71.194678         28.629921
         71.194727         28.718559
         71.194775         28.782522
         71.194824         28.822617
         71.194873         28.839991
         71.194922         28.836143
         71.194971         28.812923
         71.195020         28.772514
         71.195068         28.717405
         71.195117         28.650360
         71.195166         28.574375
         71.195215         28.492620
         71.195264         28.408382
         71.195313         28.325014
         71.195361         28.245867
         71.195410         28.174234
         71.195459         28.113304
         71.195508         28.066109
         71.195557         28.035494
         71.195605         28.024080
         71.195654         28.034250
         71.195703         28.068127
         71.195752         28.127558
         71.195801         28.214123
         71.195850         28.329115
         71.195898         28.473545
         71.195947         28.648142
         71.195996         28.853340
         71.196045         29.089279
         71.196094         29.355799
         71.196143         29.652424
         71.196191         29.978354
         71.196240         30.332449
         71.196289         30.713230
         71.196338         31.118868
         71.196387         31.547188
         71.196436         31.995697
         71.196484         32.461597
         71.196533         32.941833
         71.196582         33.433125
         71.196631         33.932022
         71.196680         34.434948
         71.196729         34.938240
         71.196777         35.438190
         71.196826         35.931091
         71.196875         36.413246
         71.196924         36.881020
         71.196973         37.330883
         71.197021         37.759430
         71.197070         38.163429
         71.197119         38.539879
         71.197168         38.886013
         71.197217         39.199348
         71.197266         39.477695
         71.197314         39.719154
         71.197363         39.922138
         71.197412         40.085342
         71.197461         40.207752
         71.197510         40.288635
         71.197559         40.327553
         71.197607         40.324360
         71.197656         40.279209
         71.197705         40.192574
         71.197754         40.065231
         71.197803         39.898254
         71.197852         39.693005
         71.197900         39.451084
         71.197949         39.174309
         71.197998         38.864662
         71.198047         38.524246
         71.198096         38.155235
         71.198145         37.759853
         71.198193         37.340317
         71.198242         36.898834
         71.198291         36.437557
         71.198340         35.958591
         71.198389         35.463943
         71.198437         34.955536
         71.198486         34.435165
         71.198535         33.904499
         71.198584         33.365067
         71.198633         32.818241
         71.198682         32.265251
         71.198730         31.707188
         71.198779         31.145014
         71.198828         30.579586
         71.198877         30.011681
         71.198926         29.442007
         71.198975         28.871225
         71.199023         28.299955
         71.199072         27.728775
         71.199121         27.158226
         71.199170         26.588806
         71.199219         26.020973
         71.199268         25.455139
         71.199316         24.891691
         71.199365         24.330994
         71.199414         23.773407
         71.199463         23.219296
         71.199512         22.669041
         71.199561         22.123022
         71.199609         21.581612
         71.199658         21.045151
         71.199707         20.513922
         71.199756         19.988127
         71.199805         19.467875
         71.199854         18.953173
         71.199902         18.443949
         71.199951         17.940065
         71.200000         17.441351
         71.200049         16.947628
         71.200098         16.458731
         71.200146         15.974524
         71.200195         15.494905
         71.200244         15.019795
         71.200293         14.549142
         71.200342         14.082910
         71.200391         13.621078
         71.200439         13.163648
         71.200488         12.710638
         71.200537         12.262096
         71.200586         11.818095
         71.200635         11.378720
         71.200684         10.944063
         71.200732         10.514206
         71.200781         10.089208
         71.200830          9.669096
         71.200879          9.253867
         71.200928          8.843493
         71.200977          8.437926
         71.201025          8.037113
         71.201074          7.641002
         71.201123          7.249532
         71.201172          6.862636
         71.201221          6.480213
         71.201270          6.102114
         71.201318          5.728122
         71.201367          5.357938
         71.201416          4.991171
         71.201465          4.627342
         71.201514          4.265890
         71.201562          3.906185
         71.201611          3.547546
         71.201660          3.189246
         71.201709          2.830536
         71.201758          2.470647
         71.201807          2.108803
         71.201855          1.744230
         71.201904          1.376165
         71.201953          1.003864
         71.202002          0.626607
         71.202051          0.243706
         71.202100         -0.145502
         71.202148         -0.541648
         71.202197         -0.945336
         71.202246         -1.357135
         71.202295         -1.777562
         71.202344         -2.207061
         71.202393         -2.645961
         71.202441         -3.094444
         71.202490         -3.552502
         71.202539         -4.019910
         71.202588         -4.496210
         71.202637         -4.980700
         71.202686         -5.472454
         71.202734         -5.970329
         71.202783         -6.472993
         71.202832         -6.978944
         71.202881         -7.486540
         71.202930         -7.994021
         71.202979         -8.499545
         71.203027         -9.001230
         71.203076         -9.497198
         71.203125         -9.985620
         71.203174        -10.464764
         71.203223        -10.933019
         71.203271        -11.388912
         71.203320        -11.831111
         71.203369        -12.258397
         71.203418        -12.669650
         71.203467        -13.063821
         71.203516        -13.439913
         71.203564        -13.796970
         71.203613        -14.134082
         71.203662        -14.450379
         71.203711        -14.745049
         71.203760        -15.017337
         71.203809        -15.266559
         71.203857        -15.492101
         71.203906        -15.693434
         71.203955        -15.870123
         71.204004        -16.021852
         71.204053        -16.148445
         71.204102        -16.249895
         71.204150        -16.326376
         71.204199        -16.378271
         71.204248        -16.406158
         71.204297        -16.410816
         71.204346        -16.393206
         71.204395        -16.354435
         71.204443        -16.295752
         71.204492        -16.218498
         71.204541        -16.124094
         71.204590        -16.013996
         71.204639        -15.889676
         71.204688        -15.752576
         71.204736        -15.604082
         71.204785        -15.445498
         71.204834        -15.278018
         71.204883        -15.102730
         71.204932        -14.920609
         71.204980        -14.732546
         71.205029        -14.539365
         71.205078        -14.341856
         71.205127        -14.140808
         71.205176        -13.937026
         71.205225        -13.731352
         71.205273        -13.524671
         71.205322        -13.317923
         71.205371        -13.112097
         71.205420        -12.908237
         71.205469        -12.707443
         71.205518        -12.510859
         71.205566        -12.319672
         71.205615        -12.135090
         71.205664        -11.958329
         71.205713        -11.790584
         71.205762        -11.633003
         71.205811        -11.486676
         71.205859        -11.352618
         71.205908        -11.231765
         71.205957        -11.124977
         71.206006        -11.033039
         71.206055        -10.956658
         71.206104        -10.896454
         71.206152        -10.852939
         71.206201        -10.826493
         71.206250        -10.817345
         71.206299        -10.825549
         71.206348        -10.850980
         71.206396        -10.893339
         71.206445        -10.952174
         71.206494        -11.026896
         71.206543        -11.116799
         71.206592        -11.221078
         71.206641        -11.338824
         71.206689        -11.469021
         71.206738        -11.610533
         71.206787        -11.762100
         71.206836        -11.922332
         71.206885        -12.089728
         71.206934        -12.262697
         71.206982        -12.439589
         71.207031        -12.618727
         71.207080        -12.798440
         71.207129        -12.977077
         71.207178        -13.153024
         71.207227        -13.324697
         71.207275        -13.490559
         71.207324        -13.649114
         71.207373        -13.798925
         71.207422        -13.938637
         71.207471        -14.066989
         71.207520        -14.182847
         71.207568        -14.285220
         71.207617        -14.373267
         71.207666        -14.446300
         71.207715        -14.503780
         71.207764        -14.545309
         71.207813        -14.570624
         71.207861        -14.579601
         71.207910        -14.572262
         71.207959        -14.548790
         71.208008        -14.509547
         71.208057        -14.455093
         71.208105        -14.386189
         71.208154        -14.303801
         71.208203        -14.209087
         71.208252        -14.103386
         71.208301        -13.988183
         71.208350        -13.865096
         71.208398        -13.735845
         71.208447        -13.602226
         71.208496        -13.466096
         71.208545        -13.329344
         71.208594        -13.193869
         71.208643        -13.061549
         71.208691        -12.934215
         71.208740        -12.813607
         71.208789        -12.701353
         71.208838        -12.598928
         71.208887        -12.507626
         71.208936        -12.428526
         71.208984        -12.362468
         71.209033        -12.310017
         71.209082        -12.271428
         71.209131        -12.246613
         71.209180        -12.235100
         71.209229        -12.236004
         71.209277        -12.248005
         71.209326        -12.269334
         71.209375        -12.297782
         71.209424        -12.330726
         71.209473        -12.365160
         71.209521        -12.397759
         71.209570        -12.424937
         71.209619        -12.442921
         71.209668        -12.447834
         71.209717        -12.435780
         71.209766        -12.402935
         71.209814        -12.345634
         71.209863        -12.260462
         71.209912        -12.144332
         71.209961        -11.994546
         71.210010        -11.808843
         71.210059        -11.585416
         71.210107        -11.322908
         71.210156        -11.020393
         71.210205        -10.677333
         71.210254        -10.293527
         71.210303         -9.869066
         71.210352         -9.404290
         71.210400         -8.899744
         71.210449         -8.356162
         71.210498         -7.774452
         71.210547         -7.155697
         71.210596         -6.501172
         71.210645         -5.812361
         71.210693         -5.090993
         71.210742         -4.339072
         71.210791         -3.558910
         71.210840         -2.753158
         71.210889         -1.924823
         71.210938         -1.077275
         71.210986         -0.214236
         71.211035          0.660249
         71.211084          1.541856
         71.211133          2.426055
         71.211182          3.308184
         71.211230          4.183545
         71.211279          5.047497
         71.211328          5.895559
         71.211377          6.723501
         71.211426          7.527422
         71.211475          8.303816
         71.211523          9.049611
         71.211572          9.762195
         71.211621         10.439407
         71.211670         11.079526
         71.211719         11.681225
         71.211768         12.243542
         71.211816         12.765826
         71.211865         13.247705
         71.211914         13.689043
         71.211963         14.089930
         71.212012         14.450662
         71.212061         14.771748
         71.212109         15.053922
         71.212158         15.298165
         71.212207         15.505734
         71.212256         15.678185
         71.212305         15.817397
         71.212354         15.925587
         71.212402         16.005306
         71.212451         16.059423
         71.212500         16.091095
         71.212549         16.103699
         71.212598         16.100788
         71.212646         16.085995
         71.212695         16.062973
         71.212744         16.035299
         71.212793         16.006418
         71.212842         15.979566
         71.212891         15.957721
         71.212939         15.943563
         71.212988         15.939446
         71.213037         15.947382
         71.213086         15.969036
         71.213135         16.005737
         71.213184         16.058495
         71.213232         16.128023
         71.213281         16.214781
         71.213330         16.318993
         71.213379         16.440689
         71.213428         16.579733
         71.213477         16.735840
         71.213525         16.908583
         71.213574         17.097393
         71.213623         17.301548
         71.213672         17.520161
         71.213721         17.752157
         71.213770         17.996271
         71.213818         18.251038
         71.213867         18.514814
         71.213916         18.785793
         71.213965         19.062029
         71.214014         19.341488
         71.214062         19.622061
         71.214111         19.901600
         71.214160         20.177940
         71.214209         20.448906
         71.214258         20.712328
         71.214307         20.966053
         71.214355         21.207970
         71.214404         21.436010
         71.214453         21.648188
         71.214502         21.842602
         71.214551         22.017458
         71.214600         22.171057
         71.214648         22.301804
         71.214697         22.408182
         71.214746         22.488747
         71.214795         22.542122
         71.214844         22.567007
         71.214893         22.562197
         71.214941         22.526615
         71.214990         22.459354
         71.215039         22.359713
         71.215088         22.227217
         71.215137         22.061636
         71.215186         21.862978
         71.215234         21.631472
         71.215283         21.367540
         71.215332         21.071787
         71.215381         20.744968
         71.215430         20.388006
         71.215479         20.001995
         71.215527         19.588213
         71.215576         19.148149
         71.215625         18.683517
         71.215674         18.196245
         71.215723         17.688463
         71.215771         17.162472
         71.215820         16.620703
         71.215869         16.065664
         71.215918         15.499899
         71.215967         14.925952
         71.216016         14.346333
         71.216064         13.763497
         71.216113         13.179832
         71.216162         12.597637
         71.216211         12.019117
         71.216260         11.446354
         71.216309         10.881291
         71.216357         10.325712
         71.216406          9.781227
         71.216455          9.249263
         71.216504          8.731066
         71.216553          8.227719
         71.216602          7.740167
         71.216650          7.269240
         71.216699          6.815689
         71.216748          6.380207
         71.216797          5.963446
         71.216846          5.566017
         71.216895          5.188478
         71.216943          4.831314
         71.216992          4.494908
         71.217041          4.179518
         71.217090          3.885255
         71.217139          3.612075
         71.217187          3.359777
         71.217236          3.128011
         71.217285          2.916294
         71.217334          2.724015
         71.217383          2.550447
         71.217432          2.394747
         71.217480          2.255950
         71.217529          2.132969
         71.217578          2.024593
         71.217627          1.929502
         71.217676          1.846285
         71.217725          1.773475
         71.217773          1.709588
         71.217822          1.653164
         71.217871          1.602804
         71.217920          1.557193
         71.217969          1.515114
         71.218018          1.475453
         71.218066          1.437189
         71.218115          1.399388
         71.218164          1.361190
         71.218213          1.321810
         71.218262          1.280528
         71.218311          1.236691
         71.218359          1.189715
         71.218408          1.139079
         71.218457          1.084319
         71.218506          1.025021
         71.218555          0.960814
         71.218604          0.891359
         71.218652          0.816350
         71.218701          0.735517
         71.218750          0.648634
         71.218799          0.555530
         71.218848          0.456104
         71.218896          0.350335
         71.218945          0.238294
         71.218994          0.120153
         71.219043         -0.003809
         71.219092         -0.133199
         71.219141         -0.267507
         71.219189         -0.406098
         71.219238         -0.548211
         71.219287         -0.692966
         71.219336         -0.839365
         71.219385         -0.986311
         71.219434         -1.132623
         71.219482         -1.277058
         71.219531         -1.418325
         71.219580         -1.555107
         71.219629         -1.686062
         71.219678         -1.809828
         71.219727         -1.925028
         71.219775         -2.030264
         71.219824         -2.124131
         71.219873         -2.205223
         71.219922         -2.272162
         71.219971         -2.323620
         71.220020         -2.358354
         71.220068         -2.375236
         71.220117         -2.373280
         71.220166         -2.351656
         71.220215         -2.309709
         71.220264         -2.246965
         71.220313         -2.163139
         71.220361         -2.058143
         71.220410         -1.932094
         71.220459         -1.785334
         71.220508         -1.618430
         71.220557         -1.432191
         71.220605         -1.227658
         71.220654         -1.006100
         71.220703         -0.768995
         71.220752         -0.518000
         71.220801         -0.254926
         71.220850          0.018295
         71.220898          0.299635
         71.220947          0.587003
         71.220996          0.878263
         71.221045          1.171263
         71.221094          1.463864
         71.221143          1.753971
         71.221191          2.039564
         71.221240          2.318744
         71.221289          2.589769
         71.221338          2.851090
         71.221387          3.101379
         71.221436          3.339556
         71.221484          3.564791
         71.221533          3.776510
         71.221582          3.974379
         71.221631          4.158287
         71.221680          4.328325
         71.221729          4.484758
         71.221777          4.628004
         71.221826          4.758607
         71.221875          4.877218
         71.221924          4.984574
         71.221973          5.081480
         71.222021          5.168784
         71.222070          5.247363
         71.222119          5.318094
         71.222168          5.381841
         71.222217          5.439434
         71.222266          5.491661
         71.222314          5.539259
         71.222363          5.582921
         71.222412          5.623298
         71.222461          5.661012
         71.222510          5.696665
         71.222559          5.730847
         71.222607          5.764141
         71.222656          5.797119
         71.222705          5.830335
         71.222754          5.864315
         71.222803          5.899540
         71.222852          5.936441
         71.222900          5.975382
         71.222949          6.016656
         71.222998          6.060480
         71.223047          6.106986
         71.223096          6.156220
         71.223145          6.208139
         71.223193          6.262606
         71.223242          6.319387
         71.223291          6.378158
         71.223340          6.438508
         71.223389          6.499954
         71.223438          6.561958
         71.223486          6.623937
         71.223535          6.685285
         71.223584          6.745377
         71.223633          6.803579
         71.223682          6.859249
         71.223730          6.911736
         71.223779          6.960382
         71.223828          7.004531
         71.223877          7.043530
         71.223926          7.076743
         71.223975          7.103564
         71.224023          7.123425
         71.224072          7.135796
         71.224121          7.140194
         71.224170          7.136173
         71.224219          7.123328
         71.224268          7.101293
         71.224316          7.069745
         71.224365          7.028411
         71.224414          6.977081
         71.224463          6.915611
         71.224512          6.843923
         71.224561          6.762000
         71.224609          6.669867
         71.224658          6.567575
         71.224707          6.455173
         71.224756          6.332695
         71.224805          6.200140
         71.224854          6.057480
         71.224902          5.904658
         71.224951          5.741599
         71.225000          5.568224
         71.225049          5.384461
         71.225098          5.190254
         71.225146          4.985567
         71.225195          4.770395
         71.225244          4.544778
         71.225293          4.308812
         71.225342          4.062674
         71.225391          3.806647
         71.225439          3.541148
         71.225488          3.266741
         71.225537          2.984152
         71.225586          2.694262
         71.225635          2.398096
         71.225684          2.096799
         71.225732          1.791609
         71.225781          1.483829
         71.225830          1.174805
         71.225879          0.865909
         71.225928          0.558529
         71.225977          0.254060
         71.226025         -0.046099
         71.226074         -0.340555
         71.226123         -0.627930
         71.226172         -0.906874
         71.226221         -1.176080
         71.226270         -1.434301
         71.226318         -1.680360
         71.226367         -1.913159
         71.226416         -2.131688
         71.226465         -2.335033
         71.226514         -2.522378
         71.226563         -2.693024
         71.226611         -2.846402
         71.226660         -2.982099
         71.226709         -3.099885
         71.226758         -3.199738
         71.226807         -3.281876
         71.226855         -3.346771
         71.226904         -3.395162
         71.226953         -3.428054
         71.227002         -3.446703
         71.227051         -3.452598
         71.227100         -3.447424
         71.227148         -3.433019
         71.227197         -3.411336
         71.227246         -3.384385
         71.227295         -3.354189
         71.227344         -3.322731
         71.227393         -3.291910
         71.227441         -3.263497
         71.227490         -3.239097
         71.227539         -3.220121
         71.227588         -3.207757
         71.227637         -3.202951
         71.227686         -3.206398
         71.227734         -3.218534
         71.227783         -3.239533
         71.227832         -3.269315
         71.227881         -3.307556
         71.227930         -3.353703
         71.227979         -3.406994
         71.228027         -3.466481
         71.228076         -3.531056
         71.228125         -3.599470
         71.228174         -3.670361
         71.228223         -3.742266
         71.228271         -3.813643
         71.228320         -3.882885
         71.228369         -3.948337
         71.228418         -4.008313
         71.228467         -4.061124
         71.228516         -4.105107
         71.228564         -4.138652
         71.228613         -4.160243
         71.228662         -4.168480
         71.228711         -4.162114
         71.228760         -4.140057
         71.228809         -4.101399
         71.228857         -4.045408
         71.228906         -3.971529
         71.228955         -3.879386
         71.229004         -3.768773
         71.229053         -3.639663
         71.229102         -3.492207
         71.229150         -3.326738
         71.229199         -3.143781
         71.229248         -2.944056
         71.229297         -2.728473
         71.229346         -2.498135
         71.229395         -2.254329
         71.229443         -1.998520
         71.229492         -1.732343
         71.229541         -1.457597
         71.229590         -1.176239
         71.229639         -0.890382
         71.229687         -0.602278
         71.229736         -0.314314
         71.229785         -0.028980
         71.229834          0.251158
         71.229883          0.523506
         71.229932          0.785486
         71.229980          1.034599
         71.230029          1.268476
         71.230078          1.484933
         71.230127          1.682019
         71.230176          1.858053
         71.230225          2.011658
         71.230273          2.141785
         71.230322          2.247731
         71.230371          2.329152
         71.230420          2.386074
         71.230469          2.418889
         71.230518          2.428356
         71.230566          2.415584
         71.230615          2.382008
         71.230664          2.329361
         71.230713          2.259637
         71.230762          2.175049
         71.230811          2.077996
         71.230859          1.971020
         71.230908          1.856775
         71.230957          1.737999
         71.231006          1.617482
         71.231055          1.498037
         71.231104          1.382474
         71.231152          1.273564
         71.231201          1.174007
         71.231250          1.086399
         71.231299          1.013204
         71.231348          0.956721
         71.231396          0.919068
         71.231445          0.902165
         71.231494          0.907713
         71.231543          0.937191
         71.231592          0.991840
         71.231641          1.072654
         71.231689          1.180371
         71.231738          1.315473
         71.231787          1.478181
         71.231836          1.668465
         71.231885          1.886063
         71.231934          2.130497
         71.231982          2.401101
         71.232031          2.697054
         71.232080          3.017401
         71.232129          3.361082
         71.232178          3.726948
         71.232227          4.113775
         71.232275          4.520273
         71.232324          4.945089
         71.232373          5.386810
         71.232422          5.843956
         71.232471          6.314978
         71.232520          6.798251
         71.232568          7.292059
         71.232617          7.794589
         71.232666          8.303915
         71.232715          8.817993
         71.232764          9.334656
         71.232812          9.851612
         71.232861         10.366462
         71.232910         10.876713
         71.232959         11.379812
         71.233008         11.873179
         71.233057         12.354248
         71.233105         12.820508
         71.233154         13.269549
         71.233203         13.699103
         71.233252         14.107079
         71.233301         14.491590
         71.233350         14.850983
         71.233398         15.183839
         71.233447         15.488979
         71.233496         15.765450
         71.233545         16.012503
         71.233594         16.229557
         71.233643         16.416182
         71.233691         16.572054
         71.233740         16.696947
         71.233789         16.790722
         71.233838         16.853319
         71.233887         16.884792
         71.233936         16.885313
         71.233984         16.855207
         71.234033         16.794975
         71.234082         16.705307
         71.234131         16.587099
         71.234180         16.441452
         71.234229         16.269678
         71.234277         16.073298
         71.234326         15.854033
         71.234375         15.613813
         71.234424         15.354764
         71.234473         15.079205
         71.234521         14.789626
         71.234570         14.488674
         71.234619         14.179115
         71.234668         13.863809
         71.234717         13.545670
         71.234766         13.227639
         71.234814         12.912666
         71.234863         12.603689
         71.234912         12.303620
         71.234961         12.015334
         71.235010         11.741652
         71.235059         11.485316
         71.235107         11.248951
         71.235156         11.035028
         71.235205         10.845810
         71.235254         10.683311
         71.235303         10.549253
         71.235352         10.445018
         71.235400         10.371634
         71.235449         10.329747
         71.235498         10.319612
         71.235547         10.341077
         71.235596         10.393591
         71.235645         10.476196
         71.235693         10.587548
         71.235742         10.725929
         71.235791         10.889284
         71.235840         11.075268
         71.235889         11.281301
         71.235938         11.504636
         71.235986         11.742425
         71.236035         11.991782
         71.236084         12.249848
         71.236133         12.513834
         71.236182         12.781061
         71.236230         13.048989
         71.236279         13.315230
         71.236328         13.577566
         71.236377         13.833946
         71.236426         14.082493
         71.236475         14.321492
         71.236523         14.549386
         71.236572         14.764755
         71.236621         14.966305
         71.236670         15.152850
         71.236719         15.323301
         71.236768         15.476663
         71.236816         15.612037
         71.236865         15.728633
         71.236914         15.825788
         71.236963         15.902987
         71.237012         15.959880
         71.237061         15.996295
         71.237109         16.012251
         71.237158         16.007954
         71.237207         15.983789
         71.237256         15.940324
         71.237305         15.878280
         71.237354         15.798532
         71.237402         15.702087
         71.237451         15.590075
         71.237500         15.463726
         71.237549         15.324360
         71.237598         15.173368
         71.237646         15.012195
         71.237695         14.842329
         71.237744         14.665282
         71.237793         14.482580
         71.237842         14.295740
         71.237891         14.106256
         71.237939         13.915576
         71.237988         13.725065
         71.238037         13.535983
         71.238086         13.349449
         71.238135         13.166411
         71.238184         12.987620
         71.238232         12.813609
         71.238281         12.644673
         71.238330         12.480862
         71.238379         12.321973
         71.238428         12.167550
         71.238477         12.016895
         71.238525         11.869083
         71.238574         11.722992
         71.238623         11.577347
         71.238672         11.430776
         71.238721         11.281868
         71.238770         11.129245
         71.238818         10.971618
         71.238867         10.807846
         71.238916         10.636974
         71.238965         10.458256
         71.239014         10.271170
         71.239063         10.075417
         71.239111          9.870914
         71.239160          9.657790
         71.239209          9.436373
         71.239258          9.207182
         71.239307          8.970917
         71.239355          8.728439
         71.239404          8.480756
         71.239453          8.228983
         71.239502          7.974313
         71.239551          7.717978
         71.239600          7.461213
         71.239648          7.205227
         71.239697          6.951193
         71.239746          6.700243
         71.239795          6.453475
         71.239844          6.211967
         71.239893          5.976798
         71.239941          5.749043
         71.239990          5.529784
         71.240039          5.320086
         71.240088          5.120982
         71.240137          4.933435
         71.240186          4.758317
         71.240234          4.596374
         71.240283          4.448211
         71.240332          4.314277
         71.240381          4.194860
         71.240430          4.090079
         71.240479          3.999887
         71.240527          3.924069
         71.240576          3.862237
         71.240625          3.813835
         71.240674          3.778140
         71.240723          3.754276
         71.240771          3.741229
         71.240820          3.737876
         71.240869          3.743013
         71.240918          3.755389
         71.240967          3.773737
         71.241016          3.796802
         71.241064          3.823356
         71.241113          3.852212
         71.241162          3.882228
         71.241211          3.912306
         71.241260          3.941388
         71.241309          3.968461
         71.241357          3.992553
         71.241406          4.012746
         71.241455          4.028187
         71.241504          4.038105
         71.241553          4.041830
         71.241602          4.038813
         71.241650          4.028640
         71.241699          4.011044
         71.241748          3.985913
         71.241797          3.953286
         71.241846          3.913348
         71.241895          3.866420
         71.241943          3.812943
         71.241992          3.753467
         71.242041          3.688637
         71.242090          3.619178
         71.242139          3.545894
         71.242188          3.469654
         71.242236          3.391389
         71.242285          3.312086
         71.242334          3.232769
         71.242383          3.154492
         71.242432          3.078312
         71.242480          3.005273
         71.242529          2.936379
         71.242578          2.872579
         71.242627          2.814750
         71.242676          2.763682
         71.242725          2.720077
         71.242773          2.684539
         71.242822          2.657575
         71.242871          2.639585
         71.242920          2.630863
         71.242969          2.631594
         71.243018          2.641847
         71.243066          2.661579
         71.243115          2.690642
         71.243164          2.728798
         71.243213          2.775727
         71.243262          2.831055
         71.243311          2.894363
         71.243359          2.965211
         71.243408          3.043144
         71.243457          3.127704
         71.243506          3.218436
         71.243555          3.314887
         71.243604          3.416623
         71.243652          3.523230
         71.243701          3.634331
         71.243750          3.749602
         71.243799          3.868784
         71.243848          3.991696
         71.243896          4.118235
         71.243945          4.248375
         71.243994          4.382153
         71.244043          4.519644
         71.244092          4.660944
         71.244141          4.806139
         71.244189          4.955287
         71.244238          5.108403
         71.244287          5.265445
         71.244336          5.426315
         71.244385          5.590852
         71.244434          5.758827
         71.244482          5.929941
         71.244531          6.103819
         71.244580          6.279998
         71.244629          6.457925
         71.244678          6.636961
         71.244727          6.816384
         71.244775          6.995416
         71.244824          7.173241
         71.244873          7.349035
         71.244922          7.521993
         71.244971          7.691354
         71.245020          7.856420
         71.245068          8.016560
         71.245117          8.171218
         71.245166          8.319910
         71.245215          8.462220
         71.245264          8.597796
         71.245312          8.726343
         71.245361          8.847622
         71.245410          8.961443
         71.245459          9.067661
         71.245508          9.166166
         71.245557          9.256880
         71.245605          9.339740
         71.245654          9.414699
         71.245703          9.481719
         71.245752          9.540773
         71.245801          9.591849
         71.245850          9.634962
         71.245898          9.670167
         71.245947          9.697571
         71.245996          9.717346
         71.246045          9.729734
         71.246094          9.735047
         71.246143          9.733665
         71.246191          9.726018
         71.246240          9.712577
         71.246289          9.693833
         71.246338          9.670281
         71.246387          9.642406
         71.246436          9.610671
         71.246484          9.575508
         71.246533          9.537324
         71.246582          9.496496
         71.246631          9.453379
         71.246680          9.408314
         71.246729          9.361633
         71.246777          9.313667
         71.246826          9.264751
         71.246875          9.215226
         71.246924          9.165441
         71.246973          9.115750
         71.247021          9.066513
         71.247070          9.018085
         71.247119          8.970811
         71.247168          8.925010
         71.247217          8.880972
         71.247266          8.838940
         71.247314          8.799098
         71.247363          8.761571
         71.247412          8.726410
         71.247461          8.693595
         71.247510          8.663039
         71.247559          8.634592
         71.247607          8.608048
         71.247656          8.583163
         71.247705          8.559655
         71.247754          8.537230
         71.247803          8.515581
         71.247852          8.494410
         71.247900          8.473428
         71.247949          8.452374
         71.247998          8.431015
         71.248047          8.409150
         71.248096          8.386613
         71.248145          8.363268
         71.248193          8.339005
         71.248242          8.313738
         71.248291          8.287390
         71.248340          8.259893
         71.248389          8.231181
         71.248437          8.201182
         71.248486          8.169810
         71.248535          8.136963
         71.248584          8.102507
         71.248633          8.066270
         71.248682          8.028033
         71.248730          7.987524
         71.248779          7.944406
         71.248828          7.898284
         71.248877          7.848705
         71.248926          7.795160
         71.248975          7.737094
         71.249023          7.673911
         71.249072          7.604981
         71.249121          7.529646
         71.249170          7.447224
         71.249219          7.357011
         71.249268          7.258298
         71.249316          7.150370
         71.249365          7.032526
         71.249414          6.904095
         71.249463          6.764454
         71.249512          6.613044
         71.249561          6.449392
         71.249609          6.273120
         71.249658          6.083959
         71.249707          5.881755
         71.249756          5.666472
         71.249805          5.438196
         71.249854          5.197128
         71.249902          4.943590
         71.249951          4.678014
         71.250000          4.400941
         71.250049          4.113012
         71.250098          3.814956
         71.250146          3.507579
         71.250195          3.191753
         71.250244          2.868395
         71.250293          2.538459
         71.250342          2.202919
         71.250391          1.862757
         71.250439          1.518963
         71.250488          1.172520
         71.250537          0.824408
         71.250586          0.475598
         71.250635          0.127048
         71.250684         -0.220294
         71.250732         -0.565504
         71.250781         -0.907682
         71.250830         -1.245969
         71.250879         -1.579549
         71.250928         -1.907667
         71.250977         -2.229632
         71.251025         -2.544837
         71.251074         -2.852758
         71.251123         -3.152969
         71.251172         -3.445148
         71.251221         -3.729081
         71.251270         -4.004672
         71.251318         -4.271940
         71.251367         -4.531029
         71.251416         -4.782204
         71.251465         -5.025851
         71.251514         -5.262471
         71.251563         -5.492674
         71.251611         -5.717170
         71.251660         -5.936753
         71.251709         -6.152285
         71.251758         -6.364684
         71.251807         -6.574898
         71.251855         -6.783891
         71.251904         -6.992619
         71.251953         -7.202010
         71.252002         -7.412943
         71.252051         -7.626229
         71.252100         -7.842596
         71.252148         -8.062669
         71.252197         -8.286965
         71.252246         -8.515887
         71.252295         -8.749718
         71.252344         -8.988627
         71.252393         -9.232675
         71.252441         -9.481814
         71.252490         -9.735900
         71.252539         -9.994692
         71.252588        -10.257856
         71.252637        -10.524968
         71.252686        -10.795509
         71.252734        -11.068878
         71.252783        -11.344392
         71.252832        -11.621299
         71.252881        -11.898787
         71.252930        -12.176011
         71.252979        -12.452095
         71.253027        -12.726160
         71.253076        -12.997338
         71.253125        -13.264784
         71.253174        -13.527689
         71.253223        -13.785298
         71.253271        -14.036920
         71.253320        -14.281937
         71.253369        -14.519815
         71.253418        -14.750116
         71.253467        -14.972495
         71.253516        -15.186697
         71.253564        -15.392551
         71.253613        -15.589958
         71.253662        -15.778869
         71.253711        -15.959276
         71.253760        -16.131197
         71.253809        -16.294666
         71.253857        -16.449730
         71.253906        -16.596443
         71.253955        -16.734886
         71.254004        -16.865156
         71.254053        -16.987371
         71.254102        -17.101686
         71.254150        -17.208282
         71.254199        -17.307367
         71.254248        -17.399183
         71.254297        -17.483990
         71.254346        -17.562078
         71.254395        -17.633759
         71.254443        -17.699352
         71.254492        -17.759193
         71.254541        -17.813612
         71.254590        -17.862919
         71.254639        -17.907383
         71.254688        -17.947226
         71.254736        -17.982592
         71.254785        -18.013542
         71.254834        -18.040039
         71.254883        -18.061951
         71.254932        -18.079046
         71.254980        -18.091003
         71.255029        -18.097420
         71.255078        -18.097816
         71.255127        -18.091661
         71.255176        -18.078367
         71.255225        -18.057323
         71.255273        -18.027903
         71.255322        -17.989477
         71.255371        -17.941444
         71.255420        -17.883236
         71.255469        -17.814333
         71.255518        -17.734280
         71.255566        -17.642681
         71.255615        -17.539207
         71.255664        -17.423584
         71.255713        -17.295595
         71.255762        -17.155069
         71.255811        -17.001881
         71.255859        -16.835949
         71.255908        -16.657232
         71.255957        -16.465746
         71.256006        -16.261555
         71.256055        -16.044785
         71.256104        -15.815626
         71.256152        -15.574332
         71.256201        -15.321221
         71.256250        -15.056673
         71.256299        -14.781132
         71.256348        -14.495098
         71.256396        -14.199136
         71.256445        -13.893866
         71.256494        -13.579962
         71.256543        -13.258152
         71.256592        -12.929204
         71.256641        -12.593918
         71.256689        -12.253112
         71.256738        -11.907612
         71.256787        -11.558232
         71.256836        -11.205774
         71.256885        -10.851012
         71.256934        -10.494695
         71.256982        -10.137540
         71.257031         -9.780234
         71.257080         -9.423434
         71.257129         -9.067759
         71.257178         -8.713789
         71.257227         -8.362061
         71.257275         -8.013060
         71.257324         -7.667214
         71.257373         -7.324896
         71.257422         -6.986417
         71.257471         -6.652029
         71.257520         -6.321925
         71.257568         -5.996244
         71.257617         -5.675068
         71.257666         -5.358428
         71.257715         -5.046300
         71.257764         -4.738609
         71.257813         -4.435231
         71.257861         -4.136001
         71.257910         -3.840712
         71.257959         -3.549134
         71.258008         -3.261011
         71.258057         -2.976081
         71.258105         -2.694076
         71.258154         -2.414726
         71.258203         -2.137771
         71.258252         -1.862953
         71.258301         -1.590023
         71.258350         -1.318744
         71.258398         -1.048888
         71.258447         -0.780244
         71.258496         -0.512619
         71.258545         -0.245839
         71.258594          0.020245
         71.258643          0.285760
         71.258691          0.550812
         71.258740          0.815483
         71.258789          1.079839
         71.258838          1.343924
         71.258887          1.607767
         71.258936          1.871374
         71.258984          2.134731
         71.259033          2.397795
         71.259082          2.660494
         71.259131          2.922721
         71.259180          3.184330
         71.259229          3.445136
         71.259277          3.704912
         71.259326          3.963391
         71.259375          4.220267
         71.259424          4.475198
         71.259473          4.727813
         71.259521          4.977713
         71.259570          5.224481
         71.259619          5.467688
         71.259668          5.706902
         71.259717          5.941692
         71.259766          6.171642
         71.259814          6.396356
         71.259863          6.615459
         71.259912          6.828611
         71.259961          7.035505
         71.260010          7.235869
         71.260059          7.429471
         71.260107          7.616117
         71.260156          7.795660
         71.260205          7.967999
         71.260254          8.133086
         71.260303          8.290934
         71.260352          8.441619
         71.260400          8.585290
         71.260449          8.722169
         71.260498          8.852555
         71.260547          8.976821
         71.260596          9.095417
         71.260645          9.208867
         71.260693          9.317767
         71.260742          9.422784
         71.260791          9.524652
         71.260840          9.624167
         71.260889          9.722178
         71.260937          9.819577
         71.260986          9.917277
         71.261035         10.016206
         71.261084         10.117278
         71.261133         10.221392
         71.261182         10.329407
         71.261230         10.442145
         71.261279         10.560385
         71.261328         10.684855
         71.261377         10.816243
         71.261426         10.955187
         71.261475         11.102275
         71.261523         11.258040
         71.261572         11.422953
         71.261621         11.597409
         71.261670         11.781726
         71.261719         11.976129
         71.261768         12.180746
         71.261816         12.395600
         71.261865         12.620602
         71.261914         12.855537
         71.261963         13.100069
         71.262012         13.353723
         71.262061         13.615885
         71.262109         13.885805
         71.262158         14.162599
         71.262207         14.445257
         71.262256         14.732668
         71.262305         15.023626
         71.262354         15.316858
         71.262402         15.611039
         71.262451         15.904802
         71.262500         16.196754
         71.262549         16.485485
         71.262598         16.769567
         71.262646         17.047573
         71.262695         17.318079
         71.262744         17.579685
         71.262793         17.831028
         71.262842         18.070799
         71.262891         18.297764
         71.262939         18.510767
         71.262988         18.708740
         71.263037         18.890711
         71.263086         19.055790
         71.263135         19.203178
         71.263184         19.332161
         71.263232         19.442118
         71.263281         19.532528
         71.263330         19.602982
         71.263379         19.653196
         71.263428         19.683027
         71.263477         19.692474
         71.263525         19.681686
         71.263574         19.650955
         71.263623         19.600706
         71.263672         19.531485
         71.263721         19.443949
         71.263770         19.338852
         71.263818         19.217041
         71.263867         19.079449
         71.263916         18.927086
         71.263965         18.761040
         71.264014         18.582460
         71.264062         18.392559
         71.264111         18.192579
         71.264160         17.983789
         71.264209         17.767460
         71.264258         17.544849
         71.264307         17.317190
         71.264355         17.085676
         71.264404         16.851465
         71.264453         16.615667
         71.264502         16.379351
         71.264551         16.143528
         71.264600         15.909152
         71.264648         15.677111
         71.264697         15.448210
         71.264746         15.223168
         71.264795         15.002604
         71.264844         14.787035
         71.264893         14.576876
         71.264941         14.372438
         71.264990         14.173942
         71.265039         13.981516
         71.265088         13.795207
         71.265137         13.614983
         71.265186         13.440733
         71.265234         13.272273
         71.265283         13.109347
         71.265332         12.951630
         71.265381         12.798732
         71.265430         12.650216
         71.265479         12.505606
         71.265527         12.364404
         71.265576         12.226108
         71.265625         12.090226
         71.265674         11.956294
         71.265723         11.823883
         71.265771         11.692605
         71.265820         11.562122
         71.265869         11.432141
         71.265918         11.302414
         71.265967         11.172732
         71.266016         11.042918
         71.266064         10.912822
         71.266113         10.782303
         71.266162         10.651230
         71.266211         10.519464
         71.266260         10.386848
         71.266309         10.253206
         71.266357         10.118327
         71.266406          9.981962
         71.266455          9.843825
         71.266504          9.703586
         71.266553          9.560871
         71.266602          9.415267
         71.266650          9.266321
         71.266699          9.113545
         71.266748          8.956423
         71.266797          8.794414
         71.266846          8.626964
         71.266895          8.453511
         71.266943          8.273496
         71.266992          8.086368
         71.267041          7.891600
         71.267090          7.688692
         71.267139          7.477185
         71.267188          7.256672
         71.267236          7.026811
         71.267285          6.787332
         71.267334          6.538063
         71.267383          6.278931
         71.267432          6.009985
         71.267480          5.731400
         71.267529          5.443480
         71.267578          5.146659
         71.267627          4.841490
         71.267676          4.528624
         71.267725          4.208789
         71.267773          3.882760
         71.267822          3.551323
         71.267871          3.215252
         71.267920          2.875273
         71.267969          2.532053
         71.268018          2.186178
         71.268066          1.838153
         71.268115          1.488394
         71.268164          1.137234
         71.268213          0.784929
         71.268262          0.431665
         71.268311          0.077569
         71.268359         -0.277279
         71.268408         -0.632827
         71.268457         -0.989035
         71.268506         -1.345846
         71.268555         -1.703168
         71.268604         -2.060843
         71.268652         -2.418632
         71.268701         -2.776198
         71.268750         -3.133096
         71.268799         -3.488770
         71.268848         -3.842566
         71.268896         -4.193732
         71.268945         -4.541441
         71.268994         -4.884803
         71.269043         -5.222882
         71.269092         -5.554716
         71.269141         -5.879329
         71.269189         -6.195755
         71.269238         -6.503047
         71.269287         -6.800296
         71.269336         -7.086646
         71.269385         -7.361306
         71.269434         -7.623564
         71.269482         -7.872797
         71.269531         -8.108479
         71.269580         -8.330196
         71.269629         -8.537639
         71.269678         -8.730613
         71.269727         -8.909038
         71.269775         -9.072937
         71.269824         -9.222438
         71.269873         -9.357755
         71.269922         -9.479182
         71.269971         -9.587082
         71.270020         -9.681876
         71.270068         -9.764032
         71.270117         -9.834059
         71.270166         -9.892490
         71.270215         -9.939884
         71.270264         -9.976806
         71.270313        -10.003820
         71.270361        -10.021484
         71.270410        -10.030334
         71.270459        -10.030884
         71.270508        -10.023623
         71.270557        -10.009014
         71.270605         -9.987503
         71.270654         -9.959521
         71.270703         -9.925497
         71.270752         -9.885865
         71.270801         -9.841079
         71.270850         -9.791618
         71.270898         -9.738002
         71.270947         -9.680793
         71.270996         -9.620606
         71.271045         -9.558113
         71.271094         -9.494039
         71.271143         -9.429165
         71.271191         -9.364330
         71.271240         -9.300418
         71.271289         -9.238358
         71.271338         -9.179120
         71.271387         -9.123698
         71.271436         -9.073110
         71.271484         -9.028378
         71.271533         -8.990513
         71.271582         -8.960500
         71.271631         -8.939278
         71.271680         -8.927719
         71.271729         -8.926619
         71.271777         -8.936681
         71.271826         -8.958516
         71.271875         -8.992637
         71.271924         -9.039460
         71.271973         -9.099308
         71.272021         -9.172409
         71.272070         -9.258897
         71.272119         -9.358809
         71.272168         -9.472085
         71.272217         -9.598557
         71.272266         -9.737965
         71.272314         -9.889950
         71.272363        -10.054069
         71.272412        -10.229801
         71.272461        -10.416555
         71.272510        -10.613676
         71.272559        -10.820436
         71.272607        -11.036040
         71.272656        -11.259604
         71.272705        -11.490153
         71.272754        -11.726612
         71.272803        -11.967806
         71.272852        -12.212471
         71.272900        -12.459266
         71.272949        -12.706798
         71.272998        -12.953645
         71.273047        -13.198380
         71.273096        -13.439596
         71.273145        -13.675920
         71.273193        -13.906026
         71.273242        -14.128654
         71.273291        -14.342617
         71.273340        -14.546815
         71.273389        -14.740251
         71.273438        -14.922046
         71.273486        -15.091457
         71.273535        -15.247885
         71.273584        -15.390880
         71.273633        -15.520141
         71.273682        -15.635502
         71.273730        -15.736915
         71.273779        -15.824430
         71.273828        -15.898171
         71.273877        -15.958321
         71.273926        -16.005098
         71.273975        -16.038748
         71.274023        -16.059532
         71.274072        -16.067719
         71.274121        -16.063576
         71.274170        -16.047356
         71.274219        -16.019279
         71.274268        -15.979531
         71.274316        -15.928239
         71.274365        -15.865469
         71.274414        -15.791223
         71.274463        -15.705441
         71.274512        -15.608018
         71.274561        -15.498804
         71.274609        -15.377636
         71.274658        -15.244337
         71.274707        -15.098735
         71.274756        -14.940666
         71.274805        -14.769976
         71.274854        -14.586522
         71.274902        -14.390175
         71.274951        -14.180820
         71.275000        -13.958366
         71.275049        -13.722749
         71.275098        -13.473950
         71.275146        -13.212006
         71.275195        -12.937017
         71.275244        -12.649163
         71.275293        -12.348698
         71.275342        -12.035957
         71.275391        -11.711353
         71.275439        -11.375365
         71.275488        -11.028531
         71.275537        -10.671438
         71.275586        -10.304715
         71.275635         -9.929025
         71.275684         -9.545057
         71.275732         -9.153531
         71.275781         -8.755191
         71.275830         -8.350805
         71.275879         -7.941168
         71.275928         -7.527096
         71.275977         -7.109427
         71.276025         -6.689010
         71.276074         -6.266700
         71.276123         -5.843352
         71.276172         -5.419811
         71.276221         -4.996911
         71.276270         -4.575465
         71.276318         -4.156272
         71.276367         -3.740109
         71.276416         -3.327733
         71.276465         -2.919878
         71.276514         -2.517251
         71.276562         -2.120527
         71.276611         -1.730341
         71.276660         -1.347283
         71.276709         -0.971892
         71.276758         -0.604656
         71.276807         -0.246018
         71.276855          0.103618
         71.276904          0.443877
         71.276953          0.774401
         71.277002          1.094837
         71.277051          1.404825
         71.277100          1.703996
         71.277148          1.991964
         71.277197          2.268328
         71.277246          2.532670
         71.277295          2.784564
         71.277344          3.023577
         71.277393          3.249273
         71.277441          3.461220
         71.277490          3.659001
         71.277539          3.842219
         71.277588          4.010510
         71.277637          4.163557
         71.277686          4.301100
         71.277734          4.422956
         71.277783          4.529028
         71.277832          4.619320
         71.277881          4.693942
         71.277930          4.753119
         71.277979          4.797189
         71.278027          4.826607
         71.278076          4.841942
         71.278125          4.843874
         71.278174          4.833197
         71.278223          4.810821
         71.278271          4.777774
         71.278320          4.735201
         71.278369          4.684368
         71.278418          4.626656
         71.278467          4.563550
         71.278516          4.496627
         71.278564          4.427531
         71.278613          4.357948
         71.278662          4.289587
         71.278711          4.224150
         71.278760          4.163310
         71.278809          4.108695
         71.278857          4.061870
         71.278906          4.024323
         71.278955          3.997454
         71.279004          3.982563
         71.279053          3.980842
         71.279102          3.993361
         71.279150          4.021062
         71.279199          4.064749
         71.279248          4.125077
         71.279297          4.202537
         71.279346          4.297445
         71.279395          4.409930
         71.279443          4.539916
         71.279492          4.687108
         71.279541          4.850984
         71.279590          5.030782
         71.279639          5.225492
         71.279687          5.433848
         71.279736          5.654322
         71.279785          5.885118
         71.279834          6.124176
         71.279883          6.369176
         71.279932          6.617563
         71.279980          6.866577
         71.280029          7.113299
         71.280078          7.354709
         71.280127          7.587753
         71.280176          7.809413
         71.280225          8.016772
         71.280273          8.207083
         71.280322          8.377819
         71.280371          8.526732
         71.280420          8.651892
         71.280469          8.751720
         71.280518          8.825025
         71.280566          8.871020
         71.280615          8.889338
         71.280664          8.880034
         71.280713          8.843580
         71.280762          8.780845
         71.280811          8.693063
         71.280859          8.581794
         71.280908          8.448873
         71.280957          8.296343
         71.281006          8.126389
         71.281055          7.941265
         71.281104          7.743223
         71.281152          7.534447
         71.281201          7.316996
         71.281250          7.092768
         71.281299          6.863474
         71.281348          6.630628
         71.281396          6.395551
         71.281445          6.159382
         71.281494          5.923101
         71.281543          5.687546
         71.281592          5.453437
         71.281641          5.221404
         71.281689          4.992013
         71.281738          4.765803
         71.281787          4.543312
         71.281836          4.325121
         71.281885          4.111885
         71.281934          3.904357
         71.281982          3.703411
         71.282031          3.510039
         71.282080          3.325334
         71.282129          3.150453
         71.282178          2.986569
         71.282227          2.834801
         71.282275          2.696148
         71.282324          2.571420
         71.282373          2.461184
         71.282422          2.365714
         71.282471          2.284977
         71.282520          2.218620
         71.282568          2.165989
         71.282617          2.126153
         71.282666          2.097946
         71.282715          2.080008
         71.282764          2.070838
         71.282813          2.068847
         71.282861          2.072407
         71.282910          2.079903
         71.282959          2.089789
         71.283008          2.100631
         71.283057          2.111153
         71.283105          2.120273
         71.283154          2.127137
         71.283203          2.131133
         71.283252          2.131901
         71.283301          2.129325
         71.283350          2.123512
         71.283398          2.114757
         71.283447          2.103505
         71.283496          2.090296
         71.283545          2.075725
         71.283594          2.060396
         71.283643          2.044895
         71.283691          2.029763
         71.283740          2.015490
         71.283789          2.002512
         71.283838          1.991208
         71.283887          1.981905
         71.283936          1.974876
         71.283984          1.970336
         71.284033          1.968437
         71.284082          1.969261
         71.284131          1.972815
         71.284180          1.979036
         71.284229          1.987793
         71.284277          1.998914
         71.284326          2.012205
         71.284375          2.027488
         71.284424          2.044645
         71.284473          2.063655
         71.284521          2.084639
         71.284570          2.107892
         71.284619          2.133902
         71.284668          2.163356
         71.284717          2.197134
         71.284766          2.236278
         71.284814          2.281948
         71.284863          2.335372
         71.284912          2.397777
         71.284961          2.470317
         71.285010          2.553991
         71.285059          2.649565
         71.285107          2.757496
         71.285156          2.877859
         71.285205          3.010294
         71.285254          3.153972
         71.285303          3.307587
         71.285352          3.469373
         71.285400          3.637156
         71.285449          3.808419
         71.285498          3.980395
         71.285547          4.150154
         71.285596          4.314697
         71.285645          4.471042
         71.285693          4.616288
         71.285742          4.747669
         71.285791          4.862596
         71.285840          4.958678
         71.285889          5.033748
         71.285938          5.085884
         71.285986          5.113424
         71.286035          5.115001
         71.286084          5.089561
         71.286133          5.036402
         71.286182          4.955197
         71.286230          4.846022
         71.286279          4.709364
         71.286328          4.546130
         71.286377          4.357632
         71.286426          4.145564
         71.286475          3.911966
         71.286523          3.659173
         71.286572          3.389760
         71.286621          3.106479
         71.286670          2.812201
         71.286719          2.509847
         71.286768          2.202333
         71.286816          1.892516
         71.286865          1.583141
         71.286914          1.276795
         71.286963          0.975858
         71.287012          0.682456
         71.287061          0.398418
         71.287109          0.125229
         71.287158         -0.136002
         71.287207         -0.384566
         71.287256         -0.620160
         71.287305         -0.842873
         71.287354         -1.053148
         71.287402         -1.251735
         71.287451         -1.439628
         71.287500         -1.617997
         71.287549         -1.788133
         71.287598         -1.951396
         71.287646         -2.109183
         71.287695         -2.262902
         71.287744         -2.413957
         71.287793         -2.563733
         71.287842         -2.713581
         71.287891         -2.864797
         71.287939         -3.018601
         71.287988         -3.176103
         71.288037         -3.338286
         71.288086         -3.505986
         71.288135         -3.679880
         71.288184         -3.860490
         71.288232         -4.048183
         71.288281         -4.243175
         71.288330         -4.445528
         71.288379         -4.655140
         71.288428         -4.871724
         71.288477         -5.094773
         71.288525         -5.323524
         71.288574         -5.556921
         71.288623         -5.793582
         71.288672         -6.031775
         71.288721         -6.269414
         71.288770         -6.504065
         71.288818         -6.732968
         71.288867         -6.953079
         71.288916         -7.161115
         71.288965         -7.353619
         71.289014         -7.527029
         71.289063         -7.677756
         71.289111         -7.802268
         71.289160         -7.897172
         71.289209         -7.959292
         71.289258         -7.985734
         71.289307         -7.973937
         71.289355         -7.921698
         71.289404         -7.827188
         71.289453         -7.688945
         71.289502         -7.505856
         71.289551         -7.277144
         71.289600         -7.002360
         71.289648         -6.681385
         71.289697         -6.314441
         71.289746         -5.902118
         71.289795         -5.445402
         71.289844         -4.945694
         71.289893         -4.404839
         71.289941         -3.825119
         71.289990         -3.209263
         71.290039         -2.560433
         71.290088         -1.882214
         71.290137         -1.178600
         71.290186         -0.453985
         71.290234          0.286855
         71.290283          1.038790
         71.290332          1.796376
         71.290381          2.553925
         71.290430          3.305590
         71.290479          4.045479
         71.290527          4.767776
         71.290576          5.466867
         71.290625          6.137460
         71.290674          6.774679
         71.290723          7.374145
         71.290771          7.932025
         71.290820          8.445071
         71.290869          8.910633
         71.290918          9.326676
         71.290967          9.691794
         71.291016         10.005221
         71.291064         10.266845
         71.291113         10.477210
         71.291162         10.637521
         71.291211         10.749623
         71.291260         10.815974
         71.291309         10.839596
         71.291357         10.824025
         71.291406         10.773251
         71.291455         10.691647
         71.291504         10.583916
         71.291553         10.455024
         71.291602         10.310141
         71.291650         10.154579
         71.291699          9.993734
         71.291748          9.833023
         71.291797          9.677823
         71.291846          9.533417
         71.291895          9.404939
         71.291943          9.297329
         71.291992          9.215293
         71.292041          9.163260
         71.292090          9.145348
         71.292139          9.165318
         71.292187          9.226533
         71.292236          9.331906
         71.292285          9.483851
         71.292334          9.684227
         71.292383          9.934295
         71.292432         10.234672
         71.292480         10.585296
         71.292529         10.985397
         71.292578         11.433473
         71.292627         11.927268
         71.292676         12.463769
         71.292725         13.039201
         71.292773         13.649045
         71.292822         14.288076
         71.292871         14.950423
         71.292920         15.629656
         71.292969         16.318901
         71.293018         17.010965
         71.293066         17.698492
         71.293115         18.374088
         71.293164         19.030479
         71.293213         19.660625
         71.293262         20.257837
         71.293311         20.815878
         71.293359         21.329046
         71.293408         21.792263
         71.293457         22.201143
         71.293506         22.552048
         71.293555         22.842146
         71.293604         23.069424
         71.293652         23.232683
         71.293701         23.331505
         71.293750         23.366177
         71.293799         23.337597
         71.293848         23.247173
         71.293896         23.096716
         71.293945         22.888348
         71.293994         22.624434
         71.294043         22.307547
         71.294092         21.940447
         71.294141         21.526087
         71.294189         21.067629
         71.294238         20.568451
         71.294287         20.032156
         71.294336         19.462570
         71.294385         18.863712
         71.294434         18.239763
         71.294482         17.595030
         71.294531         16.933878
         71.294580         16.260693
         71.294629         15.579823
         71.294678         14.895531
         71.294727         14.211947
         71.294775         13.533037
         71.294824         12.862562
         71.294873         12.204047
         71.294922         11.560751
         71.294971         10.935637
         71.295020         10.331347
         71.295068          9.750168
         71.295117          9.194014
         71.295166          8.664406
         71.295215          8.162462
         71.295264          7.688894
         71.295312          7.244013
         71.295361          6.827739
         71.295410          6.439624
         71.295459          6.078867
         71.295508          5.744345
         71.295557          5.434630
         71.295605          5.148026
         71.295654          4.882596
         71.295703          4.636199
         71.295752          4.406532
         71.295801          4.191176
         71.295850          3.987651
         71.295898          3.793465
         71.295947          3.606180
         71.295996          3.423463
         71.296045          3.243145
         71.296094          3.063266
         71.296143          2.882127
         71.296191          2.698320
         71.296240          2.510756
         71.296289          2.318682
         71.296338          2.121681
         71.296387          1.919668
         71.296436          1.712872
         71.296484          1.501801
         71.296533          1.287208
         71.296582          1.070034
         71.296631          0.851353
         71.296680          0.632306
         71.296729          0.414033
         71.296777          0.197605
         71.296826         -0.016035
         71.296875         -0.226127
         71.296924         -0.432126
         71.296973         -0.633721
         71.297021         -0.830836
         71.297070         -1.023605
         71.297119         -1.212342
         71.297168         -1.397492
         71.297217         -1.579586
         71.297266         -1.759191
         71.297314         -1.936874
         71.297363         -2.113172
         71.297412         -2.288584
         71.297461         -2.463564
         71.297510         -2.638536
         71.297559         -2.813904
         71.297607         -2.990079
         71.297656         -3.167493
         71.297705         -3.346621
         71.297754         -3.527993
         71.297803         -3.712208
         71.297852         -3.899933
         71.297900         -4.091912
         71.297949         -4.288960
         71.297998         -4.491957
         71.298047         -4.701840
         71.298096         -4.919588
         71.298145         -5.146199
         71.298193         -5.382674
         71.298242         -5.629983
         71.298291         -5.889043
         71.298340         -6.160680
         71.298389         -6.445609
         71.298438         -6.744404
         71.298486         -7.057480
         71.298535         -7.385074
         71.298584         -7.727236
         71.298633         -8.083820
         71.298682         -8.454485
         71.298730         -8.838694
         71.298779         -9.235717
         71.298828         -9.644647
         71.298877        -10.064405
         71.298926        -10.493766
         71.298975        -10.931370
         71.299023        -11.375752
         71.299072        -11.825371
         71.299121        -12.278630
         71.299170        -12.733908
         71.299219        -13.189579
         71.299268        -13.644032
         71.299316        -14.095677
         71.299365        -14.542947
         71.299414        -14.984284
         71.299463        -15.418122
         71.299512        -15.842857
         71.299561        -16.256819
         71.299609        -16.658245
         71.299658        -17.045258
         71.299707        -17.415861
         71.299756        -17.767942
         71.299805        -18.099291
         71.299854        -18.407619
         71.299902        -18.690601
         71.299951        -18.945906
         71.300000        -19.171225
         71.300049        -19.364309
         71.300098        -19.523001
         71.300146        -19.645247
         71.300195        -19.729139
         71.300244        -19.772932
         71.300293        -19.775066
         71.300342        -19.734186
         71.300391        -19.649151
         71.300439        -19.519043
         71.300488        -19.343153
         71.300537        -19.120983
         71.300586        -18.852219
         71.300635        -18.536739
         71.300684        -18.174597
         71.300732        -17.766043
         71.300781        -17.311543
         71.300830        -16.811821
         71.300879        -16.267893
         71.300928        -15.681129
         71.300977        -15.053296
         71.301025        -14.386607
         71.301074        -13.683754
         71.301123        -12.947927
         71.301172        -12.182816
         71.301221        -11.392591
         71.301270        -10.581852
         71.301318         -9.755566
         71.301367         -8.918964
         71.301416         -8.077438
         71.301465         -7.236417
         71.301514         -6.401249
         71.301563         -5.577091
         71.301611         -4.768814
         71.301660         -3.980938
         71.301709         -3.217587
         71.301758         -2.482464
         71.301807         -1.778852
         71.301855         -1.109615
         71.301904         -0.477218
         71.301953          0.116261
         71.302002          0.669113
         71.302051          1.179971
         71.302100          1.647792
         71.302148          2.071828
         71.302197          2.451600
         71.302246          2.786873
         71.302295          3.077644
         71.302344          3.324134
         71.302393          3.526793
         71.302441          3.686319
         71.302490          3.803670
         71.302539          3.880076
         71.302588          3.917037
         71.302637          3.916304
         71.302686          3.879845
         71.302734          3.809795
         71.302783          3.708399
         71.302832          3.577955
         71.302881          3.420758
         71.302930          3.239058
         71.302979          3.035026
         71.303027          2.810724
         71.303076          2.568091
         71.303125          2.308924
         71.303174          2.034873
         71.303223          1.747427
         71.303271          1.447916
         71.303320          1.137508
         71.303369          0.817213
         71.303418          0.487891
         71.303467          0.150262
         71.303516         -0.195081
         71.303564         -0.547663
         71.303613         -0.907111
         71.303662         -1.273133
         71.303711         -1.645492
         71.303760         -2.023970
         71.303809         -2.408313
         71.303857         -2.798172
         71.303906         -3.193027
         71.303955         -3.592104
         71.304004         -3.994300
         71.304053         -4.398097
         71.304102         -4.801501
         71.304150         -5.201987
         71.304199         -5.596457
         71.304248         -5.981221
         71.304297         -6.351994
         71.304346         -6.703910
         71.304395         -7.031558
         71.304443         -7.329035
         71.304492         -7.590023
         71.304541         -7.807886
         71.304590         -7.975790
         71.304639         -8.086835
         71.304688         -8.134205
         71.304736         -8.111311
         71.304785         -8.011948
         71.304834         -7.830423
         71.304883         -7.561688
         71.304932         -7.201435
         71.304980         -6.746189
         71.305029         -6.193377
         71.305078         -5.541377
         71.305127         -4.789558
         71.305176         -3.938310
         71.305225         -2.989056
         71.305273         -1.944258
         71.305322         -0.807413
         71.305371          0.416968
         71.305420          1.723379
         71.305469          3.105365
         71.305518          4.555558
         71.305566          6.065729
         71.305615          7.626844
         71.305664          9.229125
         71.305713         10.862111
         71.305762         12.514729
         71.305811         14.175374
         71.305859         15.831995
         71.305908         17.472185
         71.305957         19.083292
         71.306006         20.652533
         71.306055         22.167112
         71.306104         23.614359
         71.306152         24.981857
         71.306201         26.257587
         71.306250         27.430061
         71.306299         28.488464
         71.306348         29.422789
         71.306396         30.223955
         71.306445         30.883936
         71.306494         31.395861
         71.306543         31.754107
         71.306592         31.954382
         71.306641         31.993778
         71.306689         31.870819
         71.306738         31.585478
         71.306787         31.139175
         71.306836         30.534779
         71.306885         29.776562
         71.306934         28.870163
         71.306982         27.822531
         71.307031         26.641853
         71.307080         25.337475
         71.307129         23.919809
         71.307178         22.400242
         71.307227         20.791025
         71.307275         19.105164
         71.307324         17.356302
         71.307373         15.558609
         71.307422         13.726660
         71.307471         11.875305
         71.307520         10.019545
         71.307568          8.174386
         71.307617          6.354700
         71.307666          4.575065
         71.307715          2.849619
         71.307764          1.191905
         71.307812         -0.385272
         71.307861         -1.869968
         71.307910         -3.251213
         71.307959         -4.519102
         71.308008         -5.664873
         71.308057         -6.680966
         71.308105         -7.561079
         71.308154         -8.300212
         71.308203         -8.894707
         71.308252         -9.342278
         71.308301         -9.642034
         71.308350         -9.794482
         71.308398         -9.801511
         71.308447         -9.666353
         71.308496         -9.393527
         71.308545         -8.988750
         71.308594         -8.458841
         71.308643         -7.811611
         71.308691         -7.055743
         71.308740         -6.200671
         71.308789         -5.256458
         71.308838         -4.233670
         71.308887         -3.143255
         71.308936         -1.996409
         71.308984         -0.804448
         71.309033          0.421325
         71.309082          1.669755
         71.309131          2.929956
         71.309180          4.191427
         71.309229          5.444153
         71.309277          6.678686
         71.309326          7.886210
         71.309375          9.058591
         71.309424         10.188412
         71.309473         11.269001
         71.309521         12.294451
         71.309570         13.259636
         71.309619         14.160220
         71.309668         14.992666
         71.309717         15.754227
         71.309766         16.442938
         71.309814         17.057596
         71.309863         17.597717
         71.309912         18.063513
         71.309961         18.455826
         71.310010         18.776089
         71.310059         19.026266
         71.310107         19.208796
         71.310156         19.326521
         71.310205         19.382635
         71.310254         19.380604
         71.310303         19.324093
         71.310352         19.216904
         71.310400         19.062901
         71.310449         18.865938
         71.310498         18.629814
         71.310547         18.358215
         71.310596         18.054672
         71.310645         17.722548
         71.310693         17.364998
         71.310742         16.984976
         71.310791         16.585224
         71.310840         16.168274
         71.310889         15.736454
         71.310937         15.291905
         71.310986         14.836593
         71.311035         14.372316
         71.311084         13.900733
         71.311133         13.423368
         71.311182         12.941626
         71.311230         12.456800
         71.311279         11.970078
         71.311328         11.482557
         71.311377         10.995236
         71.311426         10.509027
         71.311475         10.024759
         71.311523          9.543183
         71.311572          9.064971
         71.311621          8.590718
         71.311670          8.120945
         71.311719          7.656087
         71.311768          7.196499
         71.311816          6.742448
         71.311865          6.294114
         71.311914          5.851589
         71.311963          5.414890
         71.312012          4.983961
         71.312061          4.558686
         71.312109          4.138900
         71.312158          3.724396
         71.312207          3.314929
         71.312256          2.910224
         71.312305          2.509973
         71.312354          2.113838
         71.312402          1.721460
         71.312451          1.332456
         71.312500          0.946438
         71.312549          0.563022
         71.312598          0.181846
         71.312646         -0.197413
         71.312695         -0.575025
         71.312744         -0.951187
         71.312793         -1.326018
         71.312842         -1.699540
         71.312891         -2.071676
         71.312939         -2.442232
         71.312988         -2.810892
         71.313037         -3.177200
         71.313086         -3.540545
         71.313135         -3.900150
         71.313184         -4.255055
         71.313232         -4.604109
         71.313281         -4.945959
         71.313330         -5.279050
         71.313379         -5.601631
         71.313428         -5.911754
         71.313477         -6.207295
         71.313525         -6.485964
         71.313574         -6.745325
         71.313623         -6.982823
         71.313672         -7.195813
         71.313721         -7.381589
         71.313770         -7.537429
         71.313818         -7.660628
         71.313867         -7.748549
         71.313916         -7.798662
         71.313965         -7.808589
         71.314014         -7.776143
         71.314063         -7.699370
         71.314111         -7.576577
         71.314160         -7.406369
         71.314209         -7.187673
         71.314258         -6.919768
         71.314307         -6.602311
         71.314355         -6.235362
         71.314404         -5.819403
         71.314453         -5.355365
         71.314502         -4.844638
         71.314551         -4.289086
         71.314600         -3.691059
         71.314648         -3.053392
         71.314697         -2.379411
         71.314746         -1.672929
         71.314795         -0.938239
         71.314844         -0.180102
         71.314893          0.596274
         71.314941          1.385260
         71.314990          2.180851
         71.315039          2.976720
         71.315088          3.766275
         71.315137          4.542740
         71.315186          5.299230
         71.315234          6.028837
         71.315283          6.724715
         71.315332          7.380163
         71.315381          7.988709
         71.315430          8.544190
         71.315479          9.040833
         71.315527          9.473325
         71.315576          9.836893
         71.315625         10.127365
         71.315674         10.341230
         71.315723         10.475682
         71.315771         10.528657
         71.315820         10.498853
         71.315869         10.385741
         71.315918         10.189568
         71.315967          9.911342
         71.316016          9.552830
         71.316064          9.116535
         71.316113          8.605678
         71.316162          8.024170
         71.316211          7.376581
         71.316260          6.668093
         71.316309          5.904449
         71.316357          5.091885
         71.316406          4.237062
         71.316455          3.346980
         71.316504          2.428899
         71.316553          1.490255
         71.316602          0.538574
         71.316650         -0.418609
         71.316699         -1.373833
         71.316748         -2.319791
         71.316797         -3.249408
         71.316846         -4.155925
         71.316895         -5.032964
         71.316943         -5.874601
         71.316992         -6.675421
         71.317041         -7.430558
         71.317090         -8.135736
         71.317139         -8.787281
         71.317188         -9.382133
         71.317236         -9.917845
         71.317285        -10.392583
         71.317334        -10.805108
         71.317383        -11.154767
         71.317432        -11.441473
         71.317480        -11.665677
         71.317529        -11.828344
         71.317578        -11.930917
         71.317627        -11.975270
         71.317676        -11.963675
         71.317725        -11.898745
         71.317773        -11.783387
         71.317822        -11.620761
         71.317871        -11.414215
         71.317920        -11.167246
         71.317969        -10.883442
         71.318018        -10.566432
         71.318066        -10.219834
         71.318115         -9.847205
         71.318164         -9.451994
         71.318213         -9.037502
         71.318262         -8.606853
         71.318311         -8.162960
         71.318359         -7.708517
         71.318408         -7.245986
         71.318457         -6.777595
         71.318506         -6.305341
         71.318555         -5.830999
         71.318604         -5.356141
         71.318652         -4.882150
         71.318701         -4.410249
         71.318750         -3.941527
         71.318799         -3.476973
         71.318848         -3.017501
         71.318896         -2.563982
         71.318945         -2.117260
         71.318994         -1.678172
         71.319043         -1.247559
         71.319092         -0.826266
         71.319141         -0.415148
         71.319189         -0.015074
         71.319238          0.373071
         71.319287          0.748380
         71.319336          1.109913
         71.319385          1.456688
         71.319434          1.787678
         71.319482          2.101801
         71.319531          2.397924
         71.319580          2.674867
         71.319629          2.931413
         71.319678          3.166324
         71.319727          3.378355
         71.319775          3.566274
         71.319824          3.728881
         71.319873          3.865027
         71.319922          3.973638
         71.319971          4.053734
         71.320020          4.104458
         71.320068          4.125101
         71.320117          4.115127
         71.320166          4.074203
         71.320215          4.002227
         71.320264          3.899340
         71.320313          3.765945
         71.320361          3.602714
         71.320410          3.410580
         71.320459          3.190735
         71.320508          2.944612
         71.320557          2.673870
         71.320605          2.380378
         71.320654          2.066192
         71.320703          1.733550
         71.320752          1.384851
         71.320801          1.022645
         71.320850          0.649615
         71.320898          0.268565
         71.320947         -0.117611
         71.320996         -0.505950
         71.321045         -0.893459
         71.321094         -1.277146
         71.321143         -1.654065
         71.321191         -2.021351
         71.321240         -2.376256
         71.321289         -2.716191
         71.321338         -3.038756
         71.321387         -3.341776
         71.321436         -3.623330
         71.321484         -3.881784
         71.321533         -4.115818
         71.321582         -4.324443
         71.321631         -4.507026
         71.321680         -4.663286
         71.321729         -4.793297
         71.321777         -4.897473
         71.321826         -4.976543
         71.321875         -5.031520
         71.321924         -5.063664
         71.321973         -5.074445
         71.322021         -5.065499
         71.322070         -5.038594
         71.322119         -4.995588
         71.322168         -4.938397
         71.322217         -4.868962
         71.322266         -4.789212
         71.322314         -4.701038
         71.322363         -4.606264
         71.322412         -4.506616
         71.322461         -4.403703
         71.322510         -4.298991
         71.322559         -4.193789
         71.322607         -4.089229
         71.322656         -3.986253
         71.322705         -3.885604
         71.322754         -3.787814
         71.322803         -3.693200
         71.322852         -3.601861
         71.322900         -3.513679
         71.322949         -3.428333
         71.322998         -3.345306
         71.323047         -3.263912
         71.323096         -3.183316
         71.323145         -3.102566
         71.323193         -3.020621
         71.323242         -2.936383
         71.323291         -2.848725
         71.323340         -2.756519
         71.323389         -2.658666
         71.323437         -2.554117
         71.323486         -2.441907
         71.323535         -2.321174
         71.323584         -2.191186
         71.323633         -2.051371
         71.323682         -1.901335
         71.323730         -1.740884
         71.323779         -1.570042
         71.323828         -1.389057
         71.323877         -1.198415
         71.323926         -0.998836
         71.323975         -0.791274
         71.324023         -0.576918
         71.324072         -0.357179
         71.324121         -0.133685
         71.324170          0.091732
         71.324219          0.317048
         71.324268          0.540070
         71.324316          0.758460
         71.324365          0.969767
         71.324414          1.171458
         71.324463          1.360960
         71.324512          1.535693
         71.324561          1.693111
         71.324609          1.830735
         71.324658          1.946185
         71.324707          2.037209
         71.324756          2.101710
         71.324805          2.137781
         71.324854          2.143724
         71.324902          2.118091
         71.324951          2.059702
         71.325000          1.967680
         71.325049          1.841472
         71.325098          1.680867
         71.325146          1.486003
         71.325195          1.257377
         71.325244          0.995840
         71.325293          0.702590
         71.325342          0.379159
         71.325391          0.027403
         71.325439         -0.350521
         71.325488         -0.752173
         71.325537         -1.174859
         71.325586         -1.615659
         71.325635         -2.071467
         71.325684         -2.539027
         71.325732         -3.014977
         71.325781         -3.495889
         71.325830         -3.978303
         71.325879         -4.458768
         71.325928         -4.933866
         71.325977         -5.400239
         71.326025         -5.854616
         71.326074         -6.293832
         71.326123         -6.714858
         71.326172         -7.114819
         71.326221         -7.491027
         71.326270         -7.840998
         71.326318         -8.162476
         71.326367         -8.453447
         71.326416         -8.712150
         71.326465         -8.937082
         71.326514         -9.127003
         71.326562         -9.280931
         71.326611         -9.398150
         71.326660         -9.478200
         71.326709         -9.520884
         71.326758         -9.526258
         71.326807         -9.494633
         71.326855         -9.426556
         71.326904         -9.322801
         71.326953         -9.184352
         71.327002         -9.012383
         71.327051         -8.808239
         71.327100         -8.573422
         71.327148         -8.309573
         71.327197         -8.018456
         71.327246         -7.701941
         71.327295         -7.361991
         71.327344         -7.000634
         71.327393         -6.619944
         71.327441         -6.222012
         71.327490         -5.808925
         71.327539         -5.382743
         71.327588         -4.945483
         71.327637         -4.499109
         71.327686         -4.045527
         71.327734         -3.586583
         71.327783         -3.124069
         71.327832         -2.659715
         71.327881         -2.195198
         71.327930         -1.732131
         71.327979         -1.272069
         71.328027         -0.816507
         71.328076         -0.366880
         71.328125          0.075431
         71.328174          0.509087
         71.328223          0.932785
         71.328271          1.345249
         71.328320          1.745221
         71.328369          2.131470
         71.328418          2.502785
         71.328467          2.857990
         71.328516          3.195949
         71.328564          3.515578
         71.328613          3.815849
         71.328662          4.095802
         71.328711          4.354541
         71.328760          4.591250
         71.328809          4.805195
         71.328857          4.995737
         71.328906          5.162345
         71.328955          5.304618
         71.329004          5.422298
         71.329053          5.515285
         71.329102          5.583648
         71.329150          5.627636
         71.329199          5.647678
         71.329248          5.644380
         71.329297          5.618524
         71.329346          5.571068
         71.329395          5.503142
         71.329443          5.416043
         71.329492          5.311238
         71.329541          5.190362
         71.329590          5.055207
         71.329639          4.907719
         71.329688          4.749980
         71.329736          4.584195
         71.329785          4.412665
         71.329834          4.237774
         71.329883          4.061956
         71.329932          3.887676
         71.329980          3.717401
         71.330029          3.553576
         71.330078          3.398593
         71.330127          3.254766
         71.330176          3.124296
         71.330225          3.009242
         71.330273          2.911496
         71.330322          2.832751
         71.330371          2.774483
         71.330420          2.737929
         71.330469          2.724072
         71.330518          2.733629
         71.330566          2.767043
         71.330615          2.824476
         71.330664          2.905812
         71.330713          3.010650
         71.330762          3.138319
         71.330811          3.287883
         71.330859          3.458161
         71.330908          3.647739
         71.330957          3.855004
         71.331006          4.078157
         71.331055          4.315250
         71.331104          4.564207
         71.331152          4.822852
         71.331201          5.088940
         71.331250          5.360184
         71.331299          5.634282
         71.331348          5.908953
         71.331396          6.181962
         71.331445          6.451157
         71.331494          6.714496
         71.331543          6.970073
         71.331592          7.216142
         71.331641          7.451131
         71.331689          7.673662
         71.331738          7.882548
         71.331787          8.076806
         71.331836          8.255651
         71.331885          8.418506
         71.331934          8.564987
         71.331982          8.694919
         71.332031          8.808317
         71.332080          8.905400
         71.332129          8.986571
         71.332178          9.052418
         71.332227          9.103694
         71.332275          9.141314
         71.332324          9.166323
         71.332373          9.179889
         71.332422          9.183274
         71.332471          9.177818
         71.332520          9.164914
         71.332568          9.145987
         71.332617          9.122467
         71.332666          9.095777
         71.332715          9.067299
         71.332764          9.038360
         71.332813          9.010203
         71.332861          8.983974
         71.332910          8.960699
         71.332959          8.941266
         71.333008          8.926414
         71.333057          8.916718
         71.333105          8.912582
         71.333154          8.914237
         71.333203          8.921732
         71.333252          8.934939
         71.333301          8.953563
         71.333350          8.977141
         71.333398          9.005064
         71.333447          9.036586
         71.333496          9.070845
         71.333545          9.106878
         71.333594          9.143642
         71.333643          9.180031
         71.333691          9.214887
         71.333740          9.247026
         71.333789          9.275249
         71.333838          9.298359
         71.333887          9.315182
         71.333936          9.324588
         71.333984          9.325506
         71.334033          9.316955
         71.334082          9.298053
         71.334131          9.268042
         71.334180          9.226301
         71.334229          9.172359
         71.334277          9.105898
         71.334326          9.026761
         71.334375          8.934949
         71.334424          8.830624
         71.334473          8.714098
         71.334521          8.585836
         71.334570          8.446445
         71.334619          8.296658
         71.334668          8.137338
         71.334717          7.969449
         71.334766          7.794051
         71.334814          7.612278
         71.334863          7.425319
         71.334912          7.234402
         71.334961          7.040778
         71.335010          6.845702
         71.335059          6.650422
         71.335107          6.456166
         71.335156          6.264131
         71.335205          6.075472
         71.335254          5.891289
         71.335303          5.712616
         71.335352          5.540405
         71.335400          5.375516
         71.335449          5.218703
         71.335498          5.070603
         71.335547          4.931734
         71.335596          4.802485
         71.335645          4.683126
         71.335693          4.573799
         71.335742          4.474528
         71.335791          4.385227
         71.335840          4.305697
         71.335889          4.235637
         71.335938          4.174647
         71.335986          4.122238
         71.336035          4.077837
         71.336084          4.040803
         71.336133          4.010438
         71.336182          3.986003
         71.336230          3.966735
         71.336279          3.951865
         71.336328          3.940629
         71.336377          3.932285
         71.336426          3.926116
         71.336475          3.921446
         71.336523          3.917642
         71.336572          3.914120
         71.336621          3.910354
         71.336670          3.905877
         71.336719          3.900290
         71.336768          3.893269
         71.336816          3.884560
         71.336865          3.873991
         71.336914          3.861458
         71.336963          3.846926
         71.337012          3.830422
         71.337061          3.812024
         71.337109          3.791856
         71.337158          3.770076
         71.337207          3.746873
         71.337256          3.722459
         71.337305          3.697064
         71.337354          3.670928
         71.337402          3.644295
         71.337451          3.617402
         71.337500          3.590473
         71.337549          3.563699
         71.337598          3.537234
         71.337646          3.511180
         71.337695          3.485579
         71.337744          3.460402
         71.337793          3.435547
         71.337842          3.410830
         71.337891          3.385991
         71.337939          3.360687
         71.337988          3.334500
         71.338037          3.306945
         71.338086          3.277477
         71.338135          3.245507
         71.338184          3.210414
         71.338232          3.171558
         71.338281          3.128301
         71.338330          3.080018
         71.338379          3.026111
         71.338428          2.966024
         71.338477          2.899253
         71.338525          2.825363
         71.338574          2.743994
         71.338623          2.654879
         71.338672          2.557851
         71.338721          2.452853
         71.338770          2.339944
         71.338818          2.219302
         71.338867          2.091220
         71.338916          1.956103
         71.338965          1.814460
         71.339014          1.666890
         71.339062          1.514076
         71.339111          1.356771
         71.339160          1.195786
         71.339209          1.031982
         71.339258          0.866255
         71.339307          0.699527
         71.339355          0.532729
         71.339404          0.366790
         71.339453          0.202617
         71.339502          0.041082
         71.339551         -0.116991
         71.339600         -0.270841
         71.339648         -0.419777
         71.339697         -0.563185
         71.339746         -0.700530
         71.339795         -0.831358
         71.339844         -0.955300
         71.339893         -1.072070
         71.339941         -1.181466
         71.339990         -1.283375
         71.340039         -1.377773
         71.340088         -1.464731
         71.340137         -1.544414
         71.340186         -1.617078
         71.340234         -1.683075
         71.340283         -1.742843
         71.340332         -1.796906
         71.340381         -1.845864
         71.340430         -1.890393
         71.340479         -1.931230
         71.340527         -1.969172
         71.340576         -2.005063
         71.340625         -2.039782
         71.340674         -2.074223
         71.340723         -2.109282
         71.340771         -2.145830
         71.340820         -2.184690
         71.340869         -2.226615
         71.340918         -2.272266
         71.340967         -2.322193
         71.341016         -2.376826
         71.341064         -2.436460
         71.341113         -2.501261
         71.341162         -2.571255
         71.341211         -2.646342
         71.341260         -2.726291
         71.341309         -2.810750
         71.341357         -2.899250
         71.341406         -2.991218
         71.341455         -3.085977
         71.341504         -3.182765
         71.341553         -3.280740
         71.341602         -3.379003
         71.341650         -3.476605
         71.341699         -3.572569
         71.341748         -3.665904
         71.341797         -3.755619
         71.341846         -3.840743
         71.341895         -3.920334
         71.341943         -3.993495
         71.341992         -4.059388
         71.342041         -4.117245
         71.342090         -4.166383
         71.342139         -4.206218
         71.342187         -4.236275
         71.342236         -4.256199
         71.342285         -4.265766
         71.342334         -4.264883
         71.342383         -4.253593
         71.342432         -4.232075
         71.342480         -4.200636
         71.342529         -4.159708
         71.342578         -4.109838
         71.342627         -4.051681
         71.342676         -3.985986
         71.342725         -3.913585
         71.342773         -3.835382
         71.342822         -3.752336
         71.342871         -3.665445
         71.342920         -3.575734
         71.342969         -3.484239
         71.343018         -3.391989
         71.343066         -3.299996
         71.343115         -3.209244
         71.343164         -3.120678
         71.343213         -3.035195
         71.343262         -2.953636
         71.343311         -2.876779
         71.343359         -2.805335
         71.343408         -2.739941
         71.343457         -2.681156
         71.343506         -2.629460
         71.343555         -2.585251
         71.343604         -2.548846
         71.343652         -2.520483
         71.343701         -2.500324
         71.343750         -2.488458
         71.343799         -2.484900
         71.343848         -2.489599
         71.343896         -2.502431
         71.343945         -2.523206
         71.343994         -2.551662
         71.344043         -2.587470
         71.344092         -2.630235
         71.344141         -2.679500
         71.344189         -2.734750
         71.344238         -2.795423
         71.344287         -2.860919
         71.344336         -2.930605
         71.344385         -3.003830
         71.344434         -3.079929
         71.344482         -3.158235
         71.344531         -3.238082
         71.344580         -3.318816
         71.344629         -3.399797
         71.344678         -3.480405
         71.344727         -3.560045
         71.344775         -3.638150
         71.344824         -3.714182
         71.344873         -3.787639
         71.344922         -3.858046
         71.344971         -3.924964
         71.345020         -3.987977
         71.345068         -4.046698
         71.345117         -4.100759
         71.345166         -4.149812
         71.345215         -4.193527
         71.345264         -4.231592
         71.345313         -4.263714
         71.345361         -4.289622
         71.345410         -4.309071
         71.345459         -4.321848
         71.345508         -4.327777
         71.345557         -4.326721
         71.345605         -4.318586
         71.345654         -4.303321
         71.345703         -4.280922
         71.345752         -4.251423
         71.345801         -4.214902
         71.345850         -4.171472
         71.345898         -4.121279
         71.345947         -4.064506
         71.345996         -4.001361
         71.346045         -3.932086
         71.346094         -3.856951
         71.346143         -3.776256
         71.346191         -3.690336
         71.346240         -3.599558
         71.346289         -3.504328
         71.346338         -3.405088
         71.346387         -3.302321
         71.346436         -3.196550
         71.346484         -3.088340
         71.346533         -2.978298
         71.346582         -2.867071
         71.346631         -2.755345
         71.346680         -2.643842
         71.346729         -2.533313
         71.346777         -2.424533
         71.346826         -2.318290
         71.346875         -2.215375
         71.346924         -2.116567
         71.346973         -2.022624
         71.347021         -1.934271
         71.347070         -1.852185
         71.347119         -1.776994
         71.347168         -1.709262
         71.347217         -1.649484
         71.347266         -1.598087
         71.347314         -1.555415
         71.347363         -1.521732
         71.347412         -1.497211
         71.347461         -1.481929
         71.347510         -1.475864
         71.347559         -1.478887
         71.347607         -1.490761
         71.347656         -1.511139
         71.347705         -1.539567
         71.347754         -1.575485
         71.347803         -1.618239
         71.347852         -1.667083
         71.347900         -1.721193
         71.347949         -1.779677
         71.347998         -1.841587
         71.348047         -1.905927
         71.348096         -1.971668
         71.348145         -2.037761
         71.348193         -2.103145
         71.348242         -2.166764
         71.348291         -2.227581
         71.348340         -2.284588
         71.348389         -2.336820
         71.348438         -2.383366
         71.348486         -2.423381
         71.348535         -2.456087
         71.348584         -2.480788
         71.348633         -2.496866
         71.348682         -2.503788
         71.348730         -2.501111
         71.348779         -2.488477
         71.348828         -2.465624
         71.348877         -2.432382
         71.348926         -2.388678
         71.348975         -2.334531
         71.349023         -2.270054
         71.349072         -2.195452
         71.349121         -2.111013
         71.349170         -2.017103
         71.349219         -1.914161
         71.349268         -1.802686
         71.349316         -1.683231
         71.349365         -1.556395
         71.349414         -1.422811
         71.349463         -1.283144
         71.349512         -1.138083
         71.349561         -0.988331
         71.349609         -0.834604
         71.349658         -0.677623
         71.349707         -0.518110
         71.349756         -0.356780
         71.349805         -0.194334
         71.349854         -0.031455
         71.349902          0.131203
         71.349951          0.293018
         71.350000          0.453411
         71.350049          0.611850
         71.350098          0.767859
         71.350146          0.921017
         71.350195          1.070967
         71.350244          1.217416
         71.350293          1.360132
         71.350342          1.498950
         71.350391          1.633764
         71.350439          1.764528
         71.350488          1.891251
         71.350537          2.013994
         71.350586          2.132866
         71.350635          2.248019
         71.350684          2.359643
         71.350732          2.467960
         71.350781          2.573220
         71.350830          2.675698
         71.350879          2.775681
         71.350928          2.873473
         71.350977          2.969383
         71.351025          3.063725
         71.351074          3.156811
         71.351123          3.248946
         71.351172          3.340423
         71.351221          3.431519
         71.351270          3.522485
         71.351318          3.613550
         71.351367          3.704910
         71.351416          3.796734
         71.351465          3.889163
         71.351514          3.982312
         71.351563          4.076272
         71.351611          4.171114
         71.351660          4.266887
         71.351709          4.363616
         71.351758          4.461308
         71.351807          4.559948
         71.351855          4.659502
         71.351904          4.759921
         71.351953          4.861148
         71.352002          4.963126
         71.352051          5.065801
         71.352100          5.169128
         71.352148          5.273076
         71.352197          5.377623
         71.352246          5.482751
         71.352295          5.588450
         71.352344          5.694705
         71.352393          5.801497
         71.352441          5.908803
         71.352490          6.016599
         71.352539          6.124858
         71.352588          6.233558
         71.352637          6.342678
         71.352686          6.452202
         71.352734          6.562109
         71.352783          6.672372
         71.352832          6.782949
         71.352881          6.893777
         71.352930          7.004767
         71.352979          7.115799
         71.353027          7.226725
         71.353076          7.337366
         71.353125          7.447515
         71.353174          7.556934
         71.353223          7.665361
         71.353271          7.772502
         71.353320          7.878035
         71.353369          7.981605
         71.353418          8.082829
         71.353467          8.181299
         71.353516          8.276579
         71.353564          8.368223
         71.353613          8.455773
         71.353662          8.538772
         71.353711          8.616765
         71.353760          8.689314
         71.353809          8.755987
         71.353857          8.816377
         71.353906          8.870087
         71.353955          8.916744
         71.354004          8.956000
         71.354053          8.987531
         71.354102          9.011043
         71.354150          9.026280
         71.354199          9.033032
         71.354248          9.031130
         71.354297          9.020458
         71.354346          9.000955
         71.354395          8.972611
         71.354443          8.935475
         71.354492          8.889652
         71.354541          8.835308
         71.354590          8.772670
         71.354639          8.702029
         71.354687          8.623742
         71.354736          8.538237
         71.354785          8.446006
         71.354834          8.347605
         71.354883          8.243650
         71.354932          8.134806
         71.354980          8.021772
         71.355029          7.905278
         71.355078          7.786064
         71.355127          7.664872
         71.355176          7.542436
         71.355225          7.419471
         71.355273          7.296669
         71.355322          7.174686
         71.355371          7.054147
         71.355420          6.935634
         71.355469          6.819685
         71.355518          6.706793
         71.355566          6.597400
         71.355615          6.491895
         71.355664          6.390612
         71.355713          6.293825
         71.355762          6.201749
         71.355811          6.114536
         71.355859          6.032277
         71.355908          5.954996
         71.355957          5.882656
         71.356006          5.815161
         71.356055          5.752350
         71.356104          5.694008
         71.356152          5.639864
         71.356201          5.589597
         71.356250          5.542843
         71.356299          5.499197
         71.356348          5.458223
         71.356396          5.419464
         71.356445          5.382441
         71.356494          5.346670
         71.356543          5.311662
         71.356592          5.276930
         71.356641          5.241999
         71.356689          5.206405
         71.356738          5.169704
         71.356787          5.131479
         71.356836          5.091342
         71.356885          5.048945
         71.356934          5.003981
         71.356982          4.956189
         71.357031          4.905357
         71.357080          4.851326
         71.357129          4.793988
         71.357178          4.733284
         71.357227          4.669204
         71.357275          4.601788
         71.357324          4.531114
         71.357373          4.457304
         71.357422          4.380515
         71.357471          4.300937
         71.357520          4.218791
         71.357568          4.134324
         71.357617          4.047809
         71.357666          3.959543
         71.357715          3.869844
         71.357764          3.779047
         71.357812          3.687503
         71.357861          3.595573
         71.357910          3.503624
         71.357959          3.412022
         71.358008          3.321126
         71.358057          3.231282
         71.358105          3.142820
         71.358154          3.056046
         71.358203          2.971240
         71.358252          2.888650
         71.358301          2.808492
         71.358350          2.730942
         71.358398          2.656136
         71.358447          2.584161
         71.358496          2.515062
         71.358545          2.448835
         71.358594          2.385429
         71.358643          2.324754
         71.358691          2.266682
         71.358740          2.211052
         71.358789          2.157678
         71.358838          2.106354
         71.358887          2.056856
         71.358936          2.008946
         71.358984          1.962374
         71.359033          1.916880
         71.359082          1.872196
         71.359131          1.828048
         71.359180          1.784162
         71.359229          1.740263
         71.359277          1.696086
         71.359326          1.651374
         71.359375          1.605886
         71.359424          1.559395
         71.359473          1.511695
         71.359521          1.462600
         71.359570          1.411940
         71.359619          1.359567
         71.359668          1.305353
         71.359717          1.249187
         71.359766          1.190978
         71.359814          1.130655
         71.359863          1.068164
         71.359912          1.003469
         71.359961          0.936546
         71.360010          0.867383
         71.360059          0.795975
         71.360107          0.722318
         71.360156          0.646409
         71.360205          0.568242
         71.360254          0.487813
         71.360303          0.405114
         71.360352          0.320144
         71.360400          0.232911
         71.360449          0.143433
         71.360498          0.051748
         71.360547         -0.042091
         71.360596         -0.138005
         71.360645         -0.235896
         71.360693         -0.335642
         71.360742         -0.437098
         71.360791         -0.540098
         71.360840         -0.644456
         71.360889         -0.749965
         71.360938         -0.856403
         71.360986         -0.963531
         71.361035         -1.071098
         71.361084         -1.178844
         71.361133         -1.286498
         71.361182         -1.393783
         71.361230         -1.500415
         71.361279         -1.606100
         71.361328         -1.710537
         71.361377         -1.813414
         71.361426         -1.914407
         71.361475         -2.013185
         71.361523         -2.109402
         71.361572         -2.202707
         71.361621         -2.292742
         71.361670         -2.379145
         71.361719         -2.461557
         71.361768         -2.539622
         71.361816         -2.612996
         71.361865         -2.681347
         71.361914         -2.744363
         71.361963         -2.801758
         71.362012         -2.853272
         71.362061         -2.898681
         71.362109         -2.937795
         71.362158         -2.970465
         71.362207         -2.996585
         71.362256         -3.016094
         71.362305         -3.028980
         71.362354         -3.035279
         71.362402         -3.035084
         71.362451         -3.028541
         71.362500         -3.015854
         71.362549         -2.997285
         71.362598         -2.973150
         71.362646         -2.943823
         71.362695         -2.909727
         71.362744         -2.871331
         71.362793         -2.829147
         71.362842         -2.783724
         71.362891         -2.735644
         71.362939         -2.685519
         71.362988         -2.633984
         71.363037         -2.581697
         71.363086         -2.529327
         71.363135         -2.477554
         71.363184         -2.427053
         71.363232         -2.378488
         71.363281         -2.332502
         71.363330         -2.289703
         71.363379         -2.250658
         71.363428         -2.215884
         71.363477         -2.185840
         71.363525         -2.160922
         71.363574         -2.141458
         71.363623         -2.127706
         71.363672         -2.119849
         71.363721         -2.117991
         71.363770         -2.122160
         71.363818         -2.132300
         71.363867         -2.148278
         71.363916         -2.169887
         71.363965         -2.196848
         71.364014         -2.228820
         71.364063         -2.265406
         71.364111         -2.306160
         71.364160         -2.350592
         71.364209         -2.398177
         71.364258         -2.448357
         71.364307         -2.500546
         71.364355         -2.554137
         71.364404         -2.608506
         71.364453         -2.663024
         71.364502         -2.717059
         71.364551         -2.769988
         71.364600         -2.821205
         71.364648         -2.870132
         71.364697         -2.916219
         71.364746         -2.958957
         71.364795         -2.997882
         71.364844         -3.032578
         71.364893         -3.062686
         71.364941         -3.087905
         71.364990         -3.107996
         71.365039         -3.122780
         71.365088         -3.132145
         71.365137         -3.136038
         71.365186         -3.134467
         71.365234         -3.127491
         71.365283         -3.115223
         71.365332         -3.097815
         71.365381         -3.075463
         71.365430         -3.048395
         71.365479         -3.016870
         71.365527         -2.981172
         71.365576         -2.941607
         71.365625         -2.898497
         71.365674         -2.852177
         71.365723         -2.802989
         71.365771         -2.751277
         71.365820         -2.697384
         71.365869         -2.641648
         71.365918         -2.584398
         71.365967         -2.525954
         71.366016         -2.466619
         71.366064         -2.406680
         71.366113         -2.346405
         71.366162         -2.286035
         71.366211         -2.225788
         71.366260         -2.165849
         71.366309         -2.106374
         71.366357         -2.047486
         71.366406         -1.989276
         71.366455         -1.931806
         71.366504         -1.875110
         71.366553         -1.819198
         71.366602         -1.764061
         71.366650         -1.709673
         71.366699         -1.655999
         71.366748         -1.602994
         71.366797         -1.550611
         71.366846         -1.498803
         71.366895         -1.447528
         71.366943         -1.396749
         71.366992         -1.346444
         71.367041         -1.296601
         71.367090         -1.247227
         71.367139         -1.198341
         71.367188         -1.149981
         71.367236         -1.102200
         71.367285         -1.055065
         71.367334         -1.008655
         71.367383         -0.963063
         71.367432         -0.918392
         71.367480         -0.874751
         71.367529         -0.832260
         71.367578         -0.791038
         71.367627         -0.751209
         71.367676         -0.712892
         71.367725         -0.676200
         71.367773         -0.641238
         71.367822         -0.608094
         71.367871         -0.576842
         71.367920         -0.547535
         71.367969         -0.520207
         71.368018         -0.494869
         71.368066         -0.471509
         71.368115         -0.450093
         71.368164         -0.430559
         71.368213         -0.412819
         71.368262         -0.396757
         71.368311         -0.382231
         71.368359         -0.369066
         71.368408         -0.357066
         71.368457         -0.346007
         71.368506         -0.335652
         71.368555         -0.325746
         71.368604         -0.316028
         71.368652         -0.306236
         71.368701         -0.296110
         71.368750         -0.285393
         71.368799         -0.273840
         71.368848         -0.261218
         71.368896         -0.247306
         71.368945         -0.231904
         71.368994         -0.214835
         71.369043         -0.195948
         71.369092         -0.175124
         71.369141         -0.152280
         71.369189         -0.127369
         71.369238         -0.100381
         71.369287         -0.071343
         71.369336         -0.040317
         71.369385         -0.007393
         71.369434          0.027305
         71.369482          0.063628
         71.369531          0.101401
         71.369580          0.140424
         71.369629          0.180474
         71.369678          0.221309
         71.369727          0.262667
         71.369775          0.304274
         71.369824          0.345850
         71.369873          0.387108
         71.369922          0.427765
         71.369971          0.467541
         71.370020          0.506169
         71.370068          0.543391
         71.370117          0.578965
         71.370166          0.612671
         71.370215          0.644310
         71.370264          0.673714
         71.370312          0.700748
         71.370361          0.725316
         71.370410          0.747366
         71.370459          0.766887
         71.370508          0.783916
         71.370557          0.798530
         71.370605          0.810848
         71.370654          0.821028
         71.370703          0.829258
         71.370752          0.835757
         71.370801          0.840771
         71.370850          0.844565
         71.370898          0.847426
         71.370947          0.849654
         71.370996          0.851560
         71.371045          0.853458
         71.371094          0.855664
         71.371143          0.858487
         71.371191          0.862226
         71.371240          0.867167
         71.371289          0.873578
         71.371338          0.881708
         71.371387          0.891786
         71.371436          0.904015
         71.371484          0.918573
         71.371533          0.935609
         71.371582          0.955239
         71.371631          0.977544
         71.371680          1.002563
         71.371729          1.030294
         71.371777          1.060693
         71.371826          1.093668
         71.371875          1.129086
         71.371924          1.166772
         71.371973          1.206513
         71.372021          1.248060
         71.372070          1.291134
         71.372119          1.335431
         71.372168          1.380626
         71.372217          1.426380
         71.372266          1.472345
         71.372314          1.518172
         71.372363          1.563511
         71.372412          1.608025
         71.372461          1.651386
         71.372510          1.693288
         71.372559          1.733445
         71.372607          1.771595
         71.372656          1.807505
         71.372705          1.840973
         71.372754          1.871829
         71.372803          1.899935
         71.372852          1.925187
         71.372900          1.947516
         71.372949          1.966887
         71.372998          1.983297
         71.373047          1.996778
         71.373096          2.007391
         71.373145          2.015226
         71.373193          2.020401
         71.373242          2.023059
         71.373291          2.023370
         71.373340          2.021524
         71.373389          2.017732
         71.373437          2.012227
         71.373486          2.005255
         71.373535          1.997077
         71.373584          1.987961
         71.373633          1.978177
         71.373682          1.967995
         71.373730          1.957676
         71.373779          1.947468
         71.373828          1.937603
         71.373877          1.928294
         71.373926          1.919733
         71.373975          1.912092
         71.374023          1.905524
         71.374072          1.900159
         71.374121          1.896112
         71.374170          1.893476
         71.374219          1.892324
         71.374268          1.892710
         71.374316          1.894665
         71.374365          1.898199
         71.374414          1.903300
         71.374463          1.909936
         71.374512          1.918060
         71.374561          1.927604
         71.374609          1.938491
         71.374658          1.950629
         71.374707          1.963919
         71.374756          1.978248
         71.374805          1.993494
         71.374854          2.009521
         71.374902          2.026185
         71.374951          2.043327
         71.375000          2.060780
         71.375049          2.078368
         71.375098          2.095911
         71.375146          2.113228
         71.375195          2.130144
         71.375244          2.146489
         71.375293          2.162107
         71.375342          2.176855
         71.375391          2.190610
         71.375439          2.203266
         71.375488          2.214738
         71.375537          2.224966
         71.375586          2.233908
         71.375635          2.241548
         71.375684          2.247889
         71.375732          2.252957
         71.375781          2.256798
         71.375830          2.259473
         71.375879          2.261060
         71.375928          2.261652
         71.375977          2.261349
         71.376025          2.260263
         71.376074          2.258509
         71.376123          2.256209
         71.376172          2.253486
         71.376221          2.250465
         71.376270          2.247268
         71.376318          2.244017
         71.376367          2.240827
         71.376416          2.237807
         71.376465          2.235057
         71.376514          2.232662
         71.376563          2.230697
         71.376611          2.229215
         71.376660          2.228252
         71.376709          2.227823
         71.376758          2.227921
         71.376807          2.228518
         71.376855          2.229570
         71.376904          2.231014
         71.376953          2.232774
         71.377002          2.234761
         71.377051          2.236880
         71.377100          2.239030
         71.377148          2.241105
         71.377197          2.242999
         71.377246          2.244607
         71.377295          2.245825
         71.377344          2.246551
         71.377393          2.246689
         71.377441          2.246148
         71.377490          2.244841
         71.377539          2.242690
         71.377588          2.239621
         71.377637          2.235570
         71.377686          2.230475
         71.377734          2.224286
         71.377783          2.216955
         71.377832          2.208442
         71.377881          2.198710
         71.377930          2.187729
         71.377979          2.175474
         71.378027          2.161926
         71.378076          2.147072
         71.378125          2.130910
         71.378174          2.113448
         71.378223          2.094703
         71.378271          2.074708
         71.378320          2.053505
         71.378369          2.031147
         71.378418          2.007700
         71.378467          1.983233
         71.378516          1.957821
         71.378564          1.931543
         71.378613          1.904477
         71.378662          1.876701
         71.378711          1.848289
         71.378760          1.819313
         71.378809          1.789838
         71.378857          1.759924
         71.378906          1.729622
         71.378955          1.698975
         71.379004          1.668013
         71.379053          1.636757
         71.379102          1.605218
         71.379150          1.573394
         71.379199          1.541280
         71.379248          1.508860
         71.379297          1.476121
         71.379346          1.443044
         71.379395          1.409615
         71.379443          1.375817
         71.379492          1.341641
         71.379541          1.307078
         71.379590          1.272124
         71.379639          1.236778
         71.379688          1.201046
         71.379736          1.164941
         71.379785          1.128486
         71.379834          1.091712
         71.379883          1.054666
         71.379932          1.017405
         71.379980          0.979998
         71.380029          0.942530
         71.380078          0.905094
         71.380127          0.867794
         71.380176          0.830745
         71.380225          0.794069
         71.380273          0.757898
         71.380322          0.722369
         71.380371          0.687625
         71.380420          0.653814
         71.380469          0.621084
         71.380518          0.589581
         71.380566          0.559449
         71.380615          0.530824
         71.380664          0.503832
         71.380713          0.478590
         71.380762          0.455203
         71.380811          0.433764
         71.380859          0.414352
         71.380908          0.397038
         71.380957          0.381876
         71.381006          0.368909
         71.381055          0.358166
         71.381104          0.349661
         71.381152          0.343395
         71.381201          0.339352
         71.381250          0.337505
         71.381299          0.337809
         71.381348          0.340209
         71.381396          0.344637
         71.381445          0.351009
         71.381494          0.359232
         71.381543          0.369199
         71.381592          0.380790
         71.381641          0.393873
         71.381689          0.408305
         71.381738          0.423935
         71.381787          0.440604
         71.381836          0.458148
         71.381885          0.476404
         71.381934          0.495211
         71.381982          0.514413
         71.382031          0.533865
         71.382080          0.553435
         71.382129          0.573008
         71.382178          0.592487
         71.382227          0.611797
         71.382275          0.630885
         71.382324          0.649725
         71.382373          0.668312
         71.382422          0.686664
         71.382471          0.704822
         71.382520          0.722845
         71.382568          0.740806
         71.382617          0.758793
         71.382666          0.776904
         71.382715          0.795245
         71.382764          0.813925
         71.382813          0.833058
         71.382861          0.852760
         71.382910          0.873145
         71.382959          0.894325
         71.383008          0.916405
         71.383057          0.939486
         71.383105          0.963655
         71.383154          0.988993
         71.383203          1.015565
         71.383252          1.043421
         71.383301          1.072600
         71.383350          1.103122
         71.383398          1.134992
         71.383447          1.168198
         71.383496          1.202713
         71.383545          1.238489
         71.383594          1.275465
         71.383643          1.313562
         71.383691          1.352684
         71.383740          1.392721
         71.383789          1.433550
         71.383838          1.475034
         71.383887          1.517026
         71.383936          1.559370
         71.383984          1.601899
         71.384033          1.644444
         71.384082          1.686830
         71.384131          1.728881
         71.384180          1.770423
         71.384229          1.811288
         71.384277          1.851313
         71.384326          1.890347
         71.384375          1.928247
         71.384424          1.964884
         71.384473          2.000140
         71.384521          2.033912
         71.384570          2.066106
         71.384619          2.096639
         71.384668          2.125439
         71.384717          2.152442
         71.384766          2.177591
         71.384814          2.200837
         71.384863          2.222132
         71.384912          2.241437
         71.384961          2.258712
         71.385010          2.273918
         71.385059          2.287019
         71.385107          2.297978
         71.385156          2.306759
         71.385205          2.313326
         71.385254          2.317647
         71.385303          2.319692
         71.385352          2.319436
         71.385400          2.316859
         71.385449          2.311947
         71.385498          2.304695
         71.385547          2.295102
         71.385596          2.283178
         71.385645          2.268940
         71.385693          2.252414
         71.385742          2.233635
         71.385791          2.212649
         71.385840          2.189508
         71.385889          2.164277
         71.385937          2.137026
         71.385986          2.107836
         71.386035          2.076790
         71.386084          2.043981
         71.386133          2.009503
         71.386182          1.973456
         71.386230          1.935942
         71.386279          1.897067
         71.386328          1.856941
         71.386377          1.815674
         71.386426          1.773381
         71.386475          1.730178
         71.386523          1.686184
         71.386572          1.641519
         71.386621          1.596306
         71.386670          1.550669
         71.386719          1.504734
         71.386768          1.458628
         71.386816          1.412481
         71.386865          1.366425
         71.386914          1.320595
         71.386963          1.275129
         71.387012          1.230168
         71.387061          1.185856
         71.387109          1.142337
         71.387158          1.099753
         71.387207          1.058244
         71.387256          1.017943
         71.387305          0.978978
         71.387354          0.941462
         71.387402          0.905498
         71.387451          0.871176
         71.387500          0.838569
         71.387549          0.807736
         71.387598          0.778718
         71.387646          0.751539
         71.387695          0.726207
         71.387744          0.702708
         71.387793          0.681012
         71.387842          0.661069
         71.387891          0.642809
         71.387939          0.626146
         71.387988          0.610974
         71.388037          0.597173
         71.388086          0.584606
         71.388135          0.573125
         71.388184          0.562566
         71.388232          0.552757
         71.388281          0.543516
         71.388330          0.534656
         71.388379          0.525985
         71.388428          0.517314
         71.388477          0.508457
         71.388525          0.499237
         71.388574          0.489487
         71.388623          0.479057
         71.388672          0.467809
         71.388721          0.455627
         71.388770          0.442411
         71.388818          0.428078
         71.388867          0.412567
         71.388916          0.395831
         71.388965          0.377843
         71.389014          0.358593
         71.389062          0.338086
         71.389111          0.316343
         71.389160          0.293399
         71.389209          0.269302
         71.389258          0.244114
         71.389307          0.217909
         71.389355          0.190770
         71.389404          0.162792
         71.389453          0.134080
         71.389502          0.104747
         71.389551          0.074910
         71.389600          0.044696
         71.389648          0.014231
         71.389697         -0.016353
         71.389746         -0.046925
         71.389795         -0.077351
         71.389844         -0.107496
         71.389893         -0.137226
         71.389941         -0.166405
         71.389990         -0.194904
         71.390039         -0.222595
         71.390088         -0.249366
         71.390137         -0.275114
         71.390186         -0.299757
         71.390234         -0.323234
         71.390283         -0.345503
         71.390332         -0.366542
         71.390381         -0.386349
         71.390430         -0.404933
         71.390479         -0.422315
         71.390527         -0.438526
         71.390576         -0.453602
         71.390625         -0.467588
         71.390674         -0.480534
         71.390723         -0.492500
         71.390771         -0.503555
         71.390820         -0.513776
         71.390869         -0.523251
         71.390918         -0.532072
         71.390967         -0.540341
         71.391016         -0.548164
         71.391064         -0.555653
         71.391113         -0.562922
         71.391162         -0.570091
         71.391211         -0.577280
         71.391260         -0.584605
         71.391309         -0.592182
         71.391357         -0.600120
         71.391406         -0.608517
         71.391455         -0.617461
         71.391504         -0.627027
         71.391553         -0.637278
         71.391602         -0.648261
         71.391650         -0.660014
         71.391699         -0.672559
         71.391748         -0.685910
         71.391797         -0.700068
         71.391846         -0.715024
         71.391895         -0.730757
         71.391943         -0.747237
         71.391992         -0.764421
         71.392041         -0.782258
         71.392090         -0.800689
         71.392139         -0.819646
         71.392188         -0.839056
         71.392236         -0.858840
         71.392285         -0.878919
         71.392334         -0.899208
         71.392383         -0.919623
         71.392432         -0.940081
         71.392480         -0.960500
         71.392529         -0.980801
         71.392578         -1.000908
         71.392627         -1.020750
         71.392676         -1.040261
         71.392725         -1.059382
         71.392773         -1.078060
         71.392822         -1.096246
         71.392871         -1.113899
         71.392920         -1.130985
         71.392969         -1.147476
         71.393018         -1.163351
         71.393066         -1.178594
         71.393115         -1.193197
         71.393164         -1.207152
         71.393213         -1.220458
         71.393262         -1.233110
         71.393311         -1.245106
         71.393359         -1.256437
         71.393408         -1.267093
         71.393457         -1.277058
         71.393506         -1.286311
         71.393555         -1.294830
         71.393604         -1.302588
         71.393652         -1.309554
         71.393701         -1.315701
         71.393750         -1.320997
         71.393799         -1.325415
         71.393848         -1.328933
         71.393896         -1.331533
         71.393945         -1.333205
         71.393994         -1.333950
         71.394043         -1.333777
         71.394092         -1.332709
         71.394141         -1.330775
         71.394189         -1.328015
         71.394238         -1.324478
         71.394287         -1.320215
         71.394336         -1.315286
         71.394385         -1.309751
         71.394434         -1.303671
         71.394482         -1.297106
         71.394531         -1.290112
         71.394580         -1.282741
         71.394629         -1.275038
         71.394678         -1.267036
         71.394727         -1.258764
         71.394775         -1.250237
         71.394824         -1.241463
         71.394873         -1.232444
         71.394922         -1.223173
         71.394971         -1.213644
         71.395020         -1.203843
         71.395068         -1.193758
         71.395117         -1.183374
         71.395166         -1.172671
         71.395215         -1.161628
         71.395264         -1.150213
         71.395313         -1.138391
         71.395361         -1.126115
         71.395410         -1.113331
         71.395459         -1.099974
         71.395508         -1.085974
         71.395557         -1.071252
         71.395605         -1.055728
         71.395654         -1.039314
         71.395703         -1.021921
         71.395752         -1.003459
         71.395801         -0.983836
         71.395850         -0.962964
         71.395898         -0.940757
         71.395947         -0.917137
         71.395996         -0.892034
         71.396045         -0.865393
         71.396094         -0.837171
         71.396143         -0.807346
         71.396191         -0.775909
         71.396240         -0.742869
         71.396289         -0.708251
         71.396338         -0.672096
         71.396387         -0.634457
         71.396436         -0.595401
         71.396484         -0.555005
         71.396533         -0.513361
         71.396582         -0.470570
         71.396631         -0.426743
         71.396680         -0.382002
         71.396729         -0.336475
         71.396777         -0.290299
         71.396826         -0.243611
         71.396875         -0.196557
         71.396924         -0.149280
         71.396973         -0.101926
         71.397021         -0.054638
         71.397070         -0.007561
         71.397119          0.039165
         71.397168          0.085402
         71.397217          0.131015
         71.397266          0.175875
         71.397314          0.219857
         71.397363          0.262843
         71.397412          0.304723
         71.397461          0.345396
         71.397510          0.384772
         71.397559          0.422774
         71.397607          0.459337
         71.397656          0.494413
         71.397705          0.527972
         71.397754          0.560000
         71.397803          0.590500
         71.397852          0.619497
         71.397900          0.647030
         71.397949          0.673160
         71.397998          0.697960
         71.398047          0.721523
         71.398096          0.743956
         71.398145          0.765376
         71.398193          0.785913
         71.398242          0.805707
         71.398291          0.824901
         71.398340          0.843641
         71.398389          0.862071
         71.398438          0.880334
         71.398486          0.898562
         71.398535          0.916881
         71.398584          0.935405
         71.398633          0.954236
         71.398682          0.973468
         71.398730          0.993181
         71.398779          1.013443
         71.398828          1.034311
         71.398877          1.055831
         71.398926          1.078038
         71.398975          1.100953
         71.399023          1.124591
         71.399072          1.148952
         71.399121          1.174031
         71.399170          1.199814
         71.399219          1.226280
         71.399268          1.253405
         71.399316          1.281157
         71.399365          1.309502
         71.399414          1.338404
         71.399463          1.367819
         71.399512          1.397703
         71.399561          1.428008
         71.399609          1.458680
         71.399658          1.489663
         71.399707          1.520897
         71.399756          1.552321
         71.399805          1.583869
         71.399854          1.615474
         71.399902          1.647066
         71.399951          1.678575
         71.400000          1.709929
         71.400049          1.741058
         71.400098          1.771889
         71.400146          1.802351
         71.400195          1.832376
         71.400244          1.861896
         71.400293          1.890849
         71.400342          1.919173
         71.400391          1.946809
         71.400439          1.973698
         71.400488          1.999781
         71.400537          2.024997
         71.400586          2.049280
         71.400635          2.072561
         71.400684          2.094767
         71.400732          2.115822
         71.400781          2.135650
         71.400830          2.154179
         71.400879          2.171339
         71.400928          2.187070
         71.400977          2.201324
         71.401025          2.214062
         71.401074          2.225261
         71.401123          2.234910
         71.401172          2.243012
         71.401221          2.249584
         71.401270          2.254655
         71.401318          2.258265
         71.401367          2.260468
         71.401416          2.261328
         71.401465          2.260915
         71.401514          2.259309
         71.401562          2.256594
         71.401611          2.252855
         71.401660          2.248180
         71.401709          2.242654
         71.401758          2.236363
         71.401807          2.229390
         71.401855          2.221816
         71.401904          2.213722
         71.401953          2.205186
         71.402002          2.196285
         71.402051          2.187091
         71.402100          2.177670
         71.402148          2.168082
         71.402197          2.158380
         71.402246          2.148607
         71.402295          2.138803
         71.402344          2.129003
         71.402393          2.119239
         71.402441          2.109544
         71.402490          2.099952
         71.402539          2.090499
         71.402588          2.081221
         71.402637          2.072159
         71.402686          2.063352
         71.402734          2.054841
         71.402783          2.046669
         71.402832          2.038880
         71.402881          2.031522
         71.402930          2.024643
         71.402979          2.018291
         71.403027          2.012512
         71.403076          2.007350
         71.403125          2.002838
         71.403174          1.998999
         71.403223          1.995843
         71.403271          1.993368
         71.403320          1.991555
         71.403369          1.990378
         71.403418          1.989798
         71.403467          1.989769
         71.403516          1.990240
         71.403564          1.991155
         71.403613          1.992454
         71.403662          1.994075
         71.403711          1.995949
         71.403760          1.998008
         71.403809          2.000176
         71.403857          2.002378
         71.403906          2.004530
         71.403955          2.006549
         71.404004          2.008347
         71.404053          2.009832
         71.404102          2.010908
         71.404150          2.011473
         71.404199          2.011422
         71.404248          2.010645
         71.404297          2.009033
         71.404346          2.006473
         71.404395          2.002857
         71.404443          1.998079
         71.404492          1.992042
         71.404541          1.984655
         71.404590          1.975838
         71.404639          1.965521
         71.404687          1.953646
         71.404736          1.940165
         71.404785          1.925047
         71.404834          1.908273
         71.404883          1.889840
         71.404932          1.869764
         71.404980          1.848074
         71.405029          1.824816
         71.405078          1.800052
         71.405127          1.773852
         71.405176          1.746299
         71.405225          1.717480
         71.405273          1.687486
         71.405322          1.656415
         71.405371          1.624365
         71.405420          1.591437
         71.405469          1.557735
         71.405518          1.523362
         71.405566          1.488422
         71.405615          1.453016
         71.405664          1.417240
         71.405713          1.381183
         71.405762          1.344927
         71.405811          1.308543
         71.405859          1.272096
         71.405908          1.235644
         71.405957          1.199238
         71.406006          1.162926
         71.406055          1.126754
         71.406104          1.090764
         71.406152          1.054996
         71.406201          1.019487
         71.406250          0.984268
         71.406299          0.949368
         71.406348          0.914806
         71.406396          0.880596
         71.406445          0.846746
         71.406494          0.813256
         71.406543          0.780120
         71.406592          0.747324
         71.406641          0.714849
         71.406689          0.682668
         71.406738          0.650749
         71.406787          0.619059
         71.406836          0.587561
         71.406885          0.556227
         71.406934          0.525030
         71.406982          0.493957
         71.407031          0.463003
         71.407080          0.432179
         71.407129          0.401505
         71.407178          0.371012
         71.407227          0.340740
         71.407275          0.310737
         71.407324          0.281057
         71.407373          0.251760
         71.407422          0.222917
         71.407471          0.194608
         71.407520          0.166922
         71.407568          0.139962
         71.407617          0.113839
         71.407666          0.088673
         71.407715          0.064588
         71.407764          0.041709
         71.407813          0.020161
         71.407861          0.000060
         71.407910         -0.018481
         71.407959         -0.035361
         71.408008         -0.050488
         71.408057         -0.063780
         71.408105         -0.075166
         71.408154         -0.084586
         71.408203         -0.091994
         71.408252         -0.097355
         71.408301         -0.100652
         71.408350         -0.101883
         71.408398         -0.101064
         71.408447         -0.098226
         71.408496         -0.093416
         71.408545         -0.086697
         71.408594         -0.078146
         71.408643         -0.067851
         71.408691         -0.055912
         71.408740         -0.042440
         71.408789         -0.027558
         71.408838         -0.011396
         71.408887          0.005906
         71.408936          0.024200
         71.408984          0.043335
         71.409033          0.063155
         71.409082          0.083507
         71.409131          0.104235
         71.409180          0.125191
         71.409229          0.146227
         71.409277          0.167207
         71.409326          0.188000
         71.409375          0.208486
         71.409424          0.228558
         71.409473          0.248121
         71.409521          0.267097
         71.409570          0.285420
         71.409619          0.303040
         71.409668          0.319924
         71.409717          0.336046
         71.409766          0.351398
         71.409814          0.365977
         71.409863          0.379792
         71.409912          0.392861
         71.409961          0.405207
         71.410010          0.416859
         71.410059          0.427853
         71.410107          0.438228
         71.410156          0.448025
         71.410205          0.457289
         71.410254          0.466066
         71.410303          0.474403
         71.410352          0.482350
         71.410400          0.489960
         71.410449          0.497289
         71.410498          0.504396
         71.410547          0.511343
         71.410596          0.518194
         71.410645          0.525018
         71.410693          0.531880
         71.410742          0.538851
         71.410791          0.546000
         71.410840          0.553397
         71.410889          0.561112
         71.410938          0.569218
         71.410986          0.577789
         71.411035          0.586904
         71.411084          0.596640
         71.411133          0.607076
         71.411182          0.618291
         71.411230          0.630362
         71.411279          0.643360
         71.411328          0.657353
         71.411377          0.672404
         71.411426          0.688568
         71.411475          0.705894
         71.411523          0.724424
         71.411572          0.744191
         71.411621          0.765216
         71.411670          0.787509
         71.411719          0.811067
         71.411768          0.835869
         71.411816          0.861884
         71.411865          0.889066
         71.411914          0.917357
         71.411963          0.946694
         71.412012          0.977008
         71.412061          1.008227
         71.412109          1.040284
         71.412158          1.073109
         71.412207          1.106637
         71.412256          1.140804
         71.412305          1.175545
         71.412354          1.210795
         71.412402          1.246489
         71.412451          1.282556
         71.412500          1.318923
         71.412549          1.355513
         71.412598          1.392241
         71.412646          1.429017
         71.412695          1.465748
         71.412744          1.502331
         71.412793          1.538659
         71.412842          1.574624
         71.412891          1.610112
         71.412939          1.645012
         71.412988          1.679217
         71.413037          1.712623
         71.413086          1.745134
         71.413135          1.776661
         71.413184          1.807124
         71.413232          1.836450
         71.413281          1.864574
         71.413330          1.891440
         71.413379          1.917000
         71.413428          1.941217
         71.413477          1.964063
         71.413525          1.985521
         71.413574          2.005586
         71.413623          2.024263
         71.413672          2.041568
         71.413721          2.057524
         71.413770          2.072165
         71.413818          2.085527
         71.413867          2.097657
         71.413916          2.108604
         71.413965          2.118426
         71.414014          2.127184
         71.414063          2.134946
         71.414111          2.141783
         71.414160          2.147769
         71.414209          2.152980
         71.414258          2.157487
         71.414307          2.161363
         71.414355          2.164673
         71.414404          2.167481
         71.414453          2.169843
         71.414502          2.171814
         71.414551          2.173443
         71.414600          2.174776
         71.414648          2.175853
         71.414697          2.176705
         71.414746          2.177359
         71.414795          2.177828
         71.414844          2.178118
         71.414893          2.178224
         71.414941          2.178135
         71.414990          2.177832
         71.415039          2.177295
         71.415088          2.176501
         71.415137          2.175428
         71.415186          2.174055
         71.415234          2.172363
         71.415283          2.170335
         71.415332          2.167956
         71.415381          2.165210
         71.415430          2.162086
         71.415479          2.158570
         71.415527          2.154651
         71.415576          2.150318
         71.415625          2.145563
         71.415674          2.140378
         71.415723          2.134757
         71.415771          2.128691
         71.415820          2.122175
         71.415869          2.115206
         71.415918          2.107780
         71.415967          2.099902
         71.416016          2.091583
         71.416064          2.082841
         71.416113          2.073706
         71.416162          2.064218
         71.416211          2.054427
         71.416260          2.044387
         71.416309          2.034161
         71.416357          2.023812
         71.416406          2.013402
         71.416455          2.002990
         71.416504          1.992635
         71.416553          1.982387
         71.416602          1.972290
         71.416650          1.962381
         71.416699          1.952690
         71.416748          1.943236
         71.416797          1.934028
         71.416846          1.925062
         71.416895          1.916325
         71.416943          1.907791
         71.416992          1.899424
         71.417041          1.891181
         71.417090          1.883013
         71.417139          1.874865
         71.417187          1.866680
         71.417236          1.858397
         71.417285          1.849953
         71.417334          1.841282
         71.417383          1.832319
         71.417432          1.822996
         71.417480          1.813246
         71.417529          1.803001
         71.417578          1.792197
         71.417627          1.780772
         71.417676          1.768670
         71.417725          1.755837
         71.417773          1.742228
         71.417822          1.727803
         71.417871          1.712528
         71.417920          1.696378
         71.417969          1.679335
         71.418018          1.661387
         71.418066          1.642532
         71.418115          1.622775
         71.418164          1.602128
         71.418213          1.580609
         71.418262          1.558242
         71.418311          1.535053
         71.418359          1.511069
         71.418408          1.486318
         71.418457          1.460827
         71.418506          1.434618
         71.418555          1.407713
         71.418604          1.380126
         71.418652          1.351869
         71.418701          1.322952
         71.418750          1.293377
         71.418799          1.263147
         71.418848          1.232259
         71.418896          1.200711
         71.418945          1.168501
         71.418994          1.135628
         71.419043          1.102095
         71.419092          1.067907
         71.419141          1.033077
         71.419189          0.997620
         71.419238          0.961557
         71.419287          0.924915
         71.419336          0.887724
         71.419385          0.850016
         71.419434          0.811828
         71.419482          0.773202
         71.419531          0.734183
         71.419580          0.694820
         71.419629          0.655167
         71.419678          0.615284
         71.419727          0.575233
         71.419775          0.535078
         71.419824          0.494888
         71.419873          0.454730
         71.419922          0.414670
         71.419971          0.374777
         71.420020          0.335115
         71.420068          0.295751
         71.420117          0.256748
         71.420166          0.218173
         71.420215          0.180092
         71.420264          0.142574
         71.420312          0.105690
         71.420361          0.069515
         71.420410          0.034124
         71.420459         -0.000405
         71.420508         -0.033996
         71.420557         -0.066572
         71.420605         -0.098056
         71.420654         -0.128376
         71.420703         -0.157466
         71.420752         -0.185264
         71.420801         -0.211715
         71.420850         -0.236774
         71.420898         -0.260404
         71.420947         -0.282575
         71.420996         -0.303271
         71.421045         -0.322481
         71.421094         -0.340204
         71.421143         -0.356445
         71.421191         -0.371221
         71.421240         -0.384554
         71.421289         -0.396481
         71.421338         -0.407048
         71.421387         -0.416320
         71.421436         -0.424372
         71.421484         -0.431300
         71.421533         -0.437210
         71.421582         -0.442225
         71.421631         -0.446476
         71.421680         -0.450103
         71.421729         -0.453254
         71.421777         -0.456078
         71.421826         -0.458730
         71.421875         -0.461366
         71.421924         -0.464143
         71.421973         -0.467221
         71.422021         -0.470757
         71.422070         -0.474904
         71.422119         -0.479813
         71.422168         -0.485623
         71.422217         -0.492467
         71.422266         -0.500463
         71.422314         -0.509717
         71.422363         -0.520322
         71.422412         -0.532357
         71.422461         -0.545886
         71.422510         -0.560962
         71.422559         -0.577625
         71.422607         -0.595901
         71.422656         -0.615803
         71.422705         -0.637331
         71.422754         -0.660471
         71.422803         -0.685196
         71.422852         -0.711465
         71.422900         -0.739224
         71.422949         -0.768408
         71.422998         -0.798937
         71.423047         -0.830725
         71.423096         -0.863671
         71.423145         -0.897669
         71.423193         -0.932598
         71.423242         -0.968332
         71.423291         -1.004732
         71.423340         -1.041649
         71.423389         -1.078927
         71.423438         -1.116395
         71.423486         -1.153876
         71.423535         -1.191180
         71.423584         -1.228112
         71.423633         -1.264470
         71.423682         -1.300043
         71.423730         -1.334622
         71.423779         -1.367993
         71.423828         -1.399945
         71.423877         -1.430267
         71.423926         -1.458756
         71.423975         -1.485216
         71.424023         -1.509459
         71.424072         -1.531313
         71.424121         -1.550621
         71.424170         -1.567242
         71.424219         -1.581056
         71.424268         -1.591967
         71.424316         -1.599897
         71.424365         -1.604796
         71.424414         -1.606633
         71.424463         -1.605401
         71.424512         -1.601115
         71.424561         -1.593812
         71.424609         -1.583547
         71.424658         -1.570402
         71.424707         -1.554476
         71.424756         -1.535894
         71.424805         -1.514799
         71.424854         -1.491361
         71.424902         -1.465766
         71.424951         -1.438220
         71.425000         -1.408945
         71.425049         -1.378174
         71.425098         -1.346150
         71.425146         -1.313120
         71.425195         -1.279330
         71.425244         -1.245025
         71.425293         -1.210447
         71.425342         -1.175826
         71.425391         -1.141383
         71.425439         -1.107327
         71.425488         -1.073853
         71.425537         -1.041135
         71.425586         -1.009332
         71.425635         -0.978581
         71.425684         -0.948993
         71.425732         -0.920659
         71.425781         -0.893643
         71.425830         -0.867984
         71.425879         -0.843700
         71.425928         -0.820788
         71.425977         -0.799228
         71.426025         -0.778982
         71.426074         -0.760000
         71.426123         -0.742217
         71.426172         -0.725557
         71.426221         -0.709927
         71.426270         -0.695222
         71.426318         -0.681324
         71.426367         -0.668098
         71.426416         -0.655397
         71.426465         -0.643063
         71.426514         -0.630929
         71.426563         -0.618821
         71.426611         -0.606562
         71.426660         -0.593970
         71.426709         -0.580867
         71.426758         -0.567072
         71.426807         -0.552408
         71.426855         -0.536702
         71.426904         -0.519789
         71.426953         -0.501517
         71.427002         -0.481744
         71.427051         -0.460348
         71.427100         -0.437229
         71.427148         -0.412305
         71.427197         -0.385522
         71.427246         -0.356845
         71.427295         -0.326264
         71.427344         -0.293793
         71.427393         -0.259464
         71.427441         -0.223334
         71.427490         -0.185479
         71.427539         -0.145997
         71.427588         -0.105010
         71.427637         -0.062656
         71.427686         -0.019096
         71.427734          0.025494
         71.427783          0.070924
         71.427832          0.116996
         71.427881          0.163508
         71.427930          0.210260
         71.427979          0.257056
         71.428027          0.303716
         71.428076          0.350071
         71.428125          0.395972
         71.428174          0.441290
         71.428223          0.485919
         71.428271          0.529774
         71.428320          0.572793
         71.428369          0.614937
         71.428418          0.656187
         71.428467          0.696543
         71.428516          0.736027
         71.428564          0.774676
         71.428613          0.812543
         71.428662          0.849700
         71.428711          0.886230
         71.428760          0.922230
         71.428809          0.957809
         71.428857          0.993087
         71.428906          1.028191
         71.428955          1.063257
         71.429004          1.098427
         71.429053          1.133847
         71.429102          1.169669
         71.429150          1.206049
         71.429199          1.243145
         71.429248          1.281116
         71.429297          1.320121
         71.429346          1.360316
         71.429395          1.401854
         71.429443          1.444876
         71.429492          1.489517
         71.429541          1.535893
         71.429590          1.584106
         71.429639          1.634236
         71.429688          1.686339
         71.429736          1.740450
         71.429785          1.796575
         71.429834          1.854693
         71.429883          1.914759
         71.429932          1.976699
         71.429980          2.040413
         71.430029          2.105777
         71.430078          2.172646
         71.430127          2.240852
         71.430176          2.310210
         71.430225          2.380517
         71.430273          2.451561
         71.430322          2.523116
         71.430371          2.594952
         71.430420          2.666834
         71.430469          2.738526
         71.430518          2.809791
         71.430566          2.880398
         71.430615          2.950120
         71.430664          3.018735
         71.430713          3.086032
         71.430762          3.151806
         71.430811          3.215866
         71.430859          3.278031
         71.430908          3.338138
         71.430957          3.396038
         71.431006          3.451602
         71.431055          3.504722
         71.431104          3.555310
         71.431152          3.603303
         71.431201          3.648659
         71.431250          3.691360
         71.431299          3.731407
         71.431348          3.768825
         71.431396          3.803653
         71.431445          3.835946
         71.431494          3.865775
         71.431543          3.893220
         71.431592          3.918374
         71.431641          3.941337
         71.431689          3.962222
         71.431738          3.981150
         71.431787          3.998249
         71.431836          4.013658
         71.431885          4.027516
         71.431934          4.039972
         71.431982          4.051175
         71.432031          4.061270
         71.432080          4.070406
         71.432129          4.078723
         71.432178          4.086360
         71.432227          4.093447
         71.432275          4.100110
         71.432324          4.106464
         71.432373          4.112620
         71.432422          4.118678
         71.432471          4.124726
         71.432520          4.130843
         71.432568          4.137095
         71.432617          4.143540
         71.432666          4.150219
         71.432715          4.157168
         71.432764          4.164410
         71.432812          4.171957
         71.432861          4.179818
         71.432910          4.187985
         71.432959          4.196448
         71.433008          4.205186
         71.433057          4.214169
         71.433105          4.223361
         71.433154          4.232717
         71.433203          4.242187
         71.433252          4.251715
         71.433301          4.261241
         71.433350          4.270702
         71.433398          4.280031
         71.433447          4.289161
         71.433496          4.298024
         71.433545          4.306553
         71.433594          4.314684
         71.433643          4.322354
         71.433691          4.329510
         71.433740          4.336105
         71.433789          4.342106
         71.433838          4.347492
         71.433887          4.352258
         71.433936          4.356417
         71.433984          4.359994
         71.434033          4.363034
         71.434082          4.365592
         71.434131          4.367735
         71.434180          4.369542
         71.434229          4.371094
         71.434277          4.372479
         71.434326          4.373788
         71.434375          4.375109
         71.434424          4.376532
         71.434473          4.378142
         71.434521          4.380018
         71.434570          4.382234
         71.434619          4.384855
         71.434668          4.387937
         71.434717          4.391526
         71.434766          4.395656
         71.434814          4.400353
         71.434863          4.405630
         71.434912          4.411488
         71.434961          4.417919
         71.435010          4.424902
         71.435059          4.432409
         71.435107          4.440398
         71.435156          4.448820
         71.435205          4.457620
         71.435254          4.466734
         71.435303          4.476094
         71.435352          4.485627
         71.435400          4.495257
         71.435449          4.504908
         71.435498          4.514497
         71.435547          4.523946
         71.435596          4.533172
         71.435645          4.542092
         71.435693          4.550624
         71.435742          4.558685
         71.435791          4.566191
         71.435840          4.573061
         71.435889          4.579208
         71.435937          4.584551
         71.435986          4.589002
         71.436035          4.592472
         71.436084          4.594867
         71.436133          4.596090
         71.436182          4.596040
         71.436230          4.594608
         71.436279          4.591687
         71.436328          4.587162
         71.436377          4.580925
         71.436426          4.572864
         71.436475          4.562874
         71.436523          4.550859
         71.436572          4.536729
         71.436621          4.520406
         71.436670          4.501823
         71.436719          4.480928
         71.436768          4.457682
         71.436816          4.432060
         71.436865          4.404055
         71.436914          4.373675
         71.436963          4.340950
         71.437012          4.305925
         71.437061          4.268668
         71.437109          4.229263
         71.437158          4.187815
         71.437207          4.144443
         71.437256          4.099285
         71.437305          4.052486
         71.437354          4.004207
         71.437402          3.954613
         71.437451          3.903872
         71.437500          3.852159
         71.437549          3.799642
         71.437598          3.746490
         71.437646          3.692863
         71.437695          3.638913
         71.437744          3.584780
         71.437793          3.530593
         71.437842          3.476468
         71.437891          3.422510
         71.437939          3.368811
         71.437988          3.315453
         71.438037          3.262508
         71.438086          3.210039
         71.438135          3.158103
         71.438184          3.106745
         71.438232          3.056006
         71.438281          3.005913
         71.438330          2.956487
         71.438379          2.907736
         71.438428          2.859655
         71.438477          2.812228
         71.438525          2.765427
         71.438574          2.719210
         71.438623          2.673521
         71.438672          2.628293
         71.438721          2.583447
         71.438770          2.538893
         71.438818          2.494529
         71.438867          2.450243
         71.438916          2.405917
         71.438965          2.361423
         71.439014          2.316626
         71.439063          2.271389
         71.439111          2.225569
         71.439160          2.179023
         71.439209          2.131611
         71.439258          2.083194
         71.439307          2.033640
         71.439355          1.982829
         71.439404          1.930649
         71.439453          1.877003
         71.439502          1.821811
         71.439551          1.765007
         71.439600          1.706540
         71.439648          1.646378
         71.439697          1.584503
         71.439746          1.520915
         71.439795          1.455627
         71.439844          1.388670
         71.439893          1.320090
         71.439941          1.249950
         71.439990          1.178323
         71.440039          1.105299
         71.440088          1.030976
         71.440137          0.955464
         71.440186          0.878877
         71.440234          0.801335
         71.440283          0.722960
         71.440332          0.643877
         71.440381          0.564213
         71.440430          0.484098
         71.440479          0.403663
         71.440527          0.323044
         71.440576          0.242382
         71.440625          0.161822
         71.440674          0.081512
         71.440723          0.001607
         71.440771         -0.077736
         71.440820         -0.156362
         71.440869         -0.234113
         71.440918         -0.310835
         71.440967         -0.386377
         71.441016         -0.460595
         71.441064         -0.533348
         71.441113         -0.604501
         71.441162         -0.673925
         71.441211         -0.741495
         71.441260         -0.807095
         71.441309         -0.870613
         71.441357         -0.931944
         71.441406         -0.990993
         71.441455         -1.047674
         71.441504         -1.101908
         71.441553         -1.153632
         71.441602         -1.202790
         71.441650         -1.249338
         71.441699         -1.293245
         71.441748         -1.334489
         71.441797         -1.373059
         71.441846         -1.408956
         71.441895         -1.442193
         71.441943         -1.472792
         71.441992         -1.500790
         71.442041         -1.526231
         71.442090         -1.549173
         71.442139         -1.569679
         71.442188         -1.587821
         71.442236         -1.603675
         71.442285         -1.617323
         71.442334         -1.628849
         71.442383         -1.638338
         71.442432         -1.645879
         71.442480         -1.651563
         71.442529         -1.655484
         71.442578         -1.657739
         71.442627         -1.658426
         71.442676         -1.657646
         71.442725         -1.655505
         71.442773         -1.652107
         71.442822         -1.647558
         71.442871         -1.641965
         71.442920         -1.635434
         71.442969         -1.628070
         71.443018         -1.619978
         71.443066         -1.611260
         71.443115         -1.602017
         71.443164         -1.592350
         71.443213         -1.582357
         71.443262         -1.572136
         71.443311         -1.561783
         71.443359         -1.551391
         71.443408         -1.541051
         71.443457         -1.530847
         71.443506         -1.520859
         71.443555         -1.511159
         71.443604         -1.501808
         71.443652         -1.492860
         71.443701         -1.484360
         71.443750         -1.476338
         71.443799         -1.468817
         71.443848         -1.461804
         71.443896         -1.455294
         71.443945         -1.449271
         71.443994         -1.443699
         71.444043         -1.438532
         71.444092         -1.433708
         71.444141         -1.429156
         71.444189         -1.424793
         71.444238         -1.420528
         71.444287         -1.416268
         71.444336         -1.411917
         71.444385         -1.407381
         71.444434         -1.402567
         71.444482         -1.397385
         71.444531         -1.391754
         71.444580         -1.385592
         71.444629         -1.378824
         71.444678         -1.371377
         71.444727         -1.363182
         71.444775         -1.354170
         71.444824         -1.344271
         71.444873         -1.333420
         71.444922         -1.321548
         71.444971         -1.308591
         71.445020         -1.294482
         71.445068         -1.279162
         71.445117         -1.262569
         71.445166         -1.244649
         71.445215         -1.225349
         71.445264         -1.204619
         71.445313         -1.182412
         71.445361         -1.158684
         71.445410         -1.133394
         71.445459         -1.106504
         71.445508         -1.077983
         71.445557         -1.047807
         71.445605         -1.015962
         71.445654         -0.982444
         71.445703         -0.947259
         71.445752         -0.910425
         71.445801         -0.871967
         71.445850         -0.831918
         71.445898         -0.790321
         71.445947         -0.747221
         71.445996         -0.702673
         71.446045         -0.656736
         71.446094         -0.609479
         71.446143         -0.560978
         71.446191         -0.511320
         71.446240         -0.460599
         71.446289         -0.408919
         71.446338         -0.356389
         71.446387         -0.303123
         71.446436         -0.249236
         71.446484         -0.194844
         71.446533         -0.140058
         71.446582         -0.084986
         71.446631         -0.029730
         71.446680          0.025615
         71.446729          0.080960
         71.446777          0.136223
         71.446826          0.191333
         71.446875          0.246223
         71.446924          0.300839
         71.446973          0.355134
         71.447021          0.409073
         71.447070          0.462628
         71.447119          0.515778
         71.447168          0.568510
         71.447217          0.620814
         71.447266          0.672682
         71.447314          0.724107
         71.447363          0.775081
         71.447412          0.825595
         71.447461          0.875642
         71.447510          0.925214
         71.447559          0.974308
         71.447607          1.022920
         71.447656          1.071050
         71.447705          1.118699
         71.447754          1.165869
         71.447803          1.212560
         71.447852          1.258771
         71.447900          1.304501
         71.447949          1.349746
         71.447998          1.394501
         71.448047          1.438764
         71.448096          1.482538
         71.448145          1.525827
         71.448193          1.568641
         71.448242          1.610996
         71.448291          1.652912
         71.448340          1.694412
         71.448389          1.735521
         71.448437          1.776266
         71.448486          1.816678
         71.448535          1.856785
         71.448584          1.896619
         71.448633          1.936215
         71.448682          1.975607
         71.448730          2.014833
         71.448779          2.053928
         71.448828          2.092925
         71.448877          2.131853
         71.448926          2.170733
         71.448975          2.209579
         71.449023          2.248397
         71.449072          2.287184
         71.449121          2.325932
         71.449170          2.364626
         71.449219          2.403250
         71.449268          2.441782
         71.449316          2.480201
         71.449365          2.518481
         71.449414          2.556595
         71.449463          2.594515
         71.449512          2.632209
         71.449561          2.669645
         71.449609          2.706789
         71.449658          2.743610
         71.449707          2.780080
         71.449756          2.816172
         71.449805          2.851868
         71.449854          2.887154
         71.449902          2.922019
         71.449951          2.956459
         71.450000          2.990469
         71.450049          3.024044
         71.450098          3.057180
         71.450146          3.089871
         71.450195          3.122114
         71.450244          3.153904
         71.450293          3.185242
         71.450342          3.216130
         71.450391          3.246575
         71.450439          3.276584
         71.450488          3.306166
         71.450537          3.335325
         71.450586          3.364062
         71.450635          3.392371
         71.450684          3.420237
         71.450732          3.447638
         71.450781          3.474546
         71.450830          3.500927
         71.450879          3.526741
         71.450928          3.551944
         71.450977          3.576489
         71.451025          3.600323
         71.451074          3.623392
         71.451123          3.645634
         71.451172          3.666985
         71.451221          3.687373
         71.451270          3.706723
         71.451318          3.724954
         71.451367          3.741983
         71.451416          3.757721
         71.451465          3.772078
         71.451514          3.784964
         71.451562          3.796289
         71.451611          3.805968
         71.451660          3.813924
         71.451709          3.820086
         71.451758          3.824395
         71.451807          3.826807
         71.451855          3.827287
         71.451904          3.825816
         71.451953          3.822389
         71.452002          3.817012
         71.452051          3.809705
         71.452100          3.800503
         71.452148          3.789452
         71.452197          3.776613
         71.452246          3.762058
         71.452295          3.745873
         71.452344          3.728154
         71.452393          3.709006
         71.452441          3.688537
         71.452490          3.666863
         71.452539          3.644100
         71.452588          3.620366
         71.452637          3.595784
         71.452686          3.570478
         71.452734          3.544575
         71.452783          3.518207
         71.452832          3.491506
         71.452881          3.464605
         71.452930          3.437636
         71.452979          3.410721
         71.453027          3.383979
         71.453076          3.357515
         71.453125          3.331425
         71.453174          3.305796
         71.453223          3.280699
         71.453271          3.256197
         71.453320          3.232338
         71.453369          3.209158
         71.453418          3.186673
         71.453467          3.164886
         71.453516          3.143778
         71.453564          3.123313
         71.453613          3.103436
         71.453662          3.084077
         71.453711          3.065153
         71.453760          3.046570
         71.453809          3.028224
         71.453857          3.010005
         71.453906          2.991795
         71.453955          2.973470
         71.454004          2.954900
         71.454053          2.935949
         71.454102          2.916478
         71.454150          2.896345
         71.454199          2.875411
         71.454248          2.853541
         71.454297          2.830611
         71.454346          2.806509
         71.454395          2.781142
         71.454443          2.754432
         71.454492          2.726325
         71.454541          2.696783
         71.454590          2.665792
         71.454639          2.633356
         71.454688          2.599504
         71.454736          2.564285
         71.454785          2.527770
         71.454834          2.490053
         71.454883          2.451251
         71.454932          2.411499
         71.454980          2.370949
         71.455029          2.329763
         71.455078          2.288113
         71.455127          2.246173
         71.455176          2.204116
         71.455225          2.162110
         71.455273          2.120322
         71.455322          2.078913
         71.455371          2.038040
         71.455420          1.997856
         71.455469          1.958512
         71.455518          1.920153
         71.455566          1.882916
         71.455615          1.846931
         71.455664          1.812316
         71.455713          1.779174
         71.455762          1.747591
         71.455811          1.717641
         71.455859          1.689373
         71.455908          1.662825
         71.455957          1.638012
         71.456006          1.614929
         71.456055          1.593554
         71.456104          1.573841
         71.456152          1.555728
         71.456201          1.539133
         71.456250          1.523955
         71.456299          1.510079
         71.456348          1.497379
         71.456396          1.485715
         71.456445          1.474939
         71.456494          1.464894
         71.456543          1.455420
         71.456592          1.446348
         71.456641          1.437507
         71.456689          1.428721
         71.456738          1.419815
         71.456787          1.410612
         71.456836          1.400938
         71.456885          1.390622
         71.456934          1.379501
         71.456982          1.367418
         71.457031          1.354227
         71.457080          1.339788
         71.457129          1.323977
         71.457178          1.306680
         71.457227          1.287797
         71.457275          1.267246
         71.457324          1.244960
         71.457373          1.220892
         71.457422          1.195012
         71.457471          1.167312
         71.457520          1.137801
         71.457568          1.106510
         71.457617          1.073484
         71.457666          1.038786
         71.457715          1.002493
         71.457764          0.964696
         71.457813          0.925494
         71.457861          0.885001
         71.457910          0.843338
         71.457959          0.800634
         71.458008          0.757029
         71.458057          0.712668
         71.458105          0.667706
         71.458154          0.622304
         71.458203          0.576629
         71.458252          0.530852
         71.458301          0.485148
         71.458350          0.439695
         71.458398          0.394673
         71.458447          0.350260
         71.458496          0.306638
         71.458545          0.263988
         71.458594          0.222490
         71.458643          0.182321
         71.458691          0.143655
         71.458740          0.106660
         71.458789          0.071493
         71.458838          0.038300
         71.458887          0.007213
         71.458936         -0.021652
         71.458984         -0.048198
         71.459033         -0.072343
         71.459082         -0.094021
         71.459131         -0.113183
         71.459180         -0.129795
         71.459229         -0.143837
         71.459277         -0.155301
         71.459326         -0.164193
         71.459375         -0.170531
         71.459424         -0.174342
         71.459473         -0.175664
         71.459521         -0.174543
         71.459570         -0.171031
         71.459619         -0.165188
         71.459668         -0.157080
         71.459717         -0.146776
         71.459766         -0.134354
         71.459814         -0.119897
         71.459863         -0.103495
         71.459912         -0.085244
         71.459961         -0.065250
         71.460010         -0.043623
         71.460059         -0.020483
         71.460107          0.004043
         71.460156          0.029822
         71.460205          0.056713
         71.460254          0.084569
         71.460303          0.113240
         71.460352          0.142572
         71.460400          0.172413
         71.460449          0.202612
         71.460498          0.233027
         71.460547          0.263519
         71.460596          0.293961
         71.460645          0.324233
         71.460693          0.354222
         71.460742          0.383826
         71.460791          0.412947
         71.460840          0.441497
         71.460889          0.469393
         71.460938          0.496562
         71.460986          0.522940
         71.461035          0.548475
         71.461084          0.573127
         71.461133          0.596866
         71.461182          0.619676
         71.461230          0.641551
         71.461279          0.662494
         71.461328          0.682518
         71.461377          0.701643
         71.461426          0.719896
         71.461475          0.737312
         71.461523          0.753933
         71.461572          0.769807
         71.461621          0.784989
         71.461670          0.799536
         71.461719          0.813511
         71.461768          0.826978
         71.461816          0.839999
         71.461865          0.852639
         71.461914          0.864959
         71.461963          0.877019
         71.462012          0.888877
         71.462061          0.900591
         71.462109          0.912217
         71.462158          0.923811
         71.462207          0.935431
         71.462256          0.947132
         71.462305          0.958972
         71.462354          0.971005
         71.462402          0.983288
         71.462451          0.995872
         71.462500          1.008810
         71.462549          1.022149
         71.462598          1.035931
         71.462646          1.050193
         71.462695          1.064966
         71.462744          1.080273
         71.462793          1.096130
         71.462842          1.112543
         71.462891          1.129510
         71.462939          1.147024
         71.462988          1.165069
         71.463037          1.183621
         71.463086          1.202655
         71.463135          1.222139
         71.463184          1.242036
         71.463232          1.262306
         71.463281          1.282906
         71.463330          1.303787
         71.463379          1.324899
         71.463428          1.346185
         71.463477          1.367587
         71.463525          1.389044
         71.463574          1.410489
         71.463623          1.431857
         71.463672          1.453078
         71.463721          1.474083
         71.463770          1.494800
         71.463818          1.515159
         71.463867          1.535090
         71.463916          1.554524
         71.463965          1.573398
         71.464014          1.591652
         71.464062          1.609235
         71.464111          1.626108
         71.464160          1.642237
         71.464209          1.657605
         71.464258          1.672201
         71.464307          1.686028
         71.464355          1.699095
         71.464404          1.711419
         71.464453          1.723026
         71.464502          1.733944
         71.464551          1.744209
         71.464600          1.753858
         71.464648          1.762935
         71.464697          1.771488
         71.464746          1.779568
         71.464795          1.787231
         71.464844          1.794537
         71.464893          1.801544
         71.464941          1.808315
         71.464990          1.814910
         71.465039          1.821388
         71.465088          1.827807
         71.465137          1.834221
         71.465186          1.840681
         71.465234          1.847237
         71.465283          1.853935
         71.465332          1.860819
         71.465381          1.867927
         71.465430          1.875295
         71.465479          1.882949
         71.465527          1.890911
         71.465576          1.899189
         71.465625          1.907780
         71.465674          1.916672
         71.465723          1.925841
         71.465771          1.935252
         71.465820          1.944863
         71.465869          1.954627
         71.465918          1.964492
         71.465967          1.974401
         71.466016          1.984299
         71.466064          1.994129
         71.466113          2.003833
         71.466162          2.013355
         71.466211          2.022639
         71.466260          2.031633
         71.466309          2.040287
         71.466357          2.048558
         71.466406          2.056406
         71.466455          2.063797
         71.466504          2.070704
         71.466553          2.077103
         71.466602          2.082978
         71.466650          2.088314
         71.466699          2.093104
         71.466748          2.097346
         71.466797          2.101043
         71.466846          2.104204
         71.466895          2.106847
         71.466943          2.108995
         71.466992          2.110678
         71.467041          2.111931
         71.467090          2.112794
         71.467139          2.113306
         71.467187          2.113512
         71.467236          2.113451
         71.467285          2.113164
         71.467334          2.112690
         71.467383          2.112064
         71.467432          2.111322
         71.467480          2.110494
         71.467529          2.109612
         71.467578          2.108705
         71.467627          2.107796
         71.467676          2.106910
         71.467725          2.106065
         71.467773          2.105273
         71.467822          2.104542
         71.467871          2.103875
         71.467920          2.103265
         71.467969          2.102701
         71.468018          2.102167
         71.468066          2.101642
         71.468115          2.101098
         71.468164          2.100507
         71.468213          2.099834
         71.468262          2.099040
         71.468311          2.098081
         71.468359          2.096909
         71.468408          2.095468
         71.468457          2.093698
         71.468506          2.091534
         71.468555          2.088906
         71.468604          2.085746
         71.468652          2.081988
         71.468701          2.077570
         71.468750          2.072437
         71.468799          2.066543
         71.468848          2.059851
         71.468896          2.052330
         71.468945          2.043957
         71.468994          2.034713
         71.469043          2.024580
         71.469092          2.013544
         71.469141          2.001592
         71.469189          1.988715
         71.469238          1.974905
         71.469287          1.960162
         71.469336          1.944490
         71.469385          1.927903
         71.469434          1.910417
         71.469482          1.892058
         71.469531          1.872857
         71.469580          1.852847
         71.469629          1.832067
         71.469678          1.810560
         71.469727          1.788371
         71.469775          1.765551
         71.469824          1.742154
         71.469873          1.718242
         71.469922          1.693879
         71.469971          1.669138
         71.470020          1.644093
         71.470068          1.618823
         71.470117          1.593413
         71.470166          1.567948
         71.470215          1.542519
         71.470264          1.517225
         71.470313          1.492166
         71.470361          1.467454
         71.470410          1.443200
         71.470459          1.419523
         71.470508          1.396540
         71.470557          1.374365
         71.470605          1.353105
         71.470654          1.332859
         71.470703          1.313714
         71.470752          1.295747
         71.470801          1.279027
         71.470850          1.263613
         71.470898          1.249562
         71.470947          1.236928
         71.470996          1.225758
         71.471045          1.216101
         71.471094          1.207996
         71.471143          1.201480
         71.471191          1.196578
         71.471240          1.193303
         71.471289          1.191658
         71.471338          1.191634
         71.471387          1.193208
         71.471436          1.196344
         71.471484          1.200996
         71.471533          1.207102
         71.471582          1.214588
         71.471631          1.223362
         71.471680          1.233320
         71.471729          1.244338
         71.471777          1.256281
         71.471826          1.269005
         71.471875          1.282353
         71.471924          1.296170
         71.471973          1.310300
         71.472021          1.324590
         71.472070          1.338892
         71.472119          1.353065
         71.472168          1.366970
         71.472217          1.380476
         71.472266          1.393451
         71.472314          1.405767
         71.472363          1.417297
         71.472412          1.427920
         71.472461          1.437520
         71.472510          1.445991
         71.472559          1.453240
         71.472607          1.459190
         71.472656          1.463780
         71.472705          1.466970
         71.472754          1.468737
         71.472803          1.469076
         71.472852          1.467997
         71.472900          1.465529
         71.472949          1.461708
         71.472998          1.456587
         71.473047          1.450225
         71.473096          1.442693
         71.473145          1.434070
         71.473193          1.424443
         71.473242          1.413906
         71.473291          1.402563
         71.473340          1.390522
         71.473389          1.377899
         71.473438          1.364818
         71.473486          1.351410
         71.473535          1.337815
         71.473584          1.324181
         71.473633          1.310667
         71.473682          1.297441
         71.473730          1.284677
         71.473779          1.272561
         71.473828          1.261281
         71.473877          1.251027
         71.473926          1.241986
         71.473975          1.234338
         71.474023          1.228251
         71.474072          1.223878
         71.474121          1.221350
         71.474170          1.220781
         71.474219          1.222261
         71.474268          1.225856
         71.474316          1.231609
         71.474365          1.239542
         71.474414          1.249649
         71.474463          1.261902
         71.474512          1.276244
         71.474561          1.292594
         71.474609          1.310842
         71.474658          1.330854
         71.474707          1.352468
         71.474756          1.375503
         71.474805          1.399757
         71.474854          1.425011
         71.474902          1.451034
         71.474951          1.477584
         71.475000          1.504410
         71.475049          1.531259
         71.475098          1.557874
         71.475146          1.583999
         71.475195          1.609381
         71.475244          1.633770
         71.475293          1.656926
         71.475342          1.678614
         71.475391          1.698613
         71.475439          1.716715
         71.475488          1.732725
         71.475537          1.746469
         71.475586          1.757790
         71.475635          1.766557
         71.475684          1.772662
         71.475732          1.776024
         71.475781          1.776585
         71.475830          1.774316
         71.475879          1.769208
         71.475928          1.761276
         71.475977          1.750553
         71.476025          1.737091
         71.476074          1.720956
         71.476123          1.702233
         71.476172          1.681021
         71.476221          1.657437
         71.476270          1.631613
         71.476318          1.603701
         71.476367          1.573867
         71.476416          1.542296
         71.476465          1.509187
         71.476514          1.474753
         71.476563          1.439222
         71.476611          1.402835
         71.476660          1.365842
         71.476709          1.328506
         71.476758          1.291100
         71.476807          1.253901
         71.476855          1.217192
         71.476904          1.181253
         71.476953          1.146359
         71.477002          1.112776
         71.477051          1.080754
         71.477100          1.050527
         71.477148          1.022303
         71.477197          0.996271
         71.477246          0.972593
         71.477295          0.951406
         71.477344          0.932825
         71.477393          0.916937
         71.477441          0.903808
         71.477490          0.893481
         71.477539          0.885977
         71.477588          0.881293
         71.477637          0.879409
         71.477686          0.880282
         71.477734          0.883848
         71.477783          0.890024
         71.477832          0.898706
         71.477881          0.909770
         71.477930          0.923074
         71.477979          0.938456
         71.478027          0.955738
         71.478076          0.974729
         71.478125          0.995229
         71.478174          1.017028
         71.478223          1.039914
         71.478271          1.063670
         71.478320          1.088082
         71.478369          1.112934
         71.478418          1.138012
         71.478467          1.163104
         71.478516          1.187997
         71.478564          1.212481
         71.478613          1.236344
         71.478662          1.259381
         71.478711          1.281386
         71.478760          1.302164
         71.478809          1.321522
         71.478857          1.339280
         71.478906          1.355268
         71.478955          1.369330
         71.479004          1.381323
         71.479053          1.391120
         71.479102          1.398612
         71.479150          1.403708
         71.479199          1.406333
         71.479248          1.406436
         71.479297          1.403982
         71.479346          1.398957
         71.479395          1.391365
         71.479443          1.381228
         71.479492          1.368583
         71.479541          1.353484
         71.479590          1.335995
         71.479639          1.316195
         71.479687          1.294169
         71.479736          1.270015
         71.479785          1.243834
         71.479834          1.215739
         71.479883          1.185848
         71.479932          1.154285
         71.479980          1.121185
         71.480029          1.086690
         71.480078          1.050954
         71.480127          1.014140
         71.480176          0.976420
         71.480225          0.937981
         71.480273          0.899019
         71.480322          0.859738
         71.480371          0.820353
         71.480420          0.781084
         71.480469          0.742154
         71.480518          0.703786
         71.480566          0.666199
         71.480615          0.629602
         71.480664          0.594193
         71.480713          0.560155
         71.480762          0.527652
         71.480811          0.496832
         71.480859          0.467825
         71.480908          0.440744
         71.480957          0.415687
         71.481006          0.392738
         71.481055          0.371967
         71.481104          0.353434
         71.481152          0.337185
         71.481201          0.323254
         71.481250          0.311664
         71.481299          0.302419
         71.481348          0.295511
         71.481396          0.290914
         71.481445          0.288585
         71.481494          0.288466
         71.481543          0.290480
         71.481592          0.294539
         71.481641          0.300540
         71.481689          0.308372
         71.481738          0.317916
         71.481787          0.329046
         71.481836          0.341638
         71.481885          0.355566
         71.481934          0.370706
         71.481982          0.386942
         71.482031          0.404160
         71.482080          0.422255
         71.482129          0.441126
         71.482178          0.460676
         71.482227          0.480807
         71.482275          0.501421
         71.482324          0.522414
         71.482373          0.543672
         71.482422          0.565070
         71.482471          0.586474
         71.482520          0.607736
         71.482568          0.628703
         71.482617          0.649215
         71.482666          0.669111
         71.482715          0.688238
         71.482764          0.706450
         71.482812          0.723614
         71.482861          0.739617
         71.482910          0.754366
         71.482959          0.767788
         71.483008          0.779837
         71.483057          0.790489
         71.483105          0.799746
         71.483154          0.807631
         71.483203          0.814192
         71.483252          0.819493
         71.483301          0.823621
         71.483350          0.826672
         71.483398          0.828759
         71.483447          0.830001
         71.483496          0.830523
         71.483545          0.830452
         71.483594          0.829921
         71.483643          0.829059
         71.483691          0.827997
         71.483740          0.826866
         71.483789          0.825795
         71.483838          0.824912
         71.483887          0.824339
         71.483936          0.824198
         71.483984          0.824599
         71.484033          0.825650
         71.484082          0.827444
         71.484131          0.830067
         71.484180          0.833592
         71.484229          0.838078
         71.484277          0.843575
         71.484326          0.850115
         71.484375          0.857719
         71.484424          0.866395
         71.484473          0.876134
         71.484521          0.886911
         71.484570          0.898689
         71.484619          0.911412
         71.484668          0.925012
         71.484717          0.939406
         71.484766          0.954500
         71.484814          0.970189
         71.484863          0.986356
         71.484912          1.002879
         71.484961          1.019624
         71.485010          1.036452
         71.485059          1.053219
         71.485107          1.069775
         71.485156          1.085966
         71.485205          1.101639
         71.485254          1.116640
         71.485303          1.130818
         71.485352          1.144029
         71.485400          1.156135
         71.485449          1.167013
         71.485498          1.176551
         71.485547          1.184654
         71.485596          1.191244
         71.485645          1.196260
         71.485693          1.199661
         71.485742          1.201425
         71.485791          1.201548
         71.485840          1.200042
         71.485889          1.196939
         71.485938          1.192285
         71.485986          1.186141
         71.486035          1.178580
         71.486084          1.169692
         71.486133          1.159574
         71.486182          1.148339
         71.486230          1.136107
         71.486279          1.123010
         71.486328          1.109189
         71.486377          1.094791
         71.486426          1.079973
         71.486475          1.064895
         71.486523          1.049720
         71.486572          1.034610
         71.486621          1.019725
         71.486670          1.005220
         71.486719          0.991239
         71.486768          0.977924
         71.486816          0.965403
         71.486865          0.953802
         71.486914          0.943237
         71.486963          0.933820
         71.487012          0.925660
         71.487061          0.918859
         71.487109          0.913517
         71.487158          0.909726
         71.487207          0.907574
         71.487256          0.907139
         71.487305          0.908491
         71.487354          0.911692
         71.487402          0.916791
         71.487451          0.923828
         71.487500          0.932834
         71.487549          0.943830
         71.487598          0.956827
         71.487646          0.971829
         71.487695          0.988832
         71.487744          1.007825
         71.487793          1.028792
         71.487842          1.051711
         71.487891          1.076555
         71.487939          1.103292
         71.487988          1.131883
         71.488037          1.162280
         71.488086          1.194426
         71.488135          1.228248
         71.488184          1.263664
         71.488232          1.300572
         71.488281          1.338857
         71.488330          1.378389
         71.488379          1.419025
         71.488428          1.460608
         71.488477          1.502972
         71.488525          1.545940
         71.488574          1.589330
         71.488623          1.632949
         71.488672          1.676604
         71.488721          1.720097
         71.488770          1.763231
         71.488818          1.805812
         71.488867          1.847651
         71.488916          1.888569
         71.488965          1.928393
         71.489014          1.966960
         71.489063          2.004117
         71.489111          2.039717
         71.489160          2.073625
         71.489209          2.105713
         71.489258          2.135864
         71.489307          2.163976
         71.489355          2.189966
         71.489404          2.213769
         71.489453          2.235347
         71.489502          2.254683
         71.489551          2.271790
         71.489600          2.286700
         71.489648          2.299467
         71.489697          2.310165
         71.489746          2.318883
         71.489795          2.325724
         71.489844          2.330807
         71.489893          2.334265
         71.489941          2.336243
         71.489990          2.336904
         71.490039          2.336419
         71.490088          2.334972
         71.490137          2.332750
         71.490186          2.329940
         71.490234          2.326725
         71.490283          2.323277
         71.490332          2.319755
         71.490381          2.316299
         71.490430          2.313035
         71.490479          2.310068
         71.490527          2.307484
         71.490576          2.305353
         71.490625          2.303724
         71.490674          2.302630
         71.490723          2.302083
         71.490771          2.302077
         71.490820          2.302584
         71.490869          2.303556
         71.490918          2.304924
         71.490967          2.306598
         71.491016          2.308469
         71.491064          2.310408
         71.491113          2.312272
         71.491162          2.313905
         71.491211          2.315138
         71.491260          2.315796
         71.491309          2.315701
         71.491357          2.314671
         71.491406          2.312524
         71.491455          2.309084
         71.491504          2.304178
         71.491553          2.297642
         71.491602          2.289325
         71.491650          2.279089
         71.491699          2.266815
         71.491748          2.252404
         71.491797          2.235783
         71.491846          2.216905
         71.491895          2.195748
         71.491943          2.172321
         71.491992          2.146660
         71.492041          2.118829
         71.492090          2.088918
         71.492139          2.057042
         71.492188          2.023336
         71.492236          1.987957
         71.492285          1.951082
         71.492334          1.912899
         71.492383          1.873613
         71.492432          1.833437
         71.492480          1.792594
         71.492529          1.751313
         71.492578          1.709826
         71.492627          1.668366
         71.492676          1.627167
         71.492725          1.586459
         71.492773          1.546466
         71.492822          1.507409
         71.492871          1.469497
         71.492920          1.432931
         71.492969          1.397903
         71.493018          1.364590
         71.493066          1.333155
         71.493115          1.303744
         71.493164          1.276487
         71.493213          1.251490
         71.493262          1.228836
         71.493311          1.208583
         71.493359          1.190764
         71.493408          1.175383
         71.493457          1.162417
         71.493506          1.151818
         71.493555          1.143510
         71.493604          1.137392
         71.493652          1.133338
         71.493701          1.131199
         71.493750          1.130800
         71.493799          1.131943
         71.493848          1.134410
         71.493896          1.137961
         71.493945          1.142340
         71.493994          1.147273
         71.494043          1.152481
         71.494092          1.157674
         71.494141          1.162564
         71.494189          1.166865
         71.494238          1.170297
         71.494287          1.172588
         71.494336          1.173483
         71.494385          1.172740
         71.494434          1.170132
         71.494482          1.165454
         71.494531          1.158520
         71.494580          1.149165
         71.494629          1.137247
         71.494678          1.122644
         71.494727          1.105255
         71.494775          1.085001
         71.494824          1.061825
         71.494873          1.035690
         71.494922          1.006582
         71.494971          0.974510
         71.495020          0.939508
         71.495068          0.901635
         71.495117          0.860975
         71.495166          0.817638
         71.495215          0.771759
         71.495264          0.723494
         71.495312          0.673018
         71.495361          0.620525
         71.495410          0.566221
         71.495459          0.510328
         71.495508          0.453077
         71.495557          0.394712
         71.495605          0.335483
         71.495654          0.275648
         71.495703          0.215470
         71.495752          0.155213
         71.495801          0.095143
         71.495850          0.035520
         71.495898         -0.023399
         71.495947         -0.081368
         71.495996         -0.138145
         71.496045         -0.193503
         71.496094         -0.247222
         71.496143         -0.299096
         71.496191         -0.348930
         71.496240         -0.396548
         71.496289         -0.441787
         71.496338         -0.484507
         71.496387         -0.524586
         71.496436         -0.561927
         71.496484         -0.596455
         71.496533         -0.628117
         71.496582         -0.656885
         71.496631         -0.682748
         71.496680         -0.705718
         71.496729         -0.725827
         71.496777         -0.743124
         71.496826         -0.757683
         71.496875         -0.769596
         71.496924         -0.778977
         71.496973         -0.785962
         71.497021         -0.790707
         71.497070         -0.793384
         71.497119         -0.794182
         71.497168         -0.793301
         71.497217         -0.790954
         71.497266         -0.787358
         71.497314         -0.782739
         71.497363         -0.777328
         71.497412         -0.771357
         71.497461         -0.765062
         71.497510         -0.758679
         71.497559         -0.752439
         71.497607         -0.746572
         71.497656         -0.741296
         71.497705         -0.736820
         71.497754         -0.733336
         71.497803         -0.731022
         71.497852         -0.730036
         71.497900         -0.730521
         71.497949         -0.732601
         71.497998         -0.736383
         71.498047         -0.741957
         71.498096         -0.749401
         71.498145         -0.758772
         71.498193         -0.770113
         71.498242         -0.783450
         71.498291         -0.798788
         71.498340         -0.816114
         71.498389         -0.835395
         71.498437         -0.856576
         71.498486         -0.879586
         71.498535         -0.904332
         71.498584         -0.930707
         71.498633         -0.958588
         71.498682         -0.987837
         71.498730         -1.018307
         71.498779         -1.049838
         71.498828         -1.082263
         71.498877         -1.115409
         71.498926         -1.149101
         71.498975         -1.183159
         71.499023         -1.217410
         71.499072         -1.251677
         71.499121         -1.285792
         71.499170         -1.319584
         71.499219         -1.352890
         71.499268         -1.385545
         71.499316         -1.417385
         71.499365         -1.448249
         71.499414         -1.477973
         71.499463         -1.506400
         71.499512         -1.533372
         71.499561         -1.558741
         71.499609         -1.582364
         71.499658         -1.604108
         71.499707         -1.623851
         71.499756         -1.641483
         71.499805         -1.656909
         71.499854         -1.670046
         71.499902         -1.680830
         71.499951         -1.689213
